# Supplementary material for: Dissecting the complex genetic basis of pre- and post-harvest traits in Vitis vinifera L. using genome-wide association studies
Source: Hortic Res. 2024 Jan 3;11(2):uhad283. doi: 10.1093/hr/uhad283 (PMC10939405; doi:10.1093/hr/uhad283)
Supplement: Web_Material_uhad283 [file web_material_uhad283.zip]

Archive with 10 entries (10 files):
- GENO_mapping.csv
- GENO_marker_matrix.csv
- GENO_original_pedigree.csv
- PHENO_raw_data.xlsx
- readme.rtf
- SUPP_GWAS_hits.csv
- SUPP_S10_GWAS_final_table.xlsx
- SUPP_S1_S2.xlsx
- SUPP_S3_S8.docx
- SUPP_S9_seed_fresh_929.xlsx
