# Supplementary material for: Dissecting the complex genetic basis of pre- and post-harvest traits in Vitis vinifera L. using genome-wide association studies
Source: Hortic Res. 2024 Jan 3;11(2):uhad283. doi: 10.1093/hr/uhad283 (PMC10939405; doi:10.1093/hr/uhad283)
Supplement: Web_Material_uhad283 [file web_material_uhad283.zip › GENO_mapping.csv]

ID	CHROM	POS
M_01_32119	01	32119
M_01_32223	01	32223
M_01_35630	01	35630
M_01_35665	01	35665
M_01_36269	01	36269
M_01_53514	01	53514
M_01_53639	01	53639
M_01_117408	01	117408
M_01_117481	01	117481
M_01_117488	01	117488
M_01_117513	01	117513
M_01_117594	01	117594
M_01_174437	01	174437
M_01_192876	01	192876
M_01_192887	01	192887
M_01_192934	01	192934
M_01_192942	01	192942
M_01_205229	01	205229
M_01_230656	01	230656
M_01_230750	01	230750
M_01_230761	01	230761
M_01_255778	01	255778
M_01_261591	01	261591
M_01_304035	01	304035
M_01_304042	01	304042
M_01_304064	01	304064
M_01_307637	01	307637
M_01_307649	01	307649
M_01_307672	01	307672
M_01_307753	01	307753
M_01_313067	01	313067
M_01_313077	01	313077
M_01_334856	01	334856
M_01_334881	01	334881
M_01_335269	01	335269
M_01_345376	01	345376
M_01_352912	01	352912
M_01_378082	01	378082
M_01_379768	01	379768
M_01_382477	01	382477
M_01_423972	01	423972
M_01_454763	01	454763
M_01_455425	01	455425
M_01_455445	01	455445
M_01_455461	01	455461
M_01_455489	01	455489
M_01_455549	01	455549
M_01_455556	01	455556
M_01_457557	01	457557
M_01_457623	01	457623
M_01_458503	01	458503
M_01_458520	01	458520
M_01_458552	01	458552
M_01_459821	01	459821
M_01_459826	01	459826
M_01_459885	01	459885
M_01_459906	01	459906
M_01_459911	01	459911
M_01_462573	01	462573
M_01_465312	01	465312
M_01_465319	01	465319
M_01_465343	01	465343
M_01_465359	01	465359
M_01_465422	01	465422
M_01_465492	01	465492
M_01_480002	01	480002
M_01_480055	01	480055
M_01_480161	01	480161
M_01_494382	01	494382
M_01_494677	01	494677
M_01_494801	01	494801
M_01_494866	01	494866
M_01_494871	01	494871
M_01_494978	01	494978
M_01_501635	01	501635
M_01_501807	01	501807
M_01_501850	01	501850
M_01_508232	01	508232
M_01_508246	01	508246
M_01_508260	01	508260
M_01_512552	01	512552
M_01_512562	01	512562
M_01_513073	01	513073
M_01_513112	01	513112
M_01_513160	01	513160
M_01_518154	01	518154
M_01_518175	01	518175
M_01_518224	01	518224
M_01_518270	01	518270
M_01_518279	01	518279
M_01_518801	01	518801
M_01_518820	01	518820
M_01_518845	01	518845
M_01_518868	01	518868
M_01_518940	01	518940
M_01_518957	01	518957
M_01_519027	01	519027
M_01_548084	01	548084
M_01_548104	01	548104
M_01_548144	01	548144
M_01_548186	01	548186
M_01_549364	01	549364
M_01_549389	01	549389
M_01_549471	01	549471
M_01_549487	01	549487
M_01_552002	01	552002
M_01_552021	01	552021
M_01_552048	01	552048
M_01_554249	01	554249
M_01_554258	01	554258
M_01_554332	01	554332
M_01_554343	01	554343
M_01_564220	01	564220
M_01_564254	01	564254
M_01_564274	01	564274
M_01_571888	01	571888
M_01_571905	01	571905
M_01_571911	01	571911
M_01_571915	01	571915
M_01_571932	01	571932
M_01_571937	01	571937
M_01_571956	01	571956
M_01_571968	01	571968
M_01_571974	01	571974
M_01_571982	01	571982
M_01_571994	01	571994
M_01_572004	01	572004
M_01_572007	01	572007
M_01_572016	01	572016
M_01_572061	01	572061
M_01_572101	01	572101
M_01_572122	01	572122
M_01_572127	01	572127
M_01_572166	01	572166
M_01_588845	01	588845
M_01_588890	01	588890
M_01_591724	01	591724
M_01_592020	01	592020
M_01_594065	01	594065
M_01_616280	01	616280
M_01_616469	01	616469
M_01_656178	01	656178
M_01_656186	01	656186
M_01_656197	01	656197
M_01_681930	01	681930
M_01_681944	01	681944
M_01_681990	01	681990
M_01_681997	01	681997
M_01_682004	01	682004
M_01_682065	01	682065
M_01_695500	01	695500
M_01_695530	01	695530
M_01_695553	01	695553
M_01_704138	01	704138
M_01_710990	01	710990
M_01_711033	01	711033
M_01_712647	01	712647
M_01_712655	01	712655
M_01_712688	01	712688
M_01_712717	01	712717
M_01_712729	01	712729
M_01_716034	01	716034
M_01_727105	01	727105
M_01_732193	01	732193
M_01_732374	01	732374
M_01_732508	01	732508
M_01_732545	01	732545
M_01_732748	01	732748
M_01_737300	01	737300
M_01_737349	01	737349
M_01_737351	01	737351
M_01_737404	01	737404
M_01_737407	01	737407
M_01_737411	01	737411
M_01_744691	01	744691
M_01_744897	01	744897
M_01_744931	01	744931
M_01_746358	01	746358
M_01_746394	01	746394
M_01_747632	01	747632
M_01_759249	01	759249
M_01_759259	01	759259
M_01_797734	01	797734
M_01_809034	01	809034
M_01_809065	01	809065
M_01_809076	01	809076
M_01_809245	01	809245
M_01_809263	01	809263
M_01_813983	01	813983
M_01_852733	01	852733
M_01_852757	01	852757
M_01_860234	01	860234
M_01_860276	01	860276
M_01_867232	01	867232
M_01_867327	01	867327
M_01_867452	01	867452
M_01_867483	01	867483
M_01_896273	01	896273
M_01_896292	01	896292
M_01_896335	01	896335
M_01_896393	01	896393
M_01_901277	01	901277
M_01_919919	01	919919
M_01_919931	01	919931
M_01_919962	01	919962
M_01_919988	01	919988
M_01_920007	01	920007
M_01_959535	01	959535
M_01_959586	01	959586
M_01_962077	01	962077
M_01_974778	01	974778
M_01_974789	01	974789
M_01_974793	01	974793
M_01_974801	01	974801
M_01_974808	01	974808
M_01_979504	01	979504
M_01_979514	01	979514
M_01_979523	01	979523
M_01_979560	01	979560
M_01_979571	01	979571
M_01_979579	01	979579
M_01_985850	01	985850
M_01_1065251	01	1065251
M_01_1077626	01	1077626
M_01_1077638	01	1077638
M_01_1098441	01	1098441
M_01_1098520	01	1098520
M_01_1119865	01	1119865
M_01_1119888	01	1119888
M_01_1119989	01	1119989
M_01_1120043	01	1120043
M_01_1120527	01	1120527
M_01_1163170	01	1163170
M_01_1163241	01	1163241
M_01_1163250	01	1163250
M_01_1163409	01	1163409
M_01_1163434	01	1163434
M_01_1170229	01	1170229
M_01_1170307	01	1170307
M_01_1170316	01	1170316
M_01_1176939	01	1176939
M_01_1176966	01	1176966
M_01_1214817	01	1214817
M_01_1214983	01	1214983
M_01_1252291	01	1252291
M_01_1252303	01	1252303
M_01_1252315	01	1252315
M_01_1254736	01	1254736
M_01_1254766	01	1254766
M_01_1254842	01	1254842
M_01_1258072	01	1258072
M_01_1258078	01	1258078
M_01_1258108	01	1258108
M_01_1273646	01	1273646
M_01_1284348	01	1284348
M_01_1289172	01	1289172
M_01_1304619	01	1304619
M_01_1304654	01	1304654
M_01_1304736	01	1304736
M_01_1319294	01	1319294
M_01_1319351	01	1319351
M_01_1339102	01	1339102
M_01_1339168	01	1339168
M_01_1339173	01	1339173
M_01_1339213	01	1339213
M_01_1343995	01	1343995
M_01_1362555	01	1362555
M_01_1362587	01	1362587
M_01_1362891	01	1362891
M_01_1362904	01	1362904
M_01_1362921	01	1362921
M_01_1362953	01	1362953
M_01_1362954	01	1362954
M_01_1362973	01	1362973
M_01_1362980	01	1362980
M_01_1363047	01	1363047
M_01_1363116	01	1363116
M_01_1372222	01	1372222
M_01_1372720	01	1372720
M_01_1379751	01	1379751
M_01_1379755	01	1379755
M_01_1379759	01	1379759
M_01_1379766	01	1379766
M_01_1379773	01	1379773
M_01_1379815	01	1379815
M_01_1379848	01	1379848
M_01_1379901	01	1379901
M_01_1388674	01	1388674
M_01_1388796	01	1388796
M_01_1388811	01	1388811
M_01_1388818	01	1388818
M_01_1388869	01	1388869
M_01_1388876	01	1388876
M_01_1388880	01	1388880
M_01_1388882	01	1388882
M_01_1388887	01	1388887
M_01_1388906	01	1388906
M_01_1389024	01	1389024
M_01_1395089	01	1395089
M_01_1400442	01	1400442
M_01_1400489	01	1400489
M_01_1403787	01	1403787
M_01_1411301	01	1411301
M_01_1424523	01	1424523
M_01_1431866	01	1431866
M_01_1431883	01	1431883
M_01_1431897	01	1431897
M_01_1431902	01	1431902
M_01_1431912	01	1431912
M_01_1433077	01	1433077
M_01_1433121	01	1433121
M_01_1433125	01	1433125
M_01_1435554	01	1435554
M_01_1435568	01	1435568
M_01_1457852	01	1457852
M_01_1458025	01	1458025
M_01_1458042	01	1458042
M_01_1458133	01	1458133
M_01_1483185	01	1483185
M_01_1483200	01	1483200
M_01_1483373	01	1483373
M_01_1486562	01	1486562
M_01_1486567	01	1486567
M_01_1486579	01	1486579
M_01_1486658	01	1486658
M_01_1486672	01	1486672
M_01_1486686	01	1486686
M_01_1486709	01	1486709
M_01_1486750	01	1486750
M_01_1486757	01	1486757
M_01_1491003	01	1491003
M_01_1491074	01	1491074
M_01_1494098	01	1494098
M_01_1494120	01	1494120
M_01_1494159	01	1494159
M_01_1494184	01	1494184
M_01_1496968	01	1496968
M_01_1496970	01	1496970
M_01_1496988	01	1496988
M_01_1497036	01	1497036
M_01_1497152	01	1497152
M_01_1497227	01	1497227
M_01_1498784	01	1498784
M_01_1505344	01	1505344
M_01_1505352	01	1505352
M_01_1505365	01	1505365
M_01_1505405	01	1505405
M_01_1505430	01	1505430
M_01_1521864	01	1521864
M_01_1521966	01	1521966
M_01_1531337	01	1531337
M_01_1548317	01	1548317
M_01_1548325	01	1548325
M_01_1548398	01	1548398
M_01_1548550	01	1548550
M_01_1552651	01	1552651
M_01_1552659	01	1552659
M_01_1552671	01	1552671
M_01_1552696	01	1552696
M_01_1552722	01	1552722
M_01_1552725	01	1552725
M_01_1552729	01	1552729
M_01_1552766	01	1552766
M_01_1552794	01	1552794
M_01_1552798	01	1552798
M_01_1552823	01	1552823
M_01_1552867	01	1552867
M_01_1552873	01	1552873
M_01_1552898	01	1552898
M_01_1552956	01	1552956
M_01_1552971	01	1552971
M_01_1553001	01	1553001
M_01_1560799	01	1560799
M_01_1571428	01	1571428
M_01_1571581	01	1571581
M_01_1571627	01	1571627
M_01_1583400	01	1583400
M_01_1610245	01	1610245
M_01_1610317	01	1610317
M_01_1623858	01	1623858
M_01_1623907	01	1623907
M_01_1633862	01	1633862
M_01_1633884	01	1633884
M_01_1633903	01	1633903
M_01_1646056	01	1646056
M_01_1646061	01	1646061
M_01_1646085	01	1646085
M_01_1646099	01	1646099
M_01_1646174	01	1646174
M_01_1646889	01	1646889
M_01_1646914	01	1646914
M_01_1646956	01	1646956
M_01_1646991	01	1646991
M_01_1647034	01	1647034
M_01_1655243	01	1655243
M_01_1655273	01	1655273
M_01_1665219	01	1665219
M_01_1665314	01	1665314
M_01_1665321	01	1665321
M_01_1665361	01	1665361
M_01_1665400	01	1665400
M_01_1665405	01	1665405
M_01_1665432	01	1665432
M_01_1665523	01	1665523
M_01_1665540	01	1665540
M_01_1665557	01	1665557
M_01_1665718	01	1665718
M_01_1665719	01	1665719
M_01_1685403	01	1685403
M_01_1723698	01	1723698
M_01_1723786	01	1723786
M_01_1723805	01	1723805
M_01_1723818	01	1723818
M_01_1743065	01	1743065
M_01_1743127	01	1743127
M_01_1743179	01	1743179
M_01_1746746	01	1746746
M_01_1747006	01	1747006
M_01_1748801	01	1748801
M_01_1783522	01	1783522
M_01_1783576	01	1783576
M_01_1783631	01	1783631
M_01_1783786	01	1783786
M_01_1783890	01	1783890
M_01_1783972	01	1783972
M_01_1784121	01	1784121
M_01_1785295	01	1785295
M_01_1785311	01	1785311
M_01_1785464	01	1785464
M_01_1785475	01	1785475
M_01_1785645	01	1785645
M_01_1785684	01	1785684
M_01_1785899	01	1785899
M_01_1786003	01	1786003
M_01_1797852	01	1797852
M_01_1845225	01	1845225
M_01_1845235	01	1845235
M_01_1845262	01	1845262
M_01_1845272	01	1845272
M_01_1845288	01	1845288
M_01_1845302	01	1845302
M_01_1845378	01	1845378
M_01_1845418	01	1845418
M_01_1845425	01	1845425
M_01_1845449	01	1845449
M_01_1845462	01	1845462
M_01_1845533	01	1845533
M_01_1845564	01	1845564
M_01_1845582	01	1845582
M_01_1845749	01	1845749
M_01_1845750	01	1845750
M_01_1845758	01	1845758
M_01_1845786	01	1845786
M_01_1845791	01	1845791
M_01_1845794	01	1845794
M_01_1846088	01	1846088
M_01_1846097	01	1846097
M_01_1846110	01	1846110
M_01_1846127	01	1846127
M_01_1846128	01	1846128
M_01_1846151	01	1846151
M_01_1846166	01	1846166
M_01_1846225	01	1846225
M_01_1846265	01	1846265
M_01_1849256	01	1849256
M_01_1867662	01	1867662
M_01_1868309	01	1868309
M_01_1868360	01	1868360
M_01_1873288	01	1873288
M_01_1875677	01	1875677
M_01_1875717	01	1875717
M_01_1876436	01	1876436
M_01_1876465	01	1876465
M_01_1887960	01	1887960
M_01_1888022	01	1888022
M_01_1894041	01	1894041
M_01_1894062	01	1894062
M_01_1894138	01	1894138
M_01_1897044	01	1897044
M_01_1897078	01	1897078
M_01_1897110	01	1897110
M_01_1903221	01	1903221
M_01_1910104	01	1910104
M_01_1949801	01	1949801
M_01_1959407	01	1959407
M_01_1959450	01	1959450
M_01_1959459	01	1959459
M_01_1961033	01	1961033
M_01_1961043	01	1961043
M_01_1961080	01	1961080
M_01_1961114	01	1961114
M_01_1961155	01	1961155
M_01_1961176	01	1961176
M_01_1962173	01	1962173
M_01_1973752	01	1973752
M_01_1973765	01	1973765
M_01_1973776	01	1973776
M_01_1973831	01	1973831
M_01_1973940	01	1973940
M_01_1973976	01	1973976
M_01_1974086	01	1974086
M_01_1977608	01	1977608
M_01_1977615	01	1977615
M_01_1977647	01	1977647
M_01_1990067	01	1990067
M_01_1990157	01	1990157
M_01_2043332	01	2043332
M_01_2043342	01	2043342
M_01_2043386	01	2043386
M_01_2043388	01	2043388
M_01_2043500	01	2043500
M_01_2043504	01	2043504
M_01_2043512	01	2043512
M_01_2043699	01	2043699
M_01_2043752	01	2043752
M_01_2088128	01	2088128
M_01_2088219	01	2088219
M_01_2088259	01	2088259
M_01_2088327	01	2088327
M_01_2088338	01	2088338
M_01_2088368	01	2088368
M_01_2089137	01	2089137
M_01_2118299	01	2118299
M_01_2131668	01	2131668
M_01_2131710	01	2131710
M_01_2131853	01	2131853
M_01_2135199	01	2135199
M_01_2135280	01	2135280
M_01_2135344	01	2135344
M_01_2135347	01	2135347
M_01_2146340	01	2146340
M_01_2146515	01	2146515
M_01_2155806	01	2155806
M_01_2202250	01	2202250
M_01_2202287	01	2202287
M_01_2202294	01	2202294
M_01_2202305	01	2202305
M_01_2204718	01	2204718
M_01_2204748	01	2204748
M_01_2204767	01	2204767
M_01_2204780	01	2204780
M_01_2204800	01	2204800
M_01_2231360	01	2231360
M_01_2235304	01	2235304
M_01_2235415	01	2235415
M_01_2244206	01	2244206
M_01_2251951	01	2251951
M_01_2251956	01	2251956
M_01_2251965	01	2251965
M_01_2252011	01	2252011
M_01_2252047	01	2252047
M_01_2252158	01	2252158
M_01_2260435	01	2260435
M_01_2260561	01	2260561
M_01_2260679	01	2260679
M_01_2260753	01	2260753
M_01_2260772	01	2260772
M_01_2260887	01	2260887
M_01_2260902	01	2260902
M_01_2282568	01	2282568
M_01_2289506	01	2289506
M_01_2437360	01	2437360
M_01_2437407	01	2437407
M_01_2439212	01	2439212
M_01_2469287	01	2469287
M_01_2473541	01	2473541
M_01_2473733	01	2473733
M_01_2496849	01	2496849
M_01_2496935	01	2496935
M_01_2497066	01	2497066
M_01_2497130	01	2497130
M_01_2497898	01	2497898
M_01_2512062	01	2512062
M_01_2536683	01	2536683
M_01_2539824	01	2539824
M_01_2543061	01	2543061
M_01_2543114	01	2543114
M_01_2543154	01	2543154
M_01_2546955	01	2546955
M_01_2561776	01	2561776
M_01_2562866	01	2562866
M_01_2575441	01	2575441
M_01_2606963	01	2606963
M_01_2626220	01	2626220
M_01_2626223	01	2626223
M_01_2631211	01	2631211
M_01_2631271	01	2631271
M_01_2633430	01	2633430
M_01_2652151	01	2652151
M_01_2653935	01	2653935
M_01_2653943	01	2653943
M_01_2653994	01	2653994
M_01_2751902	01	2751902
M_01_2751984	01	2751984
M_01_2752043	01	2752043
M_01_2773377	01	2773377
M_01_2773423	01	2773423
M_01_2773438	01	2773438
M_01_2773460	01	2773460
M_01_2824341	01	2824341
M_01_2861586	01	2861586
M_01_2861630	01	2861630
M_01_2878204	01	2878204
M_01_2878223	01	2878223
M_01_2881491	01	2881491
M_01_2900434	01	2900434
M_01_2929026	01	2929026
M_01_2929086	01	2929086
M_01_2941078	01	2941078
M_01_2941114	01	2941114
M_01_2941415	01	2941415
M_01_2941473	01	2941473
M_01_2941483	01	2941483
M_01_2948314	01	2948314
M_01_2996829	01	2996829
M_01_2996852	01	2996852
M_01_2996881	01	2996881
M_01_2996928	01	2996928
M_01_3007836	01	3007836
M_01_3007841	01	3007841
M_01_3008018	01	3008018
M_01_3008042	01	3008042
M_01_3008047	01	3008047
M_01_3008088	01	3008088
M_01_3014504	01	3014504
M_01_3014513	01	3014513
M_01_3014537	01	3014537
M_01_3014579	01	3014579
M_01_3014599	01	3014599
M_01_3014683	01	3014683
M_01_3014699	01	3014699
M_01_3014835	01	3014835
M_01_3021873	01	3021873
M_01_3021960	01	3021960
M_01_3022018	01	3022018
M_01_3022026	01	3022026
M_01_3022047	01	3022047
M_01_3022062	01	3022062
M_01_3032725	01	3032725
M_01_3045851	01	3045851
M_01_3045867	01	3045867
M_01_3045912	01	3045912
M_01_3062443	01	3062443
M_01_3077559	01	3077559
M_01_3143607	01	3143607
M_01_3147694	01	3147694
M_01_3147717	01	3147717
M_01_3147814	01	3147814
M_01_3167960	01	3167960
M_01_3168601	01	3168601
M_01_3190991	01	3190991
M_01_3212171	01	3212171
M_01_3212250	01	3212250
M_01_3212272	01	3212272
M_01_3249747	01	3249747
M_01_3271535	01	3271535
M_01_3309027	01	3309027
M_01_3309214	01	3309214
M_01_3309228	01	3309228
M_01_3331968	01	3331968
M_01_3331981	01	3331981
M_01_3370038	01	3370038
M_01_3383925	01	3383925
M_01_3383948	01	3383948
M_01_3384070	01	3384070
M_01_3384146	01	3384146
M_01_3417314	01	3417314
M_01_3417320	01	3417320
M_01_3417351	01	3417351
M_01_3417361	01	3417361
M_01_3417400	01	3417400
M_01_3449335	01	3449335
M_01_3452372	01	3452372
M_01_3452575	01	3452575
M_01_3452653	01	3452653
M_01_3493733	01	3493733
M_01_3493747	01	3493747
M_01_3512700	01	3512700
M_01_3519156	01	3519156
M_01_3519157	01	3519157
M_01_3519174	01	3519174
M_01_3519218	01	3519218
M_01_3519238	01	3519238
M_01_3531403	01	3531403
M_01_3531449	01	3531449
M_01_3531465	01	3531465
M_01_3531476	01	3531476
M_01_3531481	01	3531481
M_01_3531517	01	3531517
M_01_3531524	01	3531524
M_01_3531532	01	3531532
M_01_3531544	01	3531544
M_01_3531590	01	3531590
M_01_3546771	01	3546771
M_01_3546892	01	3546892
M_01_3546902	01	3546902
M_01_3567198	01	3567198
M_01_3567202	01	3567202
M_01_3567210	01	3567210
M_01_3568268	01	3568268
M_01_3568316	01	3568316
M_01_3568323	01	3568323
M_01_3578326	01	3578326
M_01_3578427	01	3578427
M_01_3585021	01	3585021
M_01_3628791	01	3628791
M_01_3628794	01	3628794
M_01_3628848	01	3628848
M_01_3628894	01	3628894
M_01_3629000	01	3629000
M_01_3629027	01	3629027
M_01_3629088	01	3629088
M_01_3632555	01	3632555
M_01_3637575	01	3637575
M_01_3640198	01	3640198
M_01_3640339	01	3640339
M_01_3655070	01	3655070
M_01_3655191	01	3655191
M_01_3655225	01	3655225
M_01_3662423	01	3662423
M_01_3678659	01	3678659
M_01_3678671	01	3678671
M_01_3679779	01	3679779
M_01_3680379	01	3680379
M_01_3680414	01	3680414
M_01_3698985	01	3698985
M_01_3698999	01	3698999
M_01_3699055	01	3699055
M_01_3699082	01	3699082
M_01_3699116	01	3699116
M_01_3727224	01	3727224
M_01_3727291	01	3727291
M_01_3742006	01	3742006
M_01_3742014	01	3742014
M_01_3742020	01	3742020
M_01_3742093	01	3742093
M_01_3749078	01	3749078
M_01_3749136	01	3749136
M_01_3749137	01	3749137
M_01_3749161	01	3749161
M_01_3753951	01	3753951
M_01_3753983	01	3753983
M_01_3753986	01	3753986
M_01_3754020	01	3754020
M_01_3754042	01	3754042
M_01_3754057	01	3754057
M_01_3757973	01	3757973
M_01_3757983	01	3757983
M_01_3757994	01	3757994
M_01_3758006	01	3758006
M_01_3758011	01	3758011
M_01_3758017	01	3758017
M_01_3758049	01	3758049
M_01_3758145	01	3758145
M_01_3759608	01	3759608
M_01_3789690	01	3789690
M_01_3789716	01	3789716
M_01_3808172	01	3808172
M_01_3808205	01	3808205
M_01_3808435	01	3808435
M_01_3808447	01	3808447
M_01_3808477	01	3808477
M_01_3808501	01	3808501
M_01_3834339	01	3834339
M_01_3834363	01	3834363
M_01_3834434	01	3834434
M_01_3834485	01	3834485
M_01_3899813	01	3899813
M_01_3918054	01	3918054
M_01_3996370	01	3996370
M_01_4015076	01	4015076
M_01_4022190	01	4022190
M_01_4029239	01	4029239
M_01_4038075	01	4038075
M_01_4038133	01	4038133
M_01_4038151	01	4038151
M_01_4038240	01	4038240
M_01_4038258	01	4038258
M_01_4038278	01	4038278
M_01_4038283	01	4038283
M_01_4105546	01	4105546
M_01_4114676	01	4114676
M_01_4114700	01	4114700
M_01_4114716	01	4114716
M_01_4114728	01	4114728
M_01_4114775	01	4114775
M_01_4119170	01	4119170
M_01_4119260	01	4119260
M_01_4130969	01	4130969
M_01_4131027	01	4131027
M_01_4131048	01	4131048
M_01_4131108	01	4131108
M_01_4131164	01	4131164
M_01_4147412	01	4147412
M_01_4154958	01	4154958
M_01_4155044	01	4155044
M_01_4158442	01	4158442
M_01_4158543	01	4158543
M_01_4159181	01	4159181
M_01_4159211	01	4159211
M_01_4159374	01	4159374
M_01_4160765	01	4160765
M_01_4160839	01	4160839
M_01_4160895	01	4160895
M_01_4167482	01	4167482
M_01_4167661	01	4167661
M_01_4167741	01	4167741
M_01_4188760	01	4188760
M_01_4188805	01	4188805
M_01_4188809	01	4188809
M_01_4216837	01	4216837
M_01_4217401	01	4217401
M_01_4234063	01	4234063
M_01_4234082	01	4234082
M_01_4234187	01	4234187
M_01_4245297	01	4245297
M_01_4245344	01	4245344
M_01_4246274	01	4246274
M_01_4246437	01	4246437
M_01_4263775	01	4263775
M_01_4266576	01	4266576
M_01_4266578	01	4266578
M_01_4266616	01	4266616
M_01_4266623	01	4266623
M_01_4310117	01	4310117
M_01_4310202	01	4310202
M_01_4310238	01	4310238
M_01_4310270	01	4310270
M_01_4310298	01	4310298
M_01_4331116	01	4331116
M_01_4331152	01	4331152
M_01_4331565	01	4331565
M_01_4335508	01	4335508
M_01_4335586	01	4335586
M_01_4357176	01	4357176
M_01_4382829	01	4382829
M_01_4382896	01	4382896
M_01_4388626	01	4388626
M_01_4388669	01	4388669
M_01_4478194	01	4478194
M_01_4542653	01	4542653
M_01_4542665	01	4542665
M_01_4542793	01	4542793
M_01_4542820	01	4542820
M_01_4558445	01	4558445
M_01_4558568	01	4558568
M_01_4562368	01	4562368
M_01_4566609	01	4566609
M_01_4583425	01	4583425
M_01_4583524	01	4583524
M_01_4583535	01	4583535
M_01_4583550	01	4583550
M_01_4583562	01	4583562
M_01_4583776	01	4583776
M_01_4584007	01	4584007
M_01_4648877	01	4648877
M_01_4651957	01	4651957
M_01_4651974	01	4651974
M_01_4655531	01	4655531
M_01_4686095	01	4686095
M_01_4686293	01	4686293
M_01_4686301	01	4686301
M_01_4707068	01	4707068
M_01_4717993	01	4717993
M_01_4720480	01	4720480
M_01_4720488	01	4720488
M_01_4720590	01	4720590
M_01_4720685	01	4720685
M_01_4720692	01	4720692
M_01_4758051	01	4758051
M_01_4899702	01	4899702
M_01_4899784	01	4899784
M_01_4927372	01	4927372
M_01_4927407	01	4927407
M_01_4944246	01	4944246
M_01_4954135	01	4954135
M_01_4965944	01	4965944
M_01_4965988	01	4965988
M_01_4966066	01	4966066
M_01_4966085	01	4966085
M_01_5025953	01	5025953
M_01_5049317	01	5049317
M_01_5049330	01	5049330
M_01_5049378	01	5049378
M_01_5049416	01	5049416
M_01_5056481	01	5056481
M_01_5078759	01	5078759
M_01_5078883	01	5078883
M_01_5078915	01	5078915
M_01_5078962	01	5078962
M_01_5086427	01	5086427
M_01_5086447	01	5086447
M_01_5086503	01	5086503
M_01_5086549	01	5086549
M_01_5086625	01	5086625
M_01_5090540	01	5090540
M_01_5090567	01	5090567
M_01_5090573	01	5090573
M_01_5090649	01	5090649
M_01_5103409	01	5103409
M_01_5103416	01	5103416
M_01_5103552	01	5103552
M_01_5110315	01	5110315
M_01_5110488	01	5110488
M_01_5123573	01	5123573
M_01_5123594	01	5123594
M_01_5136929	01	5136929
M_01_5136960	01	5136960
M_01_5138105	01	5138105
M_01_5138129	01	5138129
M_01_5138197	01	5138197
M_01_5179502	01	5179502
M_01_5202695	01	5202695
M_01_5265952	01	5265952
M_01_5309746	01	5309746
M_01_5309765	01	5309765
M_01_5309787	01	5309787
M_01_5311141	01	5311141
M_01_5311165	01	5311165
M_01_5317955	01	5317955
M_01_5317984	01	5317984
M_01_5318056	01	5318056
M_01_5318108	01	5318108
M_01_5346251	01	5346251
M_01_5346276	01	5346276
M_01_5392740	01	5392740
M_01_5415901	01	5415901
M_01_5421256	01	5421256
M_01_5421282	01	5421282
M_01_5421301	01	5421301
M_01_5433590	01	5433590
M_01_5485525	01	5485525
M_01_5485566	01	5485566
M_01_5485585	01	5485585
M_01_5485595	01	5485595
M_01_5485601	01	5485601
M_01_5523929	01	5523929
M_01_5563303	01	5563303
M_01_5563663	01	5563663
M_01_5568252	01	5568252
M_01_5568419	01	5568419
M_01_5568433	01	5568433
M_01_5568446	01	5568446
M_01_5578768	01	5578768
M_01_5578785	01	5578785
M_01_5578798	01	5578798
M_01_5578805	01	5578805
M_01_5578917	01	5578917
M_01_5585391	01	5585391
M_01_5585406	01	5585406
M_01_5604902	01	5604902
M_01_5607938	01	5607938
M_01_5608045	01	5608045
M_01_5608100	01	5608100
M_01_5608161	01	5608161
M_01_5608212	01	5608212
M_01_5608266	01	5608266
M_01_5608302	01	5608302
M_01_5608357	01	5608357
M_01_5695279	01	5695279
M_01_5695445	01	5695445
M_01_5742466	01	5742466
M_01_5742502	01	5742502
M_01_5742522	01	5742522
M_01_5759043	01	5759043
M_01_5761079	01	5761079
M_01_5761166	01	5761166
M_01_5767669	01	5767669
M_01_5767678	01	5767678
M_01_5767688	01	5767688
M_01_5788928	01	5788928
M_01_5788955	01	5788955
M_01_5789020	01	5789020
M_01_5789793	01	5789793
M_01_5789801	01	5789801
M_01_5789809	01	5789809
M_01_5789930	01	5789930
M_01_5789979	01	5789979
M_01_5789983	01	5789983
M_01_5795417	01	5795417
M_01_5817200	01	5817200
M_01_5836677	01	5836677
M_01_5836683	01	5836683
M_01_5853152	01	5853152
M_01_5853166	01	5853166
M_01_5856059	01	5856059
M_01_5856080	01	5856080
M_01_5864221	01	5864221
M_01_5864292	01	5864292
M_01_5864338	01	5864338
M_01_5864350	01	5864350
M_01_5864356	01	5864356
M_01_5864370	01	5864370
M_01_5864390	01	5864390
M_01_5904216	01	5904216
M_01_5906213	01	5906213
M_01_5972660	01	5972660
M_01_5972902	01	5972902
M_01_5972916	01	5972916
M_01_5999933	01	5999933
M_01_5999935	01	5999935
M_01_6018608	01	6018608
M_01_6018618	01	6018618
M_01_6018631	01	6018631
M_01_6029601	01	6029601
M_01_6029768	01	6029768
M_01_6029897	01	6029897
M_01_6035982	01	6035982
M_01_6036030	01	6036030
M_01_6037909	01	6037909
M_01_6037969	01	6037969
M_01_6037984	01	6037984
M_01_6037998	01	6037998
M_01_6038008	01	6038008
M_01_6064793	01	6064793
M_01_6064799	01	6064799
M_01_6064848	01	6064848
M_01_6064864	01	6064864
M_01_6064884	01	6064884
M_01_6064888	01	6064888
M_01_6069208	01	6069208
M_01_6074572	01	6074572
M_01_6074578	01	6074578
M_01_6074591	01	6074591
M_01_6074668	01	6074668
M_01_6075186	01	6075186
M_01_6075198	01	6075198
M_01_6075238	01	6075238
M_01_6075354	01	6075354
M_01_6075992	01	6075992
M_01_6076133	01	6076133
M_01_6076137	01	6076137
M_01_6083105	01	6083105
M_01_6083143	01	6083143
M_01_6083204	01	6083204
M_01_6142429	01	6142429
M_01_6162068	01	6162068
M_01_6162070	01	6162070
M_01_6167631	01	6167631
M_01_6167642	01	6167642
M_01_6167748	01	6167748
M_01_6189854	01	6189854
M_01_6227517	01	6227517
M_01_6227873	01	6227873
M_01_6229233	01	6229233
M_01_6229602	01	6229602
M_01_6250249	01	6250249
M_01_6250263	01	6250263
M_01_6262915	01	6262915
M_01_6263183	01	6263183
M_01_6307384	01	6307384
M_01_6325581	01	6325581
M_01_6325629	01	6325629
M_01_6325666	01	6325666
M_01_6344082	01	6344082
M_01_6437102	01	6437102
M_01_6467048	01	6467048
M_01_6467724	01	6467724
M_01_6467893	01	6467893
M_01_6469664	01	6469664
M_01_6469720	01	6469720
M_01_6469723	01	6469723
M_01_6469803	01	6469803
M_01_6500381	01	6500381
M_01_6511269	01	6511269
M_01_6556793	01	6556793
M_01_6584963	01	6584963
M_01_6585432	01	6585432
M_01_6585444	01	6585444
M_01_6603766	01	6603766
M_01_6603885	01	6603885
M_01_6603971	01	6603971
M_01_6626147	01	6626147
M_01_6626162	01	6626162
M_01_6666385	01	6666385
M_01_6666388	01	6666388
M_01_6666389	01	6666389
M_01_6666405	01	6666405
M_01_6673914	01	6673914
M_01_6673966	01	6673966
M_01_6674651	01	6674651
M_01_6674830	01	6674830
M_01_6674855	01	6674855
M_01_6674861	01	6674861
M_01_6674910	01	6674910
M_01_6674921	01	6674921
M_01_6674927	01	6674927
M_01_6674945	01	6674945
M_01_6674954	01	6674954
M_01_6674965	01	6674965
M_01_6674977	01	6674977
M_01_6675029	01	6675029
M_01_6675052	01	6675052
M_01_6675058	01	6675058
M_01_6675068	01	6675068
M_01_6691385	01	6691385
M_01_6691409	01	6691409
M_01_6691430	01	6691430
M_01_6691482	01	6691482
M_01_6711198	01	6711198
M_01_6711226	01	6711226
M_01_6743125	01	6743125
M_01_6743216	01	6743216
M_01_6769828	01	6769828
M_01_6769834	01	6769834
M_01_6769867	01	6769867
M_01_6769902	01	6769902
M_01_6773463	01	6773463
M_01_6785264	01	6785264
M_01_6805490	01	6805490
M_01_6819897	01	6819897
M_01_6820037	01	6820037
M_01_6822280	01	6822280
M_01_6835775	01	6835775
M_01_6835840	01	6835840
M_01_6835944	01	6835944
M_01_6842110	01	6842110
M_01_6842231	01	6842231
M_01_6842284	01	6842284
M_01_6848712	01	6848712
M_01_6848841	01	6848841
M_01_6848873	01	6848873
M_01_6848878	01	6848878
M_01_6878767	01	6878767
M_01_6879063	01	6879063
M_01_6880072	01	6880072
M_01_6880158	01	6880158
M_01_6880470	01	6880470
M_01_6880477	01	6880477
M_01_6882038	01	6882038
M_01_6882135	01	6882135
M_01_6882449	01	6882449
M_01_6883397	01	6883397
M_01_6884103	01	6884103
M_01_6884209	01	6884209
M_01_6886769	01	6886769
M_01_6908204	01	6908204
M_01_6908231	01	6908231
M_01_6908357	01	6908357
M_01_6908397	01	6908397
M_01_6908615	01	6908615
M_01_6908668	01	6908668
M_01_6908694	01	6908694
M_01_6908724	01	6908724
M_01_6910085	01	6910085
M_01_6910258	01	6910258
M_01_6910296	01	6910296
M_01_6912151	01	6912151
M_01_6914751	01	6914751
M_01_6926842	01	6926842
M_01_6952472	01	6952472
M_01_6952547	01	6952547
M_01_6956347	01	6956347
M_01_6956464	01	6956464
M_01_6991336	01	6991336
M_01_6991378	01	6991378
M_01_6991386	01	6991386
M_01_6991405	01	6991405
M_01_6991462	01	6991462
M_01_7023898	01	7023898
M_01_7024615	01	7024615
M_01_7024643	01	7024643
M_01_7024670	01	7024670
M_01_7024761	01	7024761
M_01_7024796	01	7024796
M_01_7024826	01	7024826
M_01_7070344	01	7070344
M_01_7071332	01	7071332
M_01_7084641	01	7084641
M_01_7084649	01	7084649
M_01_7084671	01	7084671
M_01_7084713	01	7084713
M_01_7084833	01	7084833
M_01_7084929	01	7084929
M_01_7084948	01	7084948
M_01_7084965	01	7084965
M_01_7084994	01	7084994
M_01_7102115	01	7102115
M_01_7102123	01	7102123
M_01_7102138	01	7102138
M_01_7102171	01	7102171
M_01_7102187	01	7102187
M_01_7102197	01	7102197
M_01_7102217	01	7102217
M_01_7102238	01	7102238
M_01_7102926	01	7102926
M_01_7102950	01	7102950
M_01_7103009	01	7103009
M_01_7128331	01	7128331
M_01_7128346	01	7128346
M_01_7128364	01	7128364
M_01_7128372	01	7128372
M_01_7161729	01	7161729
M_01_7161734	01	7161734
M_01_7161768	01	7161768
M_01_7161805	01	7161805
M_01_7161830	01	7161830
M_01_7173661	01	7173661
M_01_7179821	01	7179821
M_01_7179853	01	7179853
M_01_7218501	01	7218501
M_01_7218524	01	7218524
M_01_7218689	01	7218689
M_01_7218701	01	7218701
M_01_7246974	01	7246974
M_01_7247145	01	7247145
M_01_7247171	01	7247171
M_01_7247311	01	7247311
M_01_7266554	01	7266554
M_01_7275191	01	7275191
M_01_7279751	01	7279751
M_01_7279789	01	7279789
M_01_7290152	01	7290152
M_01_7291422	01	7291422
M_01_7291474	01	7291474
M_01_7302215	01	7302215
M_01_7302362	01	7302362
M_01_7303901	01	7303901
M_01_7304361	01	7304361
M_01_7320828	01	7320828
M_01_7320997	01	7320997
M_01_7321006	01	7321006
M_01_7380961	01	7380961
M_01_7380969	01	7380969
M_01_7380983	01	7380983
M_01_7400184	01	7400184
M_01_7400252	01	7400252
M_01_7405299	01	7405299
M_01_7405317	01	7405317
M_01_7405369	01	7405369
M_01_7405428	01	7405428
M_01_7414894	01	7414894
M_01_7414935	01	7414935
M_01_7414965	01	7414965
M_01_7415021	01	7415021
M_01_7415120	01	7415120
M_01_7424047	01	7424047
M_01_7424058	01	7424058
M_01_7472496	01	7472496
M_01_7491500	01	7491500
M_01_7491507	01	7491507
M_01_7492978	01	7492978
M_01_7537837	01	7537837
M_01_7537878	01	7537878
M_01_7537896	01	7537896
M_01_7537914	01	7537914
M_01_7539127	01	7539127
M_01_7539134	01	7539134
M_01_7539165	01	7539165
M_01_7554408	01	7554408
M_01_7554436	01	7554436
M_01_7554440	01	7554440
M_01_7554455	01	7554455
M_01_7556389	01	7556389
M_01_7556406	01	7556406
M_01_7556433	01	7556433
M_01_7556456	01	7556456
M_01_7557308	01	7557308
M_01_7557343	01	7557343
M_01_7557530	01	7557530
M_01_7557700	01	7557700
M_01_7557772	01	7557772
M_01_7563092	01	7563092
M_01_7567196	01	7567196
M_01_7584072	01	7584072
M_01_7584100	01	7584100
M_01_7584180	01	7584180
M_01_7584218	01	7584218
M_01_7584237	01	7584237
M_01_7653071	01	7653071
M_01_7681493	01	7681493
M_01_7681508	01	7681508
M_01_7681551	01	7681551
M_01_7681643	01	7681643
M_01_7681683	01	7681683
M_01_7681721	01	7681721
M_01_7714207	01	7714207
M_01_7726471	01	7726471
M_01_7726529	01	7726529
M_01_7727306	01	7727306
M_01_7727335	01	7727335
M_01_7735897	01	7735897
M_01_7735929	01	7735929
M_01_7735964	01	7735964
M_01_7736000	01	7736000
M_01_7736920	01	7736920
M_01_7736990	01	7736990
M_01_7737087	01	7737087
M_01_7737192	01	7737192
M_01_7737267	01	7737267
M_01_7784212	01	7784212
M_01_7784253	01	7784253
M_01_7784265	01	7784265
M_01_7784281	01	7784281
M_01_7784350	01	7784350
M_01_7788479	01	7788479
M_01_7794679	01	7794679
M_01_7794791	01	7794791
M_01_7794908	01	7794908
M_01_7794909	01	7794909
M_01_7794976	01	7794976
M_01_7795008	01	7795008
M_01_7795149	01	7795149
M_01_7795229	01	7795229
M_01_7795286	01	7795286
M_01_7797465	01	7797465
M_01_7797515	01	7797515
M_01_7797561	01	7797561
M_01_7797572	01	7797572
M_01_7797633	01	7797633
M_01_7797972	01	7797972
M_01_7842664	01	7842664
M_01_7842675	01	7842675
M_01_7842681	01	7842681
M_01_7842769	01	7842769
M_01_7842781	01	7842781
M_01_7842786	01	7842786
M_01_7842798	01	7842798
M_01_7842808	01	7842808
M_01_7842847	01	7842847
M_01_7842872	01	7842872
M_01_7873711	01	7873711
M_01_7896112	01	7896112
M_01_7896169	01	7896169
M_01_7896188	01	7896188
M_01_7896233	01	7896233
M_01_7896391	01	7896391
M_01_7896401	01	7896401
M_01_7896425	01	7896425
M_01_7896447	01	7896447
M_01_7999932	01	7999932
M_01_8004216	01	8004216
M_01_8004270	01	8004270
M_01_8004387	01	8004387
M_01_8004404	01	8004404
M_01_8004424	01	8004424
M_01_8004572	01	8004572
M_01_8005258	01	8005258
M_01_8005282	01	8005282
M_01_8005325	01	8005325
M_01_8018433	01	8018433
M_01_8018442	01	8018442
M_01_8018460	01	8018460
M_01_8018719	01	8018719
M_01_8020130	01	8020130
M_01_8064661	01	8064661
M_01_8096579	01	8096579
M_01_8096637	01	8096637
M_01_8099789	01	8099789
M_01_8121316	01	8121316
M_01_8121368	01	8121368
M_01_8121435	01	8121435
M_01_8121453	01	8121453
M_01_8199929	01	8199929
M_01_8236547	01	8236547
M_01_8241323	01	8241323
M_01_8241481	01	8241481
M_01_8290742	01	8290742
M_01_8290775	01	8290775
M_01_8352104	01	8352104
M_01_8352125	01	8352125
M_01_8352144	01	8352144
M_01_8352371	01	8352371
M_01_8398500	01	8398500
M_01_8398507	01	8398507
M_01_8398515	01	8398515
M_01_8398529	01	8398529
M_01_8398547	01	8398547
M_01_8398559	01	8398559
M_01_8440819	01	8440819
M_01_8440874	01	8440874
M_01_8440908	01	8440908
M_01_8440970	01	8440970
M_01_8487236	01	8487236
M_01_8488456	01	8488456
M_01_8488481	01	8488481
M_01_8488506	01	8488506
M_01_8488522	01	8488522
M_01_8488526	01	8488526
M_01_8488546	01	8488546
M_01_8488562	01	8488562
M_01_8488670	01	8488670
M_01_8488676	01	8488676
M_01_8488683	01	8488683
M_01_8488708	01	8488708
M_01_8488716	01	8488716
M_01_8488722	01	8488722
M_01_8488745	01	8488745
M_01_8488769	01	8488769
M_01_8488806	01	8488806
M_01_8509626	01	8509626
M_01_8509683	01	8509683
M_01_8665435	01	8665435
M_01_8665458	01	8665458
M_01_8667726	01	8667726
M_01_8667775	01	8667775
M_01_8680341	01	8680341
M_01_8680435	01	8680435
M_01_8800252	01	8800252
M_01_8800298	01	8800298
M_01_8800304	01	8800304
M_01_8800315	01	8800315
M_01_8826356	01	8826356
M_01_8845403	01	8845403
M_01_8845450	01	8845450
M_01_8845474	01	8845474
M_01_8845508	01	8845508
M_01_8845744	01	8845744
M_01_8848651	01	8848651
M_01_8848707	01	8848707
M_01_8848781	01	8848781
M_01_8864296	01	8864296
M_01_8911258	01	8911258
M_01_8911365	01	8911365
M_01_8928487	01	8928487
M_01_8947394	01	8947394
M_01_8958136	01	8958136
M_01_8958201	01	8958201
M_01_8958230	01	8958230
M_01_8966760	01	8966760
M_01_8966775	01	8966775
M_01_8966822	01	8966822
M_01_8966920	01	8966920
M_01_8966931	01	8966931
M_01_8967085	01	8967085
M_01_8967120	01	8967120
M_01_8974491	01	8974491
M_01_8995317	01	8995317
M_01_8995402	01	8995402
M_01_9015321	01	9015321
M_01_9015336	01	9015336
M_01_9016408	01	9016408
M_01_9016423	01	9016423
M_01_9016521	01	9016521
M_01_9038795	01	9038795
M_01_9038869	01	9038869
M_01_9067278	01	9067278
M_01_9067287	01	9067287
M_01_9067297	01	9067297
M_01_9067310	01	9067310
M_01_9067336	01	9067336
M_01_9078678	01	9078678
M_01_9078709	01	9078709
M_01_9078739	01	9078739
M_01_9078787	01	9078787
M_01_9078855	01	9078855
M_01_9078883	01	9078883
M_01_9094673	01	9094673
M_01_9187033	01	9187033
M_01_9187075	01	9187075
M_01_9187087	01	9187087
M_01_9187111	01	9187111
M_01_9187954	01	9187954
M_01_9187959	01	9187959
M_01_9188028	01	9188028
M_01_9188032	01	9188032
M_01_9188094	01	9188094
M_01_9188112	01	9188112
M_01_9242315	01	9242315
M_01_9243830	01	9243830
M_01_9243855	01	9243855
M_01_9343353	01	9343353
M_01_9372453	01	9372453
M_01_9405891	01	9405891
M_01_9405897	01	9405897
M_01_9405937	01	9405937
M_01_9405952	01	9405952
M_01_9405975	01	9405975
M_01_9405977	01	9405977
M_01_9405989	01	9405989
M_01_9405994	01	9405994
M_01_9406008	01	9406008
M_01_9406012	01	9406012
M_01_9406027	01	9406027
M_01_9406032	01	9406032
M_01_9406044	01	9406044
M_01_9406063	01	9406063
M_01_9406065	01	9406065
M_01_9406081	01	9406081
M_01_9406091	01	9406091
M_01_9406126	01	9406126
M_01_9455759	01	9455759
M_01_9455902	01	9455902
M_01_9457968	01	9457968
M_01_9458049	01	9458049
M_01_9458515	01	9458515
M_01_9478097	01	9478097
M_01_9478107	01	9478107
M_01_9478139	01	9478139
M_01_9478155	01	9478155
M_01_9497197	01	9497197
M_01_9497271	01	9497271
M_01_9523602	01	9523602
M_01_9673275	01	9673275
M_01_9673320	01	9673320
M_01_9673391	01	9673391
M_01_9673461	01	9673461
M_01_9674892	01	9674892
M_01_9675799	01	9675799
M_01_9675945	01	9675945
M_01_9688580	01	9688580
M_01_9688606	01	9688606
M_01_9704908	01	9704908
M_01_9704938	01	9704938
M_01_9725114	01	9725114
M_01_9727182	01	9727182
M_01_9728228	01	9728228
M_01_9731940	01	9731940
M_01_9732130	01	9732130
M_01_9734295	01	9734295
M_01_9756619	01	9756619
M_01_9878256	01	9878256
M_01_9936906	01	9936906
M_01_9937314	01	9937314
M_01_9976460	01	9976460
M_01_10028024	01	10028024
M_01_10028045	01	10028045
M_01_10028053	01	10028053
M_01_10028060	01	10028060
M_01_10028083	01	10028083
M_01_10067608	01	10067608
M_01_10067609	01	10067609
M_01_10067637	01	10067637
M_01_10067646	01	10067646
M_01_10067727	01	10067727
M_01_10068322	01	10068322
M_01_10112025	01	10112025
M_01_10134936	01	10134936
M_01_10134966	01	10134966
M_01_10134968	01	10134968
M_01_10134999	01	10134999
M_01_10147954	01	10147954
M_01_10148076	01	10148076
M_01_10178106	01	10178106
M_01_10178112	01	10178112
M_01_10178206	01	10178206
M_01_10178244	01	10178244
M_01_10181135	01	10181135
M_01_10181155	01	10181155
M_01_10181246	01	10181246
M_01_10191026	01	10191026
M_01_10191106	01	10191106
M_01_10191190	01	10191190
M_01_10191206	01	10191206
M_01_10215132	01	10215132
M_01_10215684	01	10215684
M_01_10246696	01	10246696
M_01_10246719	01	10246719
M_01_10249571	01	10249571
M_01_10284540	01	10284540
M_01_10285966	01	10285966
M_01_10286044	01	10286044
M_01_10286084	01	10286084
M_01_10386266	01	10386266
M_01_10386294	01	10386294
M_01_10395951	01	10395951
M_01_10449243	01	10449243
M_01_10449918	01	10449918
M_01_10483174	01	10483174
M_01_10570764	01	10570764
M_01_10570816	01	10570816
M_01_10570870	01	10570870
M_01_10582577	01	10582577
M_01_10582605	01	10582605
M_01_10593471	01	10593471
M_01_10593496	01	10593496
M_01_10602500	01	10602500
M_01_10602521	01	10602521
M_01_10602531	01	10602531
M_01_10602701	01	10602701
M_01_10602727	01	10602727
M_01_10602830	01	10602830
M_01_10603039	01	10603039
M_01_10603063	01	10603063
M_01_10603084	01	10603084
M_01_10603087	01	10603087
M_01_10603140	01	10603140
M_01_10603162	01	10603162
M_01_10603177	01	10603177
M_01_10603201	01	10603201
M_01_10603207	01	10603207
M_01_10603416	01	10603416
M_01_10650640	01	10650640
M_01_10650770	01	10650770
M_01_10650814	01	10650814
M_01_10651379	01	10651379
M_01_10651924	01	10651924
M_01_10651997	01	10651997
M_01_10652062	01	10652062
M_01_10684329	01	10684329
M_01_10707471	01	10707471
M_01_10707482	01	10707482
M_01_10707484	01	10707484
M_01_10707517	01	10707517
M_01_10707572	01	10707572
M_01_10723698	01	10723698
M_01_10723808	01	10723808
M_01_10723905	01	10723905
M_01_10769354	01	10769354
M_01_10772728	01	10772728
M_01_10772815	01	10772815
M_01_10779713	01	10779713
M_01_10780909	01	10780909
M_01_10780921	01	10780921
M_01_10780926	01	10780926
M_01_10780934	01	10780934
M_01_10780960	01	10780960
M_01_10780967	01	10780967
M_01_10780985	01	10780985
M_01_10781004	01	10781004
M_01_10781038	01	10781038
M_01_10781045	01	10781045
M_01_10781057	01	10781057
M_01_10831793	01	10831793
M_01_10831802	01	10831802
M_01_10832100	01	10832100
M_01_10837078	01	10837078
M_01_10841799	01	10841799
M_01_10841808	01	10841808
M_01_10841854	01	10841854
M_01_10846145	01	10846145
M_01_10911601	01	10911601
M_01_10911642	01	10911642
M_01_10911715	01	10911715
M_01_10911778	01	10911778
M_01_10930153	01	10930153
M_01_10930165	01	10930165
M_01_10930214	01	10930214
M_01_10930264	01	10930264
M_01_10986463	01	10986463
M_01_11032322	01	11032322
M_01_11185098	01	11185098
M_01_11185216	01	11185216
M_01_11224042	01	11224042
M_01_11234143	01	11234143
M_01_11234151	01	11234151
M_01_11234159	01	11234159
M_01_11521784	01	11521784
M_01_11521790	01	11521790
M_01_11521861	01	11521861
M_01_11521909	01	11521909
M_01_11521929	01	11521929
M_01_11540066	01	11540066
M_01_11608162	01	11608162
M_01_11608216	01	11608216
M_01_11608222	01	11608222
M_01_11608241	01	11608241
M_01_11608279	01	11608279
M_01_11608304	01	11608304
M_01_11608320	01	11608320
M_01_11684246	01	11684246
M_01_11684268	01	11684268
M_01_11684909	01	11684909
M_01_11686798	01	11686798
M_01_11720941	01	11720941
M_01_11720999	01	11720999
M_01_11769760	01	11769760
M_01_11769792	01	11769792
M_01_11770612	01	11770612
M_01_11770625	01	11770625
M_01_11770772	01	11770772
M_01_11770780	01	11770780
M_01_11770792	01	11770792
M_01_11789266	01	11789266
M_01_11789289	01	11789289
M_01_11789310	01	11789310
M_01_11789341	01	11789341
M_01_11789350	01	11789350
M_01_11789366	01	11789366
M_01_11795244	01	11795244
M_01_11795268	01	11795268
M_01_11816537	01	11816537
M_01_11816566	01	11816566
M_01_11816751	01	11816751
M_01_11816793	01	11816793
M_01_11822777	01	11822777
M_01_11822786	01	11822786
M_01_11884576	01	11884576
M_01_11884584	01	11884584
M_01_11886684	01	11886684
M_01_11886720	01	11886720
M_01_11886773	01	11886773
M_01_11887031	01	11887031
M_01_11899620	01	11899620
M_01_11899632	01	11899632
M_01_11899654	01	11899654
M_01_11899676	01	11899676
M_01_11899680	01	11899680
M_01_11899709	01	11899709
M_01_12006617	01	12006617
M_01_12006650	01	12006650
M_01_12042759	01	12042759
M_01_12042803	01	12042803
M_01_12042810	01	12042810
M_01_12042873	01	12042873
M_01_12054489	01	12054489
M_01_12054501	01	12054501
M_01_12066625	01	12066625
M_01_12069318	01	12069318
M_01_12069326	01	12069326
M_01_12069353	01	12069353
M_01_12069361	01	12069361
M_01_12069396	01	12069396
M_01_12081983	01	12081983
M_01_12083022	01	12083022
M_01_12083052	01	12083052
M_01_12083074	01	12083074
M_01_12083090	01	12083090
M_01_12123758	01	12123758
M_01_12126815	01	12126815
M_01_12130467	01	12130467
M_01_12130473	01	12130473
M_01_12130491	01	12130491
M_01_12173474	01	12173474
M_01_12173488	01	12173488
M_01_12218459	01	12218459
M_01_12218606	01	12218606
M_01_12218630	01	12218630
M_01_12261112	01	12261112
M_01_12261247	01	12261247
M_01_12364746	01	12364746
M_01_12364849	01	12364849
M_01_12397223	01	12397223
M_01_12397232	01	12397232
M_01_12478772	01	12478772
M_01_12478783	01	12478783
M_01_12478998	01	12478998
M_01_12484322	01	12484322
M_01_12495939	01	12495939
M_01_12496007	01	12496007
M_01_12496028	01	12496028
M_01_12498522	01	12498522
M_01_12498535	01	12498535
M_01_12498617	01	12498617
M_01_12498667	01	12498667
M_01_12500316	01	12500316
M_01_12500410	01	12500410
M_01_12502060	01	12502060
M_01_12502102	01	12502102
M_01_12502150	01	12502150
M_01_12555324	01	12555324
M_01_12555397	01	12555397
M_01_12601612	01	12601612
M_01_12601683	01	12601683
M_01_12601695	01	12601695
M_01_12601714	01	12601714
M_01_12601736	01	12601736
M_01_12601741	01	12601741
M_01_12602087	01	12602087
M_01_12602098	01	12602098
M_01_12602131	01	12602131
M_01_12602167	01	12602167
M_01_12654865	01	12654865
M_01_13151710	01	13151710
M_01_13151731	01	13151731
M_01_13151753	01	13151753
M_01_13151761	01	13151761
M_01_13170854	01	13170854
M_01_13170867	01	13170867
M_01_13170880	01	13170880
M_01_13406758	01	13406758
M_01_13406763	01	13406763
M_01_13406836	01	13406836
M_01_13406842	01	13406842
M_01_13418397	01	13418397
M_01_13418410	01	13418410
M_01_13418479	01	13418479
M_01_13418513	01	13418513
M_01_13418525	01	13418525
M_01_13461891	01	13461891
M_01_13461921	01	13461921
M_01_13461933	01	13461933
M_01_13461937	01	13461937
M_01_13672638	01	13672638
M_01_13672645	01	13672645
M_01_13673404	01	13673404
M_01_13673600	01	13673600
M_01_13678178	01	13678178
M_01_13719393	01	13719393
M_01_13719427	01	13719427
M_01_13719483	01	13719483
M_01_13719491	01	13719491
M_01_13783691	01	13783691
M_01_14010010	01	14010010
M_01_14010037	01	14010037
M_01_14010041	01	14010041
M_01_14041703	01	14041703
M_01_14041759	01	14041759
M_01_14041782	01	14041782
M_01_14042368	01	14042368
M_01_14042371	01	14042371
M_01_14042392	01	14042392
M_01_14042410	01	14042410
M_01_14042415	01	14042415
M_01_14042462	01	14042462
M_01_14042535	01	14042535
M_01_14042559	01	14042559
M_01_14042572	01	14042572
M_01_14042676	01	14042676
M_01_14042736	01	14042736
M_01_14042740	01	14042740
M_01_14042766	01	14042766
M_01_14086918	01	14086918
M_01_14164257	01	14164257
M_01_14164355	01	14164355
M_01_14216516	01	14216516
M_01_14216546	01	14216546
M_01_14481761	01	14481761
M_01_14481780	01	14481780
M_01_14481804	01	14481804
M_01_14481839	01	14481839
M_01_14549560	01	14549560
M_01_14549575	01	14549575
M_01_14575548	01	14575548
M_01_14575612	01	14575612
M_01_14672429	01	14672429
M_01_14672468	01	14672468
M_01_14674938	01	14674938
M_01_14955674	01	14955674
M_01_14955680	01	14955680
M_01_14959752	01	14959752
M_01_14959791	01	14959791
M_01_14959832	01	14959832
M_01_14959871	01	14959871
M_01_14959888	01	14959888
M_01_14959919	01	14959919
M_01_14959921	01	14959921
M_01_14982770	01	14982770
M_01_14982807	01	14982807
M_01_14982881	01	14982881
M_01_15009947	01	15009947
M_01_15010003	01	15010003
M_01_15010015	01	15010015
M_01_15010024	01	15010024
M_01_15243130	01	15243130
M_01_15243136	01	15243136
M_01_15243395	01	15243395
M_01_15243433	01	15243433
M_01_15243449	01	15243449
M_01_15243483	01	15243483
M_01_15243512	01	15243512
M_01_15243548	01	15243548
M_01_15243579	01	15243579
M_01_15303971	01	15303971
M_01_15304093	01	15304093
M_01_15304101	01	15304101
M_01_15304112	01	15304112
M_01_15304135	01	15304135
M_01_15390350	01	15390350
M_01_15390443	01	15390443
M_01_15390508	01	15390508
M_01_15463143	01	15463143
M_01_15463167	01	15463167
M_01_15495099	01	15495099
M_01_15553213	01	15553213
M_01_15553445	01	15553445
M_01_15553492	01	15553492
M_01_15553500	01	15553500
M_01_15556226	01	15556226
M_01_15556246	01	15556246
M_01_15656884	01	15656884
M_01_15659241	01	15659241
M_01_15659318	01	15659318
M_01_15664833	01	15664833
M_01_15713366	01	15713366
M_01_15713468	01	15713468
M_01_15714083	01	15714083
M_01_15714140	01	15714140
M_01_15714161	01	15714161
M_01_15714180	01	15714180
M_01_15828782	01	15828782
M_01_15828875	01	15828875
M_01_15828891	01	15828891
M_01_15828907	01	15828907
M_01_15830747	01	15830747
M_01_15830815	01	15830815
M_01_15892033	01	15892033
M_01_15892489	01	15892489
M_01_15892495	01	15892495
M_01_15892505	01	15892505
M_01_15892507	01	15892507
M_01_16126663	01	16126663
M_01_16126699	01	16126699
M_01_16129333	01	16129333
M_01_16164684	01	16164684
M_01_16254586	01	16254586
M_01_16260323	01	16260323
M_01_16260440	01	16260440
M_01_16260473	01	16260473
M_01_16260497	01	16260497
M_01_16390204	01	16390204
M_01_16390236	01	16390236
M_01_16390273	01	16390273
M_01_16390351	01	16390351
M_01_16390382	01	16390382
M_01_16390391	01	16390391
M_01_16390534	01	16390534
M_01_16390558	01	16390558
M_01_16390584	01	16390584
M_01_16390630	01	16390630
M_01_16390638	01	16390638
M_01_16390640	01	16390640
M_01_16390644	01	16390644
M_01_16390677	01	16390677
M_01_16390690	01	16390690
M_01_16390696	01	16390696
M_01_16513313	01	16513313
M_01_16513345	01	16513345
M_01_16513379	01	16513379
M_01_16535747	01	16535747
M_01_16535818	01	16535818
M_01_16535826	01	16535826
M_01_16536984	01	16536984
M_01_16537026	01	16537026
M_01_16537136	01	16537136
M_01_16537161	01	16537161
M_01_16537211	01	16537211
M_01_16537366	01	16537366
M_01_16537375	01	16537375
M_01_16553768	01	16553768
M_01_16553846	01	16553846
M_01_16554728	01	16554728
M_01_16554815	01	16554815
M_01_16554829	01	16554829
M_01_16620127	01	16620127
M_01_16620146	01	16620146
M_01_16736307	01	16736307
M_01_16739061	01	16739061
M_01_16739097	01	16739097
M_01_16739208	01	16739208
M_01_16739242	01	16739242
M_01_16739280	01	16739280
M_01_16739296	01	16739296
M_01_16739337	01	16739337
M_01_16739352	01	16739352
M_01_16739364	01	16739364
M_01_16739378	01	16739378
M_01_16739391	01	16739391
M_01_16894839	01	16894839
M_01_16968890	01	16968890
M_01_16968969	01	16968969
M_01_16969009	01	16969009
M_01_17034930	01	17034930
M_01_17034988	01	17034988
M_01_17056284	01	17056284
M_01_17063801	01	17063801
M_01_17063816	01	17063816
M_01_17063847	01	17063847
M_01_17066435	01	17066435
M_01_17182394	01	17182394
M_01_17182407	01	17182407
M_01_17182412	01	17182412
M_01_17182433	01	17182433
M_01_17182463	01	17182463
M_01_17182469	01	17182469
M_01_17182477	01	17182477
M_01_17182492	01	17182492
M_01_17182538	01	17182538
M_01_17182565	01	17182565
M_01_17185434	01	17185434
M_01_17185462	01	17185462
M_01_17185486	01	17185486
M_01_17185503	01	17185503
M_01_17185526	01	17185526
M_01_17185619	01	17185619
M_01_17185651	01	17185651
M_01_17185782	01	17185782
M_01_17185795	01	17185795
M_01_17185864	01	17185864
M_01_17185939	01	17185939
M_01_17185974	01	17185974
M_01_17212683	01	17212683
M_01_17212716	01	17212716
M_01_17212722	01	17212722
M_01_17265943	01	17265943
M_01_17281190	01	17281190
M_01_17281909	01	17281909
M_01_17286851	01	17286851
M_01_17286909	01	17286909
M_01_17290792	01	17290792
M_01_17295095	01	17295095
M_01_17295118	01	17295118
M_01_17295202	01	17295202
M_01_17295546	01	17295546
M_01_17295599	01	17295599
M_01_17295621	01	17295621
M_01_17306237	01	17306237
M_01_17376494	01	17376494
M_01_17508517	01	17508517
M_01_17595229	01	17595229
M_01_17595266	01	17595266
M_01_17595401	01	17595401
M_01_17595408	01	17595408
M_01_17659435	01	17659435
M_01_17659467	01	17659467
M_01_17659535	01	17659535
M_01_17659540	01	17659540
M_01_17691937	01	17691937
M_01_17691950	01	17691950
[truncated: 47,211 more rows]
