# Supplementary material for: Dissecting the complex genetic basis of pre- and post-harvest traits in Vitis vinifera L. using genome-wide association studies
Source: Hortic Res. 2024 Jan 3;11(2):uhad283. doi: 10.1093/hr/uhad283 (PMC10939405; doi:10.1093/hr/uhad283)
Supplement: Web_Material_uhad283 [file web_material_uhad283.zip › GENO_marker_matrix.csv]

GID	M_01_32119	M_01_32223	M_01_35630	M_01_35665	M_01_36269	M_01_53514	M_01_53639	M_01_117408	M_01_117481	M_01_117488	M_01_117513	M_01_117594	M_01_174437	M_01_192876	M_01_192887	M_01_192934	M_01_192942	M_01_205229	M_01_230656	M_01_230750	M_01_230761	M_01_255778	M_01_261591	M_01_304035	M_01_304042	M_01_304064	M_01_307637	M_01_307649	M_01_307672	M_01_307753	M_01_313067	M_01_313077	M_01_334856	M_01_334881	M_01_335269	M_01_345376	M_01_352912	M_01_378082	M_01_379768	M_01_382477	M_01_423972	M_01_454763	M_01_455425	M_01_455445	M_01_455461	M_01_455489	M_01_455549	M_01_455556	M_01_457557
G_5.3.164	0	0	0	1	0	2	2	0	0	0	0	0	0	0	0	2	0	0	1	0	1	1	0	0	1	1	2	0	0	1	0	0	0	0	0	1	0	0	1	0	1	0	2	0	0	0	0	0	0
G_5.3.165	0	0	1	0	1	2	2	1	1	1	1	0	0	0	0	2	0	0	1	1	2	2	0	0	0	0	2	0	1	0	1	0	0	0	0	1	0	0	1	0	2	1	2	1	0	1	1	1	1
G_5.3.166	0	0	1	0	0	2	2	2	1	1	1	0	0	0	0	2	0	0	1	1	2	2	0	0	0	0	2	0	1	0	2	0	0	0	0	1	0	0	1	0	1	1	2	1	0	1	1	1	1
G_5.3.168	0	0	1	0	0	2	2	2	1	1	0	0	1	0	0	2	0	0	2	0	2	2	0	0	0	0	2	0	1	0	0	0	0	0	0	0	0	0	1	0	1	1	2	2	0	1	1	1	1
G_5.3.171	0	0	0	0	0	0	0	0	0	0	0	0	0	0	0	0	0	0	0	0	0	0	0	0	0	0	1	0	0	0	0	0	0	0	0	0	0	1	0	2	0	0	0	0	0	0	0	0	1
G_5.3.173	0	0	0	1	0	2	2	0	0	0	0	0	0	0	0	2	0	0	1	0	0	0	0	0	1	1	2	0	0	1	0	0	0	0	0	1	0	0	2	0	1	0	2	0	0	0	0	0	0
G_5.3.174	0	0	1	0	1	2	2	0	1	1	1	0	1	0	0	2	0	0	1	1	2	2	0	0	0	0	2	0	1	0	1	0	0	0	0	0	0	0	1	0	1	1	2	1	0	1	0	0	1
G_5.4.135	1	0	1	0	1	2	2	2	1	1	0	0	1	0	0	2	0	0	1	1	2	2	0	0	0	0	2	0	1	0	0	0	0	0	0	1	0	0	1	0	1	1	2	1	0	1	2	2	1
G_5.4.136	0	0	1	0	2	0	1	2	1	1	1	0	0	0	0	1	0	0	0	1	1	0	0	0	0	0	1	0	1	0	1	0	0	0	0	1	0	0	1	0	1	1	2	2	0	2	1	1	1
G_5.4.138	0	0	0	1	0	1	1	0	0	0	0	0	0	0	0	1	0	0	0	0	0	0	0	0	1	1	2	0	0	1	0	0	0	0	0	0	0	0	2	0	2	0	0	0	0	0	0	0	0
G_5.4.141	0	0	0	1	0	2	2	0	0	0	0	0	0	0	0	2	0	0	2	0	1	1	0	0	1	1	2	0	0	1	0	0	0	0	0	1	0	0	1	0	1	0	2	0	0	0	0	0	0
G_5.4.142	0	0	1	0	1	1	1	0	1	1	1	0	1	0	0	1	0	0	0	1	1	0	0	0	0	0	1	0	1	0	1	0	0	0	0	0	0	0	1	0	2	1	2	2	0	1	1	1	1
G_5.4.143	0	0	0	1	0	1	2	0	0	0	0	0	0	0	0	1	0	0	0	0	0	0	0	0	0	0	1	0	0	1	0	0	0	0	0	1	0	0	2	0	1	0	1	0	0	0	0	0	0
G_5.4.144	0	0	1	0	0	1	1	1	1	1	1	0	0	0	0	1	0	0	0	1	1	0	0	0	0	0	1	0	1	0	2	0	0	0	0	1	0	0	1	0	0	1	0	0	0	1	1	1	1
G_5.4.145	0	0	0	1	0	2	2	0	0	0	0	0	0	0	0	2	0	0	2	0	0	1	0	0	2	2	2	0	0	1	0	0	0	0	0	1	0	0	2	0	0	0	2	0	0	0	0	0	0
G_5.4.146	0	0	0	1	0	2	2	0	0	0	0	0	0	0	0	2	0	0	1	0	1	1	0	0	0	0	2	0	0	1	0	0	0	0	0	0	0	0	1	0	1	0	2	0	0	0	0	0	0
G_5.4.147	0	0	1	0	1	2	2	1	1	1	0	0	1	0	0	2	0	0	1	1	2	2	0	1	0	0	2	0	0	0	1	0	0	0	0	1	0	0	1	0	2	0	2	1	0	1	1	1	1
G_5.4.148	0	0	0	1	0	2	2	0	0	0	0	0	0	0	0	2	0	0	1	0	1	2	0	0	1	1	2	0	0	1	0	0	0	0	0	0	0	0	0	0	1	0	2	0	0	0	0	0	0
G_5.4.150	0	0	1	0	1	2	2	1	1	1	1	0	1	0	0	2	0	0	1	0	2	2	0	0	0	0	2	0	0	0	1	0	0	0	0	2	0	0	1	0	1	1	2	2	0	1	1	1	1
G_5.4.151	0	0	1	0	1	1	0	1	1	1	1	0	1	0	0	1	0	0	0	1	1	0	0	0	0	0	1	0	1	0	1	0	0	0	0	1	0	0	1	0	1	1	1	1	0	1	1	1	1
G_5.4.152	0	0	1	0	1	1	1	1	1	1	0	0	1	0	0	1	0	0	0	1	1	0	0	0	0	0	0	0	0	0	2	0	0	0	0	0	0	0	1	0	1	1	1	1	0	1	1	1	1
G_5.4.154	0	0	1	0	1	0	0	0	1	1	1	0	1	0	0	1	0	0	0	0	0	0	0	0	0	0	1	0	1	0	1	0	0	0	0	2	0	0	1	0	1	1	1	1	0	1	1	1	1
G_5.4.156	0	0	1	0	1	1	1	1	1	1	1	0	1	0	0	1	0	0	0	0	0	0	0	0	0	0	1	0	1	0	1	0	0	0	0	1	0	0	2	0	1	1	0	0	0	1	2	2	1
G_5.4.157	0	0	0	1	0	2	2	0	0	0	0	0	0	0	0	2	0	0	2	0	2	1	0	0	1	1	2	0	0	1	0	0	0	0	0	0	0	0	0	0	1	0	2	0	0	0	0	0	0
G_5.4.158	0	0	0	1	0	2	2	0	0	0	0	0	0	0	0	2	0	0	1	0	1	1	0	0	1	1	2	0	0	1	0	0	0	0	0	1	0	0	1	0	1	0	2	0	0	0	0	0	0
G_5.4.162	0	0	0	1	0	1	1	0	0	0	0	0	0	0	0	1	0	0	0	0	0	0	0	0	0	0	1	0	0	1	0	0	0	0	0	1	0	0	0	0	0	0	2	0	0	0	0	0	0
G_5.4.163	0	0	0	1	0	2	2	0	0	0	0	0	0	0	0	2	0	0	0	0	0	0	0	0	2	2	2	0	0	1	0	0	0	0	0	2	0	0	1	0	2	0	2	0	0	0	0	0	0
G_5.4.164	0	0	1	0	1	2	1	1	1	1	0	0	2	0	0	1	0	0	0	1	1	0	0	0	0	0	1	0	1	0	1	0	0	0	0	1	0	0	1	0	1	1	0	0	0	1	1	1	1
G_5.4.165	0	0	1	0	1	2	0	0	1	1	1	0	0	0	0	1	0	0	0	1	1	0	0	0	0	0	1	0	1	0	1	0	0	0	0	1	0	0	2	0	2	1	1	1	0	1	1	1	1
G_5.4.166	0	0	1	0	2	2	2	1	1	1	0	0	1	0	0	2	0	0	2	0	2	2	0	0	0	0	2	0	1	0	1	0	0	0	0	1	0	0	1	0	0	1	2	0	0	1	1	1	1
G_5.4.169	0	0	1	0	0	1	1	1	1	1	1	0	1	0	0	1	0	0	0	1	1	0	0	0	0	0	1	0	1	0	0	0	0	0	0	0	0	0	1	0	1	2	2	1	0	1	1	1	1
G_5.4.170	0	0	0	1	0	2	0	0	0	0	0	0	0	0	0	1	0	0	0	0	0	0	0	0	1	1	1	0	0	1	0	0	0	0	0	1	0	0	1	0	0	1	1	1	0	1	1	1	1
G_5.4.172	0	0	1	0	1	2	1	0	0	0	0	0	2	0	0	1	0	0	0	1	1	0	0	0	0	0	1	0	1	0	1	0	0	0	0	1	0	0	2	0	1	1	1	1	0	1	1	1	1
G_5.4.173	0	0	1	0	2	2	2	2	1	1	1	0	2	0	0	2	0	0	1	1	2	2	0	0	0	0	2	0	1	0	1	0	0	0	0	0	0	0	1	0	1	1	2	2	0	1	1	1	1
G_5.4.174	0	0	1	0	1	2	2	1	1	1	0	0	1	0	0	2	0	0	2	0	2	2	0	0	0	0	2	0	1	0	1	0	0	0	0	1	0	0	1	0	2	2	2	1	0	1	2	2	1
G_5.5.100	0	0	1	0	1	1	2	1	1	1	1	0	1	0	0	1	0	0	0	1	1	0	0	0	0	0	1	0	1	0	1	0	0	0	0	2	0	0	1	0	0	1	1	1	0	1	1	1	1
G_5.5.101	0	0	1	0	1	2	2	1	1	1	0	0	0	0	0	2	0	0	1	1	2	2	0	0	0	0	2	0	1	0	0	0	0	0	0	1	0	0	1	0	1	1	2	1	0	1	1	1	1
G_5.5.103	0	0	0	1	0	1	1	0	0	0	0	0	0	0	0	2	0	0	0	0	0	0	0	0	2	2	1	0	0	1	0	0	0	0	0	0	0	0	1	0	1	0	1	0	0	0	0	0	0
G_5.5.104	0	0	0	1	0	2	2	0	0	0	0	0	0	0	0	2	0	0	1	0	1	1	0	0	1	1	2	0	0	1	0	0	0	0	0	0	0	0	0	0	2	0	2	0	0	0	0	0	0
G_5.5.105	0	0	1	0	0	2	1	1	1	1	0	0	0	0	0	1	0	0	0	1	1	0	0	0	0	0	1	0	1	0	1	0	0	0	0	1	0	0	1	0	0	1	2	2	0	1	1	1	1
G_5.5.106	0	0	0	1	0	2	2	0	0	0	0	0	0	0	0	2	0	0	1	0	1	1	0	0	2	2	2	0	0	1	0	0	0	0	0	1	0	0	0	0	1	0	2	0	0	0	0	0	0
G_5.5.107	0	0	0	0	0	1	1	0	0	0	0	0	0	0	0	1	0	0	0	0	0	0	0	0	1	1	1	0	0	1	0	0	0	0	0	0	0	0	2	0	1	0	1	0	0	0	0	0	0
G_5.5.109	0	0	1	0	2	1	0	2	1	1	1	0	1	0	0	1	0	0	0	1	1	0	0	0	0	0	1	0	1	0	1	0	0	0	0	1	0	0	1	0	1	1	1	1	0	1	2	2	1
G_5.5.17	0	0	0	1	0	1	1	0	0	0	0	0	0	0	0	1	0	0	0	0	0	0	0	0	1	1	2	0	0	1	0	0	0	0	0	0	0	0	1	0	1	0	1	0	0	0	0	0	0
G_5.5.37	0	0	0	2	0	2	2	0	0	0	0	0	0	0	0	2	0	1	1	0	1	0	0	0	0	0	2	1	0	0	0	2	0	0	0	1	1	1	0	1	1	0	2	0	0	0	0	0	0
G_5.5.46	0	0	0	1	0	1	1	0	0	0	0	0	0	0	0	1	0	0	0	0	0	0	0	0	0	0	1	0	0	1	0	0	0	0	0	1	0	0	2	0	1	0	1	0	0	0	0	0	0
G_5.5.47	0	0	1	0	1	2	2	1	1	1	0	0	0	0	0	2	0	0	1	0	2	2	0	0	0	0	2	0	1	0	0	0	0	0	0	1	0	0	2	0	0	1	2	2	0	2	2	2	1
G_5.5.48	0	0	1	0	1	2	2	1	1	1	1	0	1	0	0	2	0	0	1	1	2	2	0	0	0	0	2	0	1	0	1	0	0	0	0	1	0	0	1	0	1	1	2	1	0	1	1	1	1
G_5.5.49	0	0	0	1	0	2	2	0	0	0	0	0	0	0	0	1	0	0	0	0	0	0	0	0	1	1	0	0	0	1	0	0	0	0	0	0	0	0	0	0	1	0	1	0	0	0	0	0	0
G_5.5.50	0	0	0	1	0	0	1	0	0	0	0	0	0	0	0	1	0	0	0	0	0	0	0	0	1	1	1	0	0	1	0	0	0	0	0	2	0	0	1	0	1	0	1	0	0	0	0	0	0
G_5.5.52	0	0	0	1	0	2	2	0	0	0	0	0	0	0	0	2	0	0	2	0	1	1	0	0	1	1	2	0	0	1	0	0	0	0	0	1	0	0	1	0	0	0	2	0	0	0	0	0	0
G_5.5.53	0	0	1	0	2	2	2	1	1	1	0	0	1	0	0	2	0	0	1	1	2	2	0	0	0	0	2	0	1	0	0	0	0	0	0	1	0	0	1	0	2	1	2	2	0	1	1	1	1
G_5.5.54	0	0	1	0	1	2	2	1	1	1	1	0	1	0	0	2	0	0	0	1	2	2	0	0	0	0	2	0	1	0	1	0	0	0	0	1	0	0	1	0	1	1	2	1	0	1	1	1	1
G_5.5.55	0	0	1	0	1	2	2	1	1	1	0	0	1	0	0	2	0	0	1	1	2	2	0	0	0	0	2	0	2	0	0	0	0	0	0	1	0	0	1	0	2	1	2	0	0	1	1	1	1
G_5.5.56	0	0	0	1	0	1	1	0	0	0	0	0	0	0	0	1	0	0	0	0	0	0	0	0	1	1	1	0	0	1	0	0	0	0	0	1	0	0	2	0	2	0	0	0	0	0	0	0	0
G_5.5.57	0	0	1	0	1	2	2	0	1	1	1	0	1	0	0	2	0	0	1	0	0	2	0	0	1	1	2	0	1	0	1	0	0	0	0	0	0	0	2	0	2	0	2	1	0	1	1	1	1
G_5.5.58	0	0	0	1	0	2	2	0	0	0	0	0	0	0	0	2	0	0	1	0	1	1	0	0	1	1	2	0	0	1	2	0	0	0	0	1	0	0	1	0	1	0	2	0	0	0	0	0	0
G_5.5.59	0	0	0	1	0	1	1	0	0	0	0	0	0	0	0	1	0	0	0	0	0	0	0	0	2	2	1	0	0	1	0	0	0	0	0	0	0	0	1	0	1	0	2	0	0	0	0	0	0
G_5.5.62	0	0	0	1	0	1	1	0	0	0	0	0	1	0	0	2	0	0	0	0	0	0	0	0	1	1	1	0	0	1	0	0	0	0	0	1	0	0	0	0	0	0	1	0	0	0	0	0	0
G_5.5.66	0	0	0	1	0	2	2	0	0	0	0	0	0	0	0	2	0	0	1	0	1	1	0	0	1	1	2	0	0	1	0	0	0	0	0	1	0	0	2	0	1	0	2	0	0	0	0	0	0
G_5.5.67	0	0	1	0	1	1	2	1	1	1	0	0	1	0	0	1	0	0	0	1	1	0	0	0	0	0	1	0	1	0	1	0	0	0	0	1	0	0	1	0	1	1	1	1	0	1	1	1	1
G_5.5.68	0	0	1	0	1	1	1	1	1	1	0	0	1	0	0	1	0	0	0	1	1	0	0	0	0	0	1	0	1	0	1	0	0	0	0	1	0	0	1	0	1	1	1	1	0	1	2	2	1
G_5.5.69	0	0	1	0	1	1	1	1	1	1	1	0	1	0	0	1	0	0	0	0	0	0	0	0	0	0	1	0	1	0	0	0	0	0	0	1	0	0	2	0	2	1	1	1	0	1	1	1	1
G_5.5.70	0	0	0	1	0	2	1	0	0	0	0	0	0	0	0	1	0	0	0	0	0	0	0	0	2	2	0	0	0	1	0	0	0	0	0	1	0	0	1	0	1	0	1	0	0	0	0	0	0
G_5.5.71	0	0	1	0	1	1	1	1	1	1	0	0	0	0	0	1	0	0	0	2	2	0	0	0	0	0	1	0	1	0	0	0	0	0	0	1	0	0	1	0	0	1	1	1	0	1	1	1	1
G_5.5.72	0	0	1	0	1	2	2	1	1	1	1	0	0	0	0	2	0	0	1	1	2	2	0	0	0	0	2	0	0	0	1	0	0	0	0	1	0	0	2	0	0	1	2	2	0	1	1	1	1
G_5.5.84	0	0	1	0	2	1	1	1	1	1	1	0	0	0	0	1	0	0	0	1	1	0	0	0	0	0	1	0	1	0	1	0	0	0	0	1	0	0	1	0	0	1	1	1	0	1	1	1	1
G_5.5.85	0	0	1	0	1	2	2	1	1	1	1	0	1	0	0	2	0	0	1	1	2	2	0	0	0	0	2	0	1	0	1	0	0	0	0	1	0	0	2	0	2	1	2	2	0	1	0	0	1
G_5.5.86	0	0	0	1	0	2	2	0	0	0	0	0	0	0	0	2	0	0	1	0	0	1	0	0	1	1	2	0	0	1	0	0	0	0	0	0	0	0	0	0	2	0	2	0	0	0	0	0	0
G_5.5.87	0	0	1	0	0	2	2	1	1	1	0	0	1	0	0	2	0	0	0	1	2	2	0	0	0	0	2	0	1	0	1	0	0	0	0	2	0	0	1	0	1	1	2	1	0	1	1	1	1
G_5.5.9	0	0	1	0	2	2	1	2	1	1	0	0	2	0	0	1	0	0	0	1	1	0	0	0	0	0	1	0	1	0	1	0	0	0	0	1	0	0	1	0	2	1	1	1	0	1	1	1	1
G_5.5.90	0	0	0	2	0	1	1	0	0	0	0	0	0	0	0	1	0	0	0	0	0	0	0	0	1	1	1	0	0	1	0	0	0	0	2	2	0	0	2	0	1	0	2	0	0	0	0	0	0
G_5.5.91	0	0	1	0	2	1	1	2	1	1	1	0	1	0	0	1	0	0	0	0	0	0	0	0	0	0	1	0	1	0	0	0	0	0	0	1	0	0	0	0	1	1	1	1	0	1	1	1	1
G_5.5.92	0	0	1	0	0	0	1	2	1	1	0	0	1	0	0	0	0	0	0	0	0	0	0	0	0	0	1	0	1	0	1	0	0	0	0	0	0	0	2	0	1	1	2	2	0	1	0	0	0
G_5.5.93	0	0	1	0	1	2	2	1	1	1	0	0	1	0	0	2	0	0	2	0	2	2	0	0	0	0	2	0	1	0	1	0	0	0	0	1	0	0	1	0	2	2	2	1	0	1	2	2	1
G_5.5.94	0	0	0	1	0	2	2	0	0	0	0	0	0	0	0	2	0	0	1	0	1	1	0	0	1	1	2	0	0	1	0	0	0	0	0	2	0	0	0	0	0	0	2	0	0	0	0	0	0
G_5.5.95	0	0	1	0	0	2	2	1	1	1	0	0	0	0	0	2	0	0	1	1	2	2	0	0	0	0	2	0	1	0	2	0	0	0	0	1	0	0	1	0	1	1	2	1	0	1	1	1	1
G_5.5.96	0	0	0	1	0	1	0	0	0	0	0	0	0	0	0	1	0	0	0	0	0	0	0	0	1	1	1	0	0	1	0	0	0	0	0	1	0	0	2	0	2	0	1	0	0	0	0	0	0
G_5.5.98	0	0	0	1	0	2	2	0	0	0	0	0	0	0	0	2	0	0	1	0	1	1	0	0	1	1	2	0	0	1	0	0	0	0	0	2	1	0	1	0	1	0	2	0	0	0	0	0	0
G_5.5.99	0	0	1	0	1	1	0	2	1	1	2	0	1	0	0	1	0	0	0	0	1	0	0	0	0	0	1	0	1	0	1	0	0	0	0	1	0	0	1	0	1	1	2	2	0	1	1	1	1
G_5.7.102	0	0	0	1	0	2	2	0	0	0	0	0	0	0	0	1	0	0	0	0	0	0	0	0	1	1	1	0	0	1	0	0	0	0	0	0	0	0	2	0	2	0	1	0	0	0	0	0	0
G_5.7.103	0	0	0	1	0	1	2	0	0	0	0	0	0	0	0	0	0	0	0	0	0	0	0	0	2	2	1	0	0	1	2	0	0	0	0	1	0	0	1	0	2	0	1	0	0	0	0	0	0
G_5.7.107	0	0	0	0	0	0	0	0	0	0	0	0	0	0	0	0	0	0	0	0	0	0	0	0	0	0	1	0	0	0	0	0	0	0	0	0	0	2	0	1	0	0	0	0	0	0	0	0	1
G_5.7.108	0	0	0	1	0	2	2	0	0	0	0	0	0	0	0	2	0	0	1	0	1	1	0	0	1	1	2	0	0	1	0	0	0	0	0	0	0	0	1	0	1	0	2	0	0	0	0	0	0
G_5.7.111	0	0	0	1	0	1	1	0	0	0	0	0	0	0	0	1	0	0	0	0	0	0	0	0	1	1	1	0	0	1	0	0	0	0	0	2	0	0	1	0	2	0	2	0	0	0	0	0	0
G_5.7.113	0	0	1	0	0	2	2	1	1	1	1	0	0	0	0	2	0	0	0	2	2	2	0	0	0	0	2	0	1	0	2	0	0	0	0	1	0	0	1	0	2	1	2	1	0	1	1	1	1
G_5.7.114	0	0	0	1	0	2	2	0	0	0	0	0	0	0	0	2	0	0	1	0	1	2	0	0	1	1	2	0	0	1	0	0	0	0	2	1	0	0	2	0	1	0	2	0	0	0	0	0	0
G_5.7.115	0	0	0	1	0	2	2	0	0	0	0	0	0	0	0	2	0	0	2	0	1	1	0	0	1	1	2	0	0	1	0	0	0	0	0	0	0	0	2	0	0	0	2	0	0	0	0	0	0
G_5.7.119	0	0	1	0	1	1	1	1	1	1	0	0	1	0	0	1	0	0	0	0	0	0	0	0	0	0	1	0	1	0	1	0	0	0	0	2	0	0	1	0	1	1	1	1	0	2	2	2	1
G_5.7.121	0	0	1	0	1	2	2	1	1	1	0	0	1	0	0	2	0	0	1	1	2	2	0	0	0	0	2	0	1	0	1	0	0	0	0	1	0	0	1	0	2	1	2	0	0	1	1	1	1
G_5.7.122	0	0	1	0	1	2	2	2	1	1	1	0	1	0	0	1	0	0	0	1	1	0	0	0	0	0	1	0	1	0	1	0	0	0	1	0	0	0	1	0	0	1	1	1	0	1	1	1	1
G_5.7.123	0	0	1	0	1	1	2	1	1	1	1	0	1	0	0	1	0	0	0	1	1	0	0	0	0	0	1	0	1	0	1	0	0	0	0	1	0	0	1	0	1	1	2	2	0	1	1	1	1
G_5.7.124	0	0	0	0	0	0	0	0	0	0	0	0	0	0	0	0	0	0	0	0	0	0	0	0	0	0	0	0	0	0	0	0	0	0	0	0	0	0	0	0	0	0	0	0	0	0	0	0	0
G_5.7.25	0	0	0	1	0	2	1	0	0	0	0	0	0	0	0	1	0	0	0	0	0	0	0	0	2	2	1	0	0	1	0	0	0	0	0	1	0	0	2	0	0	0	2	0	0	0	0	0	0
G_5.7.26	0	0	0	1	0	2	2	0	0	0	0	0	0	0	0	2	0	0	0	0	1	1	0	0	1	1	2	0	0	1	0	0	0	0	0	0	0	0	0	0	2	0	2	0	0	0	0	0	0
G_5.7.28	0	0	1	0	1	2	2	1	1	1	1	0	1	0	0	2	0	0	1	1	2	2	0	0	0	0	2	0	1	0	1	0	0	0	0	2	0	0	1	0	0	0	2	1	0	1	1	1	1
G_5.7.31	0	0	0	0	0	0	1	0	0	0	0	0	0	0	0	1	0	0	0	0	0	1	0	0	0	0	1	0	0	0	0	0	0	0	0	0	0	0	0	0	0	0	2	0	0	0	0	0	0
G_5.7.32	0	0	1	0	1	2	2	0	1	1	0	0	2	0	0	2	0	0	1	1	2	2	0	0	0	0	2	0	1	0	2	0	0	0	0	1	0	0	2	0	2	1	2	1	0	1	1	1	1
G_5.7.36	0	0	1	0	1	2	2	0	1	1	1	0	0	0	0	2	0	0	0	1	2	2	0	0	0	0	2	0	1	0	0	0	0	0	0	0	0	0	1	0	1	1	2	2	0	1	1	1	0
G_5.7.38	0	0	0	1	0	0	0	0	0	0	0	0	0	0	0	1	0	0	0	0	0	0	0	0	1	1	1	0	0	1	0	0	0	0	0	1	0	0	0	0	1	0	1	0	0	0	0	0	0
G_5.7.43	0	0	1	0	1	1	0	1	1	1	1	0	1	0	0	1	0	0	0	1	1	0	0	0	0	0	1	0	1	0	1	0	0	0	0	0	0	0	1	0	1	1	1	1	0	1	1	1	1
G_5.7.46	0	0	1	0	1	2	1	1	1	1	0	0	1	0	0	1	0	0	0	1	1	0	0	0	0	0	1	0	1	0	1	0	0	0	0	1	0	0	1	0	0	1	1	1	0	1	1	1	1
G_5.7.47	0	0	0	1	0	2	2	0	0	0	0	0	0	0	0	2	0	0	2	0	1	1	0	0	2	2	2	0	0	1	0	0	0	0	0	1	0	0	1	0	1	0	2	0	0	0	0	0	0
G_5.7.50	0	0	0	1	0	0	2	0	0	0	0	0	0	0	0	1	0	0	0	0	0	0	0	0	0	0	1	0	0	1	0	0	0	0	0	2	0	0	1	0	1	0	1	0	0	0	0	0	0
G_5.7.51	0	0	0	1	0	0	1	0	0	0	0	0	0	0	0	0	0	0	0	0	0	0	0	0	0	0	1	0	0	1	0	0	0	0	0	1	0	0	2	0	1	0	1	0	0	0	0	0	0
G_5.7.52	0	0	1	0	1	1	1	1	1	1	1	0	1	0	0	1	0	0	0	1	1	0	0	0	0	0	1	0	1	0	0	0	0	0	0	0	0	0	2	0	1	0	1	1	0	1	1	1	1
G_5.7.53	0	0	1	0	1	2	2	1	1	1	0	0	1	0	0	2	0	0	1	1	2	2	0	0	0	0	2	0	1	0	0	0	0	0	0	1	0	0	2	0	0	1	2	1	0	1	1	1	1
G_5.7.57	0	0	1	0	0	0	2	1	1	1	0	0	1	0	0	1	0	0	0	1	1	0	0	0	0	0	1	0	1	0	1	0	0	0	0	1	0	0	1	0	1	1	0	0	0	1	2	2	1
G_5.7.59	0	0	1	0	2	1	0	1	1	1	1	0	1	0	0	1	0	0	0	1	1	0	0	0	0	0	1	0	1	0	1	0	0	0	0	1	0	0	1	0	2	1	2	2	0	1	1	1	1
G_5.7.60	0	0	0	1	0	2	2	0	0	0	0	0	0	0	0	2	0	0	1	0	1	0	0	0	2	2	2	0	0	1	0	0	0	0	0	0	0	0	0	0	1	0	2	0	0	0	0	0	0
G_5.7.61	0	0	1	0	1	2	2	0	0	1	1	0	2	0	0	2	0	0	1	1	2	2	0	0	0	0	2	0	1	0	0	0	0	0	0	1	0	0	0	0	0	0	2	1	0	1	1	1	0
G_5.7.64	0	0	0	1	0	0	0	0	0	0	0	0	0	0	0	1	0	0	0	0	0	0	0	0	0	0	1	0	0	1	1	0	0	0	2	1	0	0	1	0	0	0	0	0	0	0	0	0	0
G_5.7.67	0	0	1	0	1	2	2	0	1	1	1	0	1	0	0	2	0	0	2	0	2	2	0	0	0	0	2	0	1	0	0	0	0	0	0	1	0	0	1	0	2	1	2	1	0	1	1	1	1
G_5.7.70	0	0	1	0	1	1	0	1	0	0	0	0	0	0	0	1	0	0	0	1	1	0	0	0	0	0	1	0	1	0	1	0	0	0	0	0	0	0	1	0	1	1	0	0	0	1	1	1	1
G_5.7.71	0	0	0	1	0	2	2	0	0	0	0	0	0	0	0	2	0	0	1	0	2	1	0	0	0	0	2	0	0	1	1	0	0	0	0	2	0	0	1	0	1	0	2	0	0	0	0	0	0
G_5.7.73	0	0	1	0	1	2	1	1	1	1	0	0	0	0	0	2	0	0	0	1	1	0	0	0	0	0	1	0	1	0	1	0	0	0	0	0	0	0	1	0	1	1	0	0	0	1	1	1	1
G_5.7.75	0	0	1	0	2	1	1	1	1	1	0	0	1	0	0	1	0	0	0	1	1	0	0	0	0	0	1	0	1	0	1	0	0	0	0	1	0	0	1	0	0	0	1	1	0	1	1	1	1
G_5.7.76	0	0	1	0	1	1	1	1	1	1	1	0	0	0	0	1	0	0	0	1	1	0	0	0	0	0	1	0	1	0	1	0	0	0	0	1	0	0	1	0	0	1	1	1	0	1	1	1	1
G_5.7.77	0	0	1	0	1	2	2	1	1	1	0	0	1	0	0	2	0	0	1	1	2	2	0	0	0	0	2	0	1	0	1	0	0	0	0	1	0	0	1	0	2	1	2	1	0	1	2	2	1
G_5.7.78	0	0	1	0	2	2	2	0	0	1	1	0	1	0	0	2	0	0	2	0	2	2	0	0	0	0	2	0	1	0	1	0	0	0	0	0	0	0	1	0	1	1	2	1	0	0	0	0	1
G_5.7.83	0	0	1	0	1	2	1	0	1	1	1	0	2	0	0	1	0	0	0	1	1	0	0	0	0	0	1	0	1	0	1	0	0	0	0	1	0	0	1	0	0	1	2	2	0	1	1	1	1
G_5.7.86	0	0	0	1	0	0	1	0	0	0	0	0	0	0	0	1	0	0	0	0	0	0	0	0	1	2	1	0	0	1	0	0	0	0	0	1	0	0	1	0	1	0	2	0	0	0	0	0	0
G_5.7.90	0	0	1	0	1	2	2	2	1	1	1	0	0	0	0	2	0	0	0	2	2	2	0	0	0	0	2	0	1	0	1	0	0	0	0	1	0	0	1	0	0	1	2	1	0	1	1	1	1
G_5.7.93	0	0	1	0	1	2	2	2	1	1	1	0	1	0	0	2	0	0	1	1	2	2	0	0	0	0	2	0	1	0	2	0	0	0	0	2	0	0	1	0	1	1	2	1	0	1	1	1	1
G_5.7.94	0	0	0	1	0	1	1	0	0	0	0	0	0	0	0	0	0	0	0	0	0	0	0	0	0	0	1	0	0	1	0	0	0	0	0	1	0	0	1	0	0	0	1	0	0	0	0	0	0
G_5.7.97	0	0	1	0	1	1	1	2	1	1	1	0	1	0	0	1	0	0	0	1	1	0	0	0	0	0	1	0	1	0	1	0	0	0	0	2	0	0	1	0	1	1	1	1	0	1	1	1	1
G_5.7.98	0	0	0	1	0	2	2	0	0	0	0	0	0	0	0	2	0	0	1	0	1	0	0	0	1	1	2	0	0	1	0	0	0	0	0	1	0	0	0	0	0	0	2	0	0	0	0	0	0
G_5.1.111	0	0	1	1	1	2	2	1	1	1	1	0	1	0	0	2	0	0	0	1	1	0	0	0	1	1	2	0	1	1	1	0	0	0	0	2	0	0	2	0	2	1	2	1	0	1	1	1	1
G_5.1.123	0	0	1	1	1	2	2	0	0	1	0	0	1	0	0	2	0	1	0	1	1	0	0	0	0	0	2	1	1	0	1	1	0	0	0	2	1	1	2	1	2	1	2	0	0	1	1	1	1
G_5.1.124	0	0	1	1	1	2	2	2	1	1	0	0	1	0	0	2	0	0	0	0	0	0	0	0	1	1	2	0	2	1	1	0	0	0	0	2	0	0	2	0	2	1	2	2	0	1	0	0	1
G_5.1.125	0	0	2	0	2	2	2	2	2	2	2	0	2	0	0	2	0	0	0	2	2	0	0	0	0	0	2	0	2	0	2	0	0	0	0	2	0	0	2	0	2	2	2	2	0	2	2	2	2
G_5.1.126	0	0	2	0	2	2	2	2	2	2	2	0	2	0	0	2	0	0	0	2	2	0	0	0	0	0	2	0	2	0	2	0	0	0	0	2	0	0	2	0	2	2	2	2	0	2	2	2	2
G_5.1.128	0	0	0	2	0	2	2	0	0	0	0	0	0	0	0	2	0	1	0	0	0	0	0	0	1	1	2	1	0	1	0	1	0	0	0	2	1	1	2	2	2	0	2	0	0	0	0	0	0
G_5.1.129	0	0	1	1	1	2	2	1	1	1	1	0	1	0	0	2	0	1	0	1	1	0	0	0	0	0	2	1	1	0	1	1	0	0	0	2	1	1	1	0	2	1	2	2	0	1	0	0	1
G_5.1.130	0	0	1	1	1	2	2	1	1	1	0	0	1	0	0	2	0	1	0	1	1	0	0	0	0	0	2	1	1	0	1	1	0	0	0	2	0	1	1	1	2	1	2	1	0	1	1	1	2
G_5.1.131	0	0	2	0	2	2	2	2	2	2	0	0	2	0	0	2	0	0	0	2	2	0	0	0	0	0	2	0	2	0	2	0	0	0	0	2	0	0	2	0	2	2	2	2	0	2	2	2	2
G_5.1.133	0	0	1	1	1	2	2	1	1	1	1	0	1	0	0	2	0	0	0	0	0	0	0	0	1	1	2	0	1	1	2	0	0	0	0	2	0	0	2	1	2	1	2	0	0	1	1	1	1
G_5.1.134	0	0	2	0	2	2	2	2	2	2	2	0	2	0	0	2	0	0	0	2	2	0	0	0	0	0	2	0	2	0	2	0	0	0	0	2	0	0	2	0	2	2	2	2	0	2	2	2	2
G_5.1.135	0	0	1	1	1	2	2	1	1	1	1	0	1	0	0	2	0	0	0	0	0	0	0	0	1	1	2	0	1	1	2	0	0	0	0	2	0	0	2	0	2	0	2	1	0	1	0	0	1
G_5.1.137	0	0	1	1	1	2	2	1	1	1	1	0	1	0	0	2	0	1	0	1	1	0	0	0	0	0	2	1	1	0	1	1	0	0	0	2	1	1	1	1	2	1	2	1	0	1	1	1	1
G_5.1.138	0	0	1	1	1	2	2	2	2	2	2	0	1	0	0	2	0	0	0	1	1	0	0	0	0	0	2	1	1	0	1	1	0	0	0	2	1	1	1	2	2	1	2	1	0	1	1	1	1
G_5.1.139	0	0	2	0	2	2	2	2	2	2	2	0	2	0	0	2	0	0	0	2	2	0	0	0	0	0	2	0	2	0	2	0	0	0	0	2	0	0	2	0	2	2	2	2	0	2	2	2	2
G_5.1.140	0	0	2	0	2	2	2	2	2	2	2	0	2	0	0	2	0	0	0	2	2	0	0	0	0	0	2	0	2	0	2	0	0	0	0	2	0	0	2	0	2	2	2	2	0	2	2	2	2
G_5.1.142	0	0	1	1	1	2	2	0	0	0	0	0	1	0	0	2	0	2	0	1	1	0	0	0	0	0	2	1	1	0	0	2	0	0	0	2	1	0	1	1	2	1	2	1	0	1	2	2	0
G_5.1.145	0	0	0	2	0	2	2	0	0	0	0	0	0	0	0	2	0	2	0	0	0	0	0	0	1	1	2	1	0	1	0	2	0	0	0	2	1	1	1	1	2	0	2	0	0	0	0	0	0
G_5.1.146	0	0	1	1	0	2	2	1	1	1	0	0	0	0	0	2	0	1	0	1	1	0	0	0	0	0	2	1	1	0	0	2	0	0	0	2	1	1	0	0	2	1	2	2	0	1	1	1	1
G_5.1.148	0	0	1	1	1	2	2	1	1	1	1	0	1	0	0	2	0	1	0	1	1	0	0	0	0	0	2	1	1	0	2	1	0	0	2	2	2	1	2	0	2	1	2	2	0	1	0	0	1
G_5.1.149	0	0	1	0	2	1	1	0	1	1	1	0	1	0	0	1	0	0	0	1	1	0	0	0	0	0	2	0	1	0	2	0	0	0	0	2	0	0	0	1	1	1	2	2	0	2	2	2	2
G_5.1.151	0	0	1	1	2	2	2	1	1	1	0	0	1	0	0	2	0	0	0	1	1	0	0	0	1	1	2	0	1	1	1	0	0	0	0	2	0	0	2	0	2	1	2	1	0	1	0	0	1
G_5.1.152	0	0	2	0	2	2	2	2	2	2	2	0	2	0	0	2	0	0	0	2	2	0	0	0	0	0	2	0	2	0	2	0	0	0	0	2	0	0	2	0	2	2	2	2	0	2	2	2	2
G_5.1.153	0	0	2	0	2	2	2	2	2	2	2	0	2	0	0	2	0	0	0	2	2	0	0	0	0	0	2	0	2	0	2	0	0	0	0	2	0	0	2	0	2	2	2	2	0	2	2	2	2
G_5.1.155	0	0	0	2	0	2	2	0	0	0	0	0	0	0	0	2	0	0	0	0	0	0	0	0	1	1	2	1	0	1	0	0	0	0	0	2	1	1	1	2	2	0	2	0	0	0	0	0	0
G_5.1.156	0	0	1	1	1	2	2	1	1	1	1	0	0	0	0	2	0	1	0	0	1	0	0	0	0	0	2	1	1	0	0	2	0	0	0	2	1	0	0	2	2	1	2	1	0	1	1	1	1
G_5.1.159	0	0	2	0	2	2	2	2	2	2	2	0	2	0	0	2	0	0	0	2	2	0	0	0	0	0	2	0	2	0	2	0	0	0	0	2	0	0	2	0	2	2	2	2	0	2	2	2	2
G_5.1.160	0	0	2	0	2	2	2	2	2	2	2	0	2	0	0	2	0	0	0	2	2	0	0	0	0	0	2	0	2	0	2	0	0	0	0	2	0	0	2	0	2	2	2	2	0	2	2	2	2
G_5.1.161	0	0	1	2	0	2	2	2	1	1	0	0	1	0	0	2	0	1	0	1	1	0	0	0	0	0	2	1	1	0	1	1	0	0	0	2	1	1	1	1	2	0	2	1	0	1	1	1	1
G_5.1.162	0	0	1	1	1	2	2	1	1	1	0	0	1	0	0	2	0	0	0	1	1	0	0	0	1	1	2	0	1	1	2	0	0	0	0	2	0	0	2	0	2	1	2	1	0	1	1	1	0
G_5.1.165	0	0	0	2	0	2	2	0	0	0	0	0	0	0	0	2	0	1	0	0	0	0	0	0	1	1	2	1	0	1	0	0	0	0	0	2	0	0	1	1	2	0	2	0	0	0	0	0	0
G_5.1.63	0	0	1	1	1	2	2	1	1	1	0	0	1	0	0	2	0	2	0	1	1	0	0	0	0	0	2	1	1	0	1	1	0	0	0	2	0	0	1	1	2	1	2	1	0	1	2	2	1
G_5.1.64	0	0	1	1	1	2	2	1	1	1	1	0	0	0	0	2	0	0	0	0	0	0	0	0	1	1	2	0	1	1	1	0	0	0	0	2	0	0	2	0	2	1	2	1	0	1	1	1	1
G_5.1.69	0	0	1	1	1	2	2	0	1	1	1	0	0	0	0	2	0	0	0	0	0	0	0	0	1	1	2	0	1	1	2	0	0	0	0	2	0	0	2	0	2	1	2	1	0	1	1	1	1
G_5.1.70	0	0	1	1	1	2	2	2	2	1	1	0	1	0	0	2	0	0	0	1	1	0	0	0	0	0	2	0	1	1	1	0	0	0	0	2	0	0	2	0	2	1	2	1	0	1	1	1	1
G_5.1.74	0	0	2	0	2	2	2	2	2	2	2	0	2	0	0	2	0	0	0	2	2	0	0	0	0	0	2	0	2	0	2	0	0	0	0	2	0	0	2	0	2	2	2	2	0	2	2	2	2
G_5.1.75	0	0	0	2	0	2	2	0	0	0	0	0	0	0	0	2	0	2	0	0	0	0	0	0	0	0	2	1	1	0	1	1	0	0	0	2	1	1	1	2	2	0	2	1	0	1	1	1	1
G_5.1.78	0	0	2	0	2	2	2	2	2	2	2	0	2	0	0	2	0	0	0	2	2	0	0	0	0	0	2	0	2	0	2	0	0	0	0	2	0	0	2	0	2	2	2	2	0	2	2	2	2
G_5.1.81	0	0	0	2	0	2	2	0	0	0	0	0	0	0	0	2	0	1	0	0	0	0	0	0	0	0	2	1	0	1	0	1	0	0	0	2	1	1	1	2	2	0	2	0	0	0	0	0	0
G_5.1.83	0	0	0	2	0	2	2	0	0	0	0	0	0	0	0	2	0	2	0	0	0	0	0	0	2	2	2	1	0	1	0	2	0	0	0	2	1	0	1	2	2	0	2	0	0	0	0	0	0
G_5.1.84	0	0	2	0	2	2	2	2	2	2	2	0	2	0	0	2	0	0	0	2	2	0	0	0	0	0	2	0	2	0	2	0	0	0	0	2	0	0	2	1	2	2	2	2	0	2	2	2	2
G_5.1.90	0	0	1	1	1	2	2	2	1	1	0	0	2	0	0	2	0	1	0	1	1	0	0	0	0	0	2	1	1	0	0	2	0	0	0	2	0	1	1	1	2	1	2	2	0	1	1	1	1
G_5.1.93	0	0	2	0	1	2	2	1	1	1	0	0	1	0	0	2	0	0	0	0	0	0	0	0	0	0	2	1	1	0	2	0	0	0	0	2	1	2	2	0	2	0	2	1	0	1	0	0	1
G_5.4.101	0	0	2	0	2	2	2	2	2	2	2	0	2	0	0	2	0	0	0	2	2	0	0	0	0	0	2	0	2	0	2	0	0	0	0	2	0	0	2	0	2	2	2	2	0	2	2	2	2
G_5.4.102	0	0	1	1	1	2	2	0	1	1	1	0	1	0	0	2	0	0	0	0	0	0	0	0	2	2	2	0	1	1	2	0	0	0	0	2	0	0	2	0	2	1	2	1	0	1	1	1	1
G_5.4.103	0	0	0	2	0	2	2	0	0	0	0	0	0	0	0	2	0	1	0	0	0	0	0	0	1	1	2	1	0	1	0	1	0	0	0	2	0	1	1	1	2	0	2	0	0	0	0	0	0
G_5.4.104	0	0	2	0	2	2	2	2	2	2	2	0	2	0	0	2	0	0	0	2	2	0	0	0	0	0	2	0	2	0	2	0	0	0	0	2	0	0	2	0	2	2	2	2	0	2	2	2	2
G_5.4.105	0	0	1	1	0	2	2	1	1	1	0	0	1	0	0	2	0	0	0	1	1	0	0	0	0	0	2	0	1	1	1	0	0	0	0	2	0	0	2	0	2	1	2	1	0	1	1	1	1
G_5.4.106	0	0	1	1	2	2	2	1	1	1	0	0	1	0	0	2	0	0	0	0	0	0	0	0	1	1	2	0	1	1	1	0	0	0	0	2	0	0	2	0	2	1	2	1	0	1	1	1	1
G_5.4.108	0	0	1	1	1	2	2	1	1	1	0	0	1	0	0	2	0	0	0	2	2	0	0	0	2	2	2	0	2	1	2	0	0	0	0	2	0	0	2	0	2	2	2	2	0	2	2	2	2
G_5.4.109	0	0	1	1	1	2	2	1	1	1	1	0	2	0	0	2	0	0	0	0	0	0	0	0	0	0	2	1	1	0	1	1	0	0	0	2	1	1	1	1	2	1	2	1	0	1	1	1	1
G_5.4.110	0	0	1	1	1	2	2	1	1	1	1	0	1	0	0	2	0	2	0	1	1	0	0	0	0	0	2	1	1	0	1	1	0	0	0	2	1	1	1	1	2	1	2	1	0	1	2	2	1
G_5.4.111	0	0	2	0	2	2	2	2	2	2	2	0	2	0	0	2	0	0	0	2	2	2	0	2	0	0	2	0	2	0	2	0	0	0	0	2	0	0	2	0	2	2	2	2	0	2	2	2	2
G_5.4.112	0	0	1	1	1	2	2	1	1	1	0	0	0	0	0	2	0	1	0	1	1	0	0	0	0	0	2	1	1	0	1	1	0	0	0	2	0	2	1	2	2	1	2	1	0	1	1	1	0
G_5.4.113	0	0	0	2	0	2	2	0	0	0	0	0	0	0	0	2	0	2	0	0	0	0	0	0	0	0	2	1	0	1	0	1	0	0	0	2	0	1	2	0	2	0	2	0	0	0	0	0	0
G_5.4.114	0	0	1	1	1	2	2	1	1	1	1	0	0	0	0	2	0	1	0	1	1	0	0	0	0	0	2	1	1	0	0	2	0	0	0	2	1	0	2	1	2	0	2	1	0	1	1	1	1
G_5.4.115	0	0	0	2	0	2	2	0	0	0	0	0	0	0	0	2	0	1	0	0	0	0	0	0	0	0	2	1	1	0	0	2	0	0	0	2	1	1	1	1	2	1	2	1	0	1	1	1	1
G_5.4.116	0	0	1	1	1	2	2	1	1	1	1	0	1	0	0	2	0	2	0	1	1	0	0	0	0	0	2	1	1	0	1	1	0	0	0	2	0	1	1	0	2	1	2	1	0	1	0	0	1
G_5.4.117	0	0	1	1	1	2	2	1	1	1	1	0	1	0	0	2	0	0	0	0	0	0	0	0	0	0	2	0	1	1	1	0	0	0	0	2	0	0	2	0	2	1	2	1	0	1	1	1	1
G_5.4.118	0	0	2	0	2	2	2	2	2	2	2	0	2	0	0	2	0	0	0	2	2	0	0	0	0	0	2	0	2	0	2	0	0	0	0	2	0	0	2	0	2	2	2	2	0	2	2	2	2
G_5.4.119	0	0	1	1	1	2	2	1	1	1	1	0	1	0	0	2	0	1	0	1	1	0	0	0	0	0	2	1	1	0	1	1	0	0	0	2	0	0	0	0	2	1	2	1	0	1	1	1	1
G_5.4.120	0	0	1	1	1	2	2	1	1	1	0	0	1	0	0	2	0	2	0	1	1	0	0	0	0	0	2	1	1	0	1	1	0	0	0	2	2	0	1	0	2	1	2	0	0	0	0	0	1
G_5.4.122	0	0	1	1	1	2	2	1	1	1	1	0	1	0	0	2	0	0	0	1	1	0	0	0	0	0	2	0	1	1	2	0	0	0	0	2	0	0	2	0	2	1	2	1	0	1	0	0	0
G_5.4.123	0	0	1	1	1	2	2	1	1	1	0	0	0	0	0	2	0	1	0	1	1	0	0	0	0	0	2	1	1	0	2	0	0	0	0	2	0	0	2	1	2	1	2	0	0	1	1	1	1
G_5.4.124	0	0	1	1	0	2	2	0	1	1	1	0	1	0	0	2	0	0	0	1	1	0	0	0	2	2	2	0	1	1	1	0	0	0	0	2	0	0	2	0	2	1	2	2	0	2	2	2	1
G_5.4.125	0	0	2	0	2	2	2	2	2	2	2	0	2	0	0	2	0	0	0	2	2	0	0	0	0	0	2	0	2	0	2	0	0	0	0	2	0	0	2	0	2	2	2	2	0	2	2	2	2
G_5.4.127	0	0	2	0	2	2	2	2	2	2	2	0	2	0	0	2	0	0	0	2	2	0	0	0	0	0	2	0	2	0	2	0	0	0	0	2	0	0	2	0	2	2	2	2	0	2	2	2	2
G_5.4.129	0	0	1	1	1	2	2	1	1	1	0	0	1	0	0	2	0	0	0	1	1	0	0	0	0	0	2	0	1	1	1	0	0	0	0	2	0	0	2	0	2	1	2	1	0	1	1	1	1
G_5.4.130	0	0	1	1	1	2	2	1	1	1	0	0	0	0	0	2	0	1	0	0	1	0	0	0	0	0	2	1	1	0	2	1	0	0	0	2	1	2	1	2	2	1	2	0	0	1	2	2	1
G_5.4.131	0	0	0	1	0	2	0	0	0	0	0	0	0	0	0	1	0	1	0	0	0	0	0	0	0	0	1	1	0	0	0	0	0	0	0	2	2	0	0	1	2	0	1	0	0	0	0	2	0
G_5.4.29	0	0	1	1	1	2	2	0	0	1	0	0	1	0	0	2	0	1	0	1	1	0	0	0	0	0	2	1	1	0	0	1	0	0	0	2	2	1	1	0	2	1	2	1	0	1	1	1	1
G_5.4.30	0	0	0	2	0	2	2	0	0	0	0	0	0	0	0	2	0	1	0	0	0	0	0	0	1	2	2	1	0	1	0	1	0	0	0	2	1	1	1	0	2	0	2	0	0	0	0	0	0
G_5.4.34	0	0	2	0	2	2	2	2	2	2	2	0	2	0	0	2	0	0	0	2	2	0	0	0	0	0	2	0	2	0	2	0	0	0	0	2	0	0	2	0	2	2	2	2	0	2	2	2	2
G_5.4.35	0	0	1	1	1	2	2	1	1	1	1	0	1	0	0	2	0	0	0	0	0	0	0	0	2	2	2	0	1	1	1	0	0	0	0	2	0	0	2	0	2	1	2	1	0	1	1	1	1
G_5.4.36	0	0	1	1	1	2	2	1	1	1	1	0	0	0	0	2	0	1	0	1	1	0	0	0	0	0	2	2	0	0	1	1	0	0	0	2	0	1	1	1	2	1	2	1	0	1	1	1	1
G_5.4.37	0	0	0	2	0	2	2	0	0	0	0	0	0	0	0	2	0	1	0	0	0	0	0	0	1	1	2	1	0	1	0	1	0	0	0	2	0	2	1	1	2	0	2	0	0	0	0	0	0
G_5.4.39	0	0	0	2	0	2	2	0	0	0	0	0	0	0	0	2	0	1	0	0	0	0	0	0	1	1	2	1	0	1	0	1	0	0	0	2	1	0	1	2	2	0	2	0	0	0	0	0	0
G_5.4.40	0	0	1	1	1	2	2	1	0	1	1	0	1	0	0	2	0	1	0	1	1	0	0	0	0	0	2	1	1	0	1	1	0	0	0	2	1	0	1	2	2	1	2	1	0	1	1	1	1
G_5.4.41	0	0	1	1	1	2	2	1	1	1	1	0	1	0	0	2	0	1	0	1	1	0	0	0	0	0	2	1	1	0	1	1	0	0	0	2	1	1	0	2	2	1	2	1	0	1	1	1	1
G_5.4.42	0	0	1	1	0	2	2	1	1	1	0	0	1	0	0	2	0	1	0	0	0	0	0	0	0	0	2	1	1	0	1	1	0	0	0	2	2	1	1	1	2	1	2	2	0	1	1	1	0
G_5.4.44	0	0	2	0	2	2	2	2	2	2	2	0	2	0	0	2	0	0	0	2	2	0	0	0	0	0	2	0	2	0	2	0	0	0	0	2	0	0	2	0	2	2	2	2	0	2	2	2	2
G_5.4.45	0	0	2	0	2	2	2	2	2	2	2	0	2	0	0	2	0	0	0	2	2	0	0	0	0	0	2	0	2	0	2	0	0	0	0	2	0	0	2	0	2	2	2	2	0	2	1	2	2
G_5.4.46	0	0	2	0	2	2	2	2	2	2	2	0	2	0	0	2	0	0	0	2	2	0	0	0	0	0	2	0	2	0	2	0	0	0	0	2	0	0	2	0	2	2	2	2	0	2	2	2	2
G_5.4.47	0	0	2	0	2	2	2	2	2	2	2	0	2	0	0	2	0	0	0	2	2	0	0	0	0	0	2	0	2	0	2	0	0	0	0	2	0	0	2	0	2	2	2	2	0	2	2	2	2
G_5.4.49	0	0	0	2	0	2	2	0	0	0	0	0	0	0	0	2	0	0	0	0	0	0	0	0	0	0	2	1	0	1	0	0	0	0	0	2	1	1	1	1	2	0	2	0	0	0	0	0	0
G_5.4.50	0	0	2	0	2	2	2	2	2	2	2	0	2	0	0	2	0	0	0	2	2	0	0	0	0	0	2	0	2	0	2	0	0	0	0	2	0	0	2	0	2	2	2	2	0	2	2	2	2
G_5.4.51	0	0	1	1	1	2	2	1	1	1	1	0	2	0	0	2	0	0	0	0	0	0	0	0	0	0	2	0	1	1	2	0	0	0	0	2	0	1	2	0	2	0	2	1	0	1	0	0	1
G_5.4.54	0	0	1	1	1	2	2	1	1	1	1	0	1	0	0	2	0	0	0	1	1	0	0	0	2	2	2	0	1	1	1	0	0	0	0	2	0	0	2	0	2	1	2	1	0	1	1	1	1
G_5.4.55	0	0	1	1	1	2	2	1	1	1	1	0	1	0	0	2	0	0	0	0	0	0	0	0	1	1	2	0	1	1	1	0	0	0	0	2	0	0	2	0	2	0	2	1	0	1	1	1	1
G_5.4.56	0	0	1	1	1	2	2	1	1	1	1	0	1	0	0	2	0	1	0	1	1	0	0	0	1	1	2	0	1	1	1	0	0	0	0	2	0	0	2	0	2	1	2	1	0	1	1	1	1
G_5.4.57	0	0	2	0	2	2	2	2	2	2	2	0	2	0	0	2	0	0	0	2	2	0	0	0	0	0	2	0	2	0	2	0	0	0	0	2	0	0	2	0	2	2	2	2	0	2	2	2	2
G_5.4.58	0	0	1	1	1	2	2	1	1	1	0	0	0	0	0	2	0	0	0	1	1	0	0	0	2	2	2	0	1	1	1	0	0	0	0	2	0	0	2	0	2	2	2	1	0	1	1	1	1
G_5.4.60	0	0	1	1	1	2	2	0	0	1	0	0	0	0	0	2	0	0	0	1	1	0	0	0	0	0	2	0	1	1	1	0	0	0	0	2	0	0	2	0	2	1	2	1	0	1	2	2	1
G_5.4.63	0	0	2	0	2	2	2	2	2	2	2	0	2	0	0	2	0	0	0	2	2	0	0	0	0	0	2	0	2	0	2	0	0	0	0	2	0	0	2	0	2	2	2	2	0	2	2	2	2
G_5.4.64	0	0	1	1	1	2	2	1	1	1	1	0	1	0	0	2	0	1	0	1	1	0	0	0	0	0	2	1	1	0	0	1	0	0	0	2	1	1	0	1	2	1	2	1	0	1	2	2	1
G_5.4.65	0	0	0	2	0	2	2	0	0	0	0	0	0	0	0	2	0	1	0	0	0	0	0	0	2	2	2	1	0	1	0	1	0	0	0	2	2	1	1	1	2	0	2	0	0	0	0	0	0
G_5.4.66	0	0	2	0	2	2	2	2	2	2	2	0	2	0	0	2	0	0	0	2	2	0	0	0	0	0	2	0	2	0	2	0	0	0	0	2	0	0	2	0	2	2	2	2	0	2	2	2	2
G_5.4.67	0	0	0	2	0	2	2	0	0	0	0	0	0	0	0	2	0	0	0	0	0	0	0	0	1	1	2	1	0	1	0	1	0	0	0	2	1	2	2	2	2	0	2	0	0	0	0	0	0
G_5.4.68	0	0	1	1	2	2	2	1	1	1	0	0	2	0	0	2	0	1	0	1	1	0	0	0	0	0	2	1	1	0	2	0	0	0	0	2	1	1	1	1	2	1	2	1	0	1	1	1	1
G_5.4.69	0	0	1	1	1	2	2	1	1	1	0	0	0	0	0	2	0	0	0	1	1	0	0	0	1	1	2	0	1	1	0	0	0	0	0	2	0	0	2	0	2	0	2	2	0	1	1	1	2
G_5.4.70	0	0	0	2	0	2	2	0	0	0	0	0	0	0	0	2	0	1	0	0	0	0	0	0	0	0	2	1	0	1	0	1	0	0	0	2	1	1	1	0	2	0	2	0	0	0	0	0	0
G_5.4.71	0	0	2	0	2	2	2	2	2	2	2	0	2	0	0	2	0	0	0	2	2	0	0	0	0	0	2	0	2	0	2	0	0	0	0	2	0	0	2	0	2	2	2	2	0	2	2	2	2
G_5.4.72	0	0	0	2	0	2	2	0	0	0	0	0	0	0	0	2	0	1	0	0	0	0	0	0	2	2	2	1	0	1	0	2	0	0	0	2	1	0	1	1	2	0	2	0	0	0	0	0	0
G_5.4.73	0	0	0	2	0	2	2	0	0	0	0	0	0	0	0	2	0	1	0	0	0	0	0	0	1	1	2	1	0	1	0	2	0	0	0	2	1	0	2	1	2	0	2	0	0	0	0	0	0
G_5.4.75	0	0	1	1	1	2	2	0	0	0	0	0	1	0	0	2	0	0	0	0	0	0	0	0	0	0	2	1	1	1	0	0	0	0	0	2	0	0	2	0	2	1	2	1	0	1	1	1	1
G_5.4.76	0	0	1	1	1	2	2	1	1	1	1	0	1	0	0	2	0	0	0	1	1	0	0	0	1	1	2	0	1	1	1	0	0	0	0	2	0	0	2	0	2	1	2	1	0	1	1	1	1
G_5.4.77	0	0	2	0	2	2	2	2	2	2	2	0	2	0	0	2	0	0	0	2	2	0	0	0	0	0	2	0	2	0	2	0	0	0	0	2	0	0	2	0	2	2	2	2	0	2	2	2	2
G_5.4.78	0	0	1	1	0	2	2	1	1	1	1	0	0	0	0	2	0	0	0	2	2	0	0	0	0	0	2	0	2	0	2	0	0	0	0	2	0	0	2	0	2	2	2	2	0	2	2	2	2
G_5.4.80	0	0	0	2	0	2	2	0	0	0	0	0	0	0	0	2	0	1	0	0	0	0	0	0	0	0	2	1	0	1	0	2	0	0	0	2	0	1	0	1	2	0	2	0	0	0	0	0	0
G_5.4.82	0	0	0	2	0	2	2	0	0	0	0	0	0	0	0	2	0	1	0	0	0	0	0	0	1	1	2	1	0	1	0	2	0	0	0	2	1	2	1	2	2	0	2	0	0	0	0	0	0
G_5.4.83	0	0	1	1	2	2	2	1	1	1	1	0	1	0	0	2	0	0	0	0	0	0	0	0	1	1	2	0	1	1	1	0	0	0	0	2	0	0	2	0	2	1	2	1	0	1	1	1	1
G_5.4.84	0	0	1	1	1	2	2	1	1	1	0	0	1	0	0	2	0	0	0	1	1	0	0	0	0	0	2	1	1	0	1	1	0	0	0	2	1	1	1	1	2	1	2	1	0	1	0	0	1
G_5.4.85	0	0	1	1	2	2	2	2	1	1	0	0	0	0	0	2	0	0	0	1	1	0	0	0	0	0	2	0	1	1	1	0	0	0	0	2	0	0	2	0	2	1	2	1	0	1	1	1	1
G_5.4.86	0	0	1	1	1	2	2	1	1	1	1	0	1	0	0	2	0	1	0	1	1	0	0	0	0	0	2	1	1	0	2	0	0	0	0	2	2	1	1	0	2	1	2	2	0	1	1	1	1
G_5.4.87	0	0	0	2	0	2	2	0	0	0	0	0	0	0	0	2	0	2	0	0	0	0	0	0	2	2	2	1	0	1	0	2	0	0	0	2	1	1	1	1	2	0	2	0	0	0	0	0	0
G_5.4.88	0	0	2	0	2	0	2	2	2	2	2	0	2	0	0	2	0	0	0	2	2	0	0	0	0	0	2	0	2	0	2	0	0	0	0	2	0	0	2	0	2	2	2	2	0	2	2	2	2
G_5.4.91	0	0	2	0	2	2	2	2	2	2	2	0	2	0	0	2	0	0	0	2	2	0	0	0	0	0	2	0	2	0	2	0	0	0	0	2	0	0	2	0	2	2	2	2	0	2	2	2	2
G_5.4.94	0	0	2	0	2	0	2	2	2	2	2	0	2	0	0	2	0	0	0	2	2	0	0	0	0	0	2	0	2	0	2	0	0	0	0	2	0	0	2	0	2	2	2	2	0	2	2	2	2
G_5.4.97	0	0	0	2	0	2	2	0	0	0	0	0	0	0	0	2	0	1	0	0	0	0	0	0	1	1	2	1	0	1	0	1	0	0	0	2	1	1	1	0	2	0	2	0	0	0	0	0	0
G_5.4.98	0	0	0	2	0	2	2	0	0	0	0	0	0	0	0	2	0	1	0	0	0	0	0	0	1	1	2	1	0	1	0	0	0	0	0	2	2	1	1	0	2	0	2	0	0	0	0	0	0
G_5.5.116	0	0	1	1	1	2	2	2	2	2	2	0	1	0	0	2	0	1	0	0	0	0	0	0	0	0	2	1	1	0	1	1	0	0	0	2	1	1	1	0	2	1	2	1	0	1	1	1	1
G_5.5.119	0	0	1	1	1	2	2	1	1	1	1	0	1	0	0	2	0	0	0	0	1	0	0	0	1	1	2	0	1	1	2	0	0	0	1	2	0	0	2	0	2	1	2	1	0	1	1	1	1
G_5.5.123	0	0	0	2	0	2	2	0	0	0	0	0	0	0	0	2	0	1	0	0	0	0	0	0	1	1	2	1	0	1	0	2	0	0	0	2	1	1	2	2	2	0	2	0	0	0	0	0	0
G_5.5.131	0	0	2	0	2	2	2	2	2	2	2	0	2	0	0	2	0	0	0	2	2	0	0	0	0	0	2	0	2	0	2	0	0	0	0	2	0	0	2	0	2	2	2	2	0	2	2	2	2
G_5.5.138	0	0	1	1	1	2	2	1	1	1	1	0	0	0	0	2	0	0	0	0	0	0	0	0	0	0	2	0	1	1	1	0	0	0	0	2	0	0	2	0	2	1	2	1	0	1	1	1	1
G_5.5.139	0	0	2	0	2	2	2	2	2	2	2	0	2	0	0	2	0	0	0	2	2	0	0	0	0	0	2	0	2	0	2	0	0	0	0	2	0	0	2	0	2	2	2	2	0	2	2	2	2
G_5.5.142	0	0	1	1	0	2	2	2	1	1	0	0	1	0	0	2	0	0	0	1	1	0	0	0	2	2	2	0	1	1	1	0	0	0	0	2	0	0	2	0	2	1	2	1	0	1	1	1	1
G_5.5.145	0	0	1	1	1	2	2	1	1	1	1	0	0	0	0	2	0	2	0	1	1	0	0	0	0	0	2	0	2	0	1	1	0	0	0	2	2	2	2	1	2	1	2	1	0	1	0	0	1
G_5.5.149	0	0	1	1	2	2	2	1	1	1	1	0	1	0	0	2	0	0	0	1	1	0	0	0	1	1	2	0	1	1	1	0	0	0	0	2	0	0	2	0	2	2	2	1	0	1	1	1	1
G_5.5.151	0	0	0	2	0	2	2	0	0	0	0	0	0	0	0	2	0	1	0	0	0	0	0	0	1	1	2	1	0	1	0	2	0	0	0	2	1	1	1	1	2	0	2	0	0	0	0	0	0
G_5.5.152	0	0	1	1	1	2	2	1	1	1	1	0	1	0	0	2	0	1	0	1	1	0	0	0	0	0	2	1	1	0	1	1	0	0	0	2	1	2	2	1	2	1	2	1	0	1	1	1	1
G_5.5.156	0	0	0	2	0	2	2	0	0	0	0	0	0	0	0	2	0	1	0	0	0	0	0	0	0	0	2	1	0	1	0	2	0	0	0	2	1	2	1	1	2	0	2	0	0	0	0	0	0
G_5.5.160	0	0	1	1	1	2	2	1	1	1	1	0	1	0	0	2	0	0	0	0	0	0	0	0	0	0	2	0	2	0	0	0	0	0	0	1	0	1	1	0	1	2	2	2	0	2	2	2	1
G_5.5.162	0	0	2	0	2	2	2	2	2	2	2	0	2	0	0	2	0	0	0	2	2	0	0	0	0	0	2	0	2	0	2	0	0	0	0	2	0	0	2	0	2	2	2	2	0	2	2	2	2
G_5.5.165	0	0	0	2	0	2	2	0	0	0	0	0	0	0	0	2	0	1	0	0	0	0	0	0	1	1	2	1	0	1	0	1	0	0	0	2	1	1	1	1	2	0	2	0	0	0	0	0	0
G_5.7.128	0	0	1	1	1	2	2	1	1	1	1	0	1	0	0	2	0	0	0	1	1	0	0	0	1	1	2	0	1	1	1	0	0	0	0	2	0	0	2	0	2	1	2	1	0	1	1	1	1
G_5.7.133	0	0	2	0	2	2	2	2	2	2	2	0	2	0	0	2	0	0	0	2	2	0	0	0	0	0	2	0	2	0	2	0	0	0	0	2	0	0	2	0	2	2	2	2	0	2	2	2	2
G_5.7.139	0	0	0	2	0	2	2	0	0	0	0	0	0	0	0	2	0	1	0	0	0	0	0	0	0	0	2	1	0	1	0	0	0	0	0	2	1	0	1	2	2	0	2	0	0	0	0	0	0
G_5.7.140	1	1	0	1	0	2	2	0	0	0	0	1	0	1	1	2	1	0	1	0	2	0	1	0	0	0	2	0	0	0	0	0	1	1	1	0	0	0	2	0	0	0	2	0	1	0	0	1	0
G_5.7.141	0	0	1	0	1	2	0	1	1	1	1	0	1	0	0	1	0	0	0	0	0	0	0	0	0	0	1	0	1	0	1	0	0	0	0	1	0	0	0	0	0	0	1	0	0	0	0	0	0
G_5.7.142	0	0	1	0	1	1	1	1	1	1	0	0	1	0	0	1	0	0	0	1	1	0	0	0	0	0	1	0	1	0	1	0	0	0	0	0	0	0	0	0	0	0	1	0	0	0	0	0	0
G_5.7.146	0	0	0	0	0	2	2	0	0	0	0	0	0	0	0	2	0	0	2	0	2	2	0	0	0	0	2	0	0	0	0	0	0	0	0	0	0	0	0	0	0	0	2	0	0	0	0	0	0
G_5.7.149	0	0	2	0	2	2	2	2	2	2	2	0	2	0	0	2	0	0	0	2	2	0	0	0	0	0	2	0	2	0	2	0	0	0	0	2	0	0	2	0	2	2	2	2	0	2	2	2	2
G_5.7.150	0	0	1	1	1	2	2	0	0	0	0	0	1	0	0	2	0	2	0	0	0	0	0	0	0	0	2	1	1	0	1	1	0	0	0	2	1	2	1	0	2	1	2	1	0	1	1	1	1
G_5.7.153	0	0	1	1	1	2	2	1	1	1	1	0	1	0	0	2	0	2	0	1	1	0	0	0	0	0	2	1	1	0	2	0	0	0	0	2	0	1	0	1	2	2	2	1	0	1	1	1	1
G_5.7.157	0	0	0	2	0	2	2	0	0	0	0	0	0	0	0	2	0	1	0	0	0	0	0	0	1	1	2	1	0	1	0	0	0	0	0	2	1	1	1	0	2	0	2	0	0	0	0	0	0
G_5.7.158	0	0	2	0	2	2	2	2	2	2	2	0	2	0	0	2	0	0	0	2	2	0	0	0	0	0	2	0	2	0	2	0	0	0	0	2	0	0	2	0	2	2	2	2	0	2	2	2	2
G_5.7.160	0	0	0	2	0	2	2	0	0	0	0	0	0	0	0	2	0	1	0	0	0	0	0	0	1	1	2	1	0	1	0	1	0	0	0	2	2	0	1	1	2	0	2	0	0	0	0	0	0
G_5.7.164	0	0	1	1	1	2	2	2	2	2	2	0	1	0	0	2	0	0	0	0	0	0	0	0	1	1	2	0	1	1	1	0	0	0	0	2	0	0	2	0	2	1	2	2	0	1	1	1	1
G_5.7.165	0	0	1	1	1	2	2	1	1	1	1	0	0	0	0	2	0	0	0	1	1	0	0	0	0	0	2	1	1	0	2	0	0	0	0	2	1	2	1	2	2	1	2	1	0	1	2	2	1
G_5.7.167	0	0	1	1	1	2	2	1	1	1	0	0	1	0	0	2	0	1	0	0	1	0	0	0	0	0	2	2	0	0	1	1	0	0	0	2	1	2	2	1	2	1	2	1	0	1	1	1	1
G_5.7.169	0	0	2	0	2	2	2	2	2	2	2	0	2	0	0	2	0	0	0	2	2	0	0	0	0	0	2	0	2	0	2	0	0	0	0	2	0	0	2	0	2	2	2	2	0	2	2	2	2
G_5.7.170	0	0	1	1	0	2	2	1	1	1	0	0	1	0	0	2	0	1	0	1	1	0	0	0	0	0	2	1	1	0	2	0	0	0	0	2	1	0	1	1	2	1	2	2	0	2	2	2	1
G_5.7.179	0	0	0	2	0	2	2	0	0	0	0	0	0	0	0	2	0	1	0	0	0	0	0	0	1	1	2	1	0	1	0	1	0	0	0	2	1	1	2	1	2	0	2	0	0	0	0	0	0
G_5.8.154	0	0	2	0	2	2	2	2	2	2	2	0	2	0	0	2	0	0	0	2	2	0	0	0	0	0	2	0	2	0	2	0	0	0	0	2	0	0	2	0	2	2	2	2	0	2	2	2	2
G_5.8.155	0	0	0	2	0	2	2	0	0	0	0	0	0	0	0	2	0	2	0	0	0	0	0	0	1	1	2	1	0	1	0	1	0	0	0	2	1	1	1	0	2	0	2	0	0	0	0	0	0
G_5.8.158	0	0	1	1	0	2	2	1	1	1	0	0	1	0	0	2	0	0	0	1	1	0	0	0	0	0	2	0	1	1	1	0	0	0	0	2	0	0	2	0	2	1	2	2	0	1	1	1	1
G_5.1.167	0	0	1	1	1	2	2	1	1	1	0	0	1	0	0	2	0	0	0	1	1	0	0	0	0	0	2	1	1	0	1	1	0	0	0	2	0	1	1	1	2	1	2	1	0	1	2	2	1
G_5.1.168	0	0	0	2	0	2	2	0	0	0	0	0	0	0	0	2	0	1	0	0	0	0	0	0	1	1	2	1	0	1	0	0	0	0	0	2	2	1	1	0	2	0	2	0	0	0	0	0	0
G_5.1.169	0	0	2	0	2	2	2	2	2	2	2	0	2	0	0	2	0	0	0	2	2	0	0	0	0	0	2	0	2	0	2	0	0	0	2	2	0	0	2	0	2	2	2	2	0	2	2	2	2
G_5.1.170	0	0	2	0	2	2	2	2	2	2	2	0	2	0	0	2	0	0	0	2	2	0	0	0	0	0	2	0	2	0	2	0	0	0	0	2	0	0	2	0	2	2	2	2	0	2	2	2	2
G_5.1.172	0	0	0	1	0	1	1	0	0	0	0	0	0	0	0	1	0	2	0	0	0	0	0	0	0	0	1	1	0	0	0	1	0	0	0	1	1	1	0	2	1	0	1	0	0	0	0	0	0
G_5.1.173	0	0	0	1	0	2	2	0	0	0	0	0	0	0	0	1	0	1	0	0	0	0	0	0	0	0	2	1	0	0	0	1	0	0	0	1	1	2	0	2	0	0	2	0	0	0	0	0	1
G_5.2.105	0	0	1	0	2	1	2	1	1	1	1	0	1	0	0	1	0	0	0	1	1	0	0	0	0	0	2	0	1	0	2	0	0	0	0	2	0	1	2	0	2	1	2	2	0	2	2	2	2
G_5.2.106	0	0	1	0	2	0	1	1	1	1	1	0	1	0	0	0	0	0	0	0	1	0	0	0	0	0	2	0	1	0	1	0	0	0	0	1	0	1	1	1	2	1	2	2	0	2	2	2	2
G_5.2.107	0	0	1	0	1	1	0	0	1	1	1	0	0	0	0	1	0	0	0	1	1	0	0	0	0	0	2	0	1	0	1	0	0	0	0	0	0	1	1	0	0	1	2	2	0	2	2	2	2
G_5.2.109	0	0	0	2	0	2	2	0	0	0	0	0	0	0	0	2	0	2	0	0	0	0	0	0	0	0	2	2	0	0	0	2	0	0	0	2	2	2	0	2	2	0	2	0	0	0	0	0	0
G_5.2.110	0	0	1	1	1	2	2	1	1	1	1	0	1	0	0	2	0	1	0	1	1	0	0	0	0	0	2	1	1	0	1	1	0	0	0	2	1	2	1	1	2	1	2	2	0	1	1	1	1
G_5.2.112	0	0	1	1	1	2	2	1	1	1	1	0	0	0	0	2	0	2	0	1	1	0	0	0	0	0	2	1	1	0	0	2	0	0	0	2	1	0	1	0	2	1	2	1	0	1	1	1	1
G_5.2.115	0	0	1	1	0	2	2	1	1	1	0	0	0	0	0	2	0	1	0	0	0	0	0	0	0	0	2	1	1	0	2	0	0	0	0	2	1	1	1	1	2	1	2	1	0	1	1	1	1
G_5.2.117	0	0	1	0	0	1	2	2	1	1	1	0	1	0	0	1	0	0	0	0	0	0	0	0	0	0	1	0	1	0	1	0	0	0	0	1	0	0	1	0	1	1	1	1	0	0	0	0	0
G_5.2.120	0	0	0	1	0	2	2	0	0	0	0	0	0	0	0	1	0	1	0	0	0	0	0	0	0	0	2	1	0	0	0	1	0	0	0	1	1	2	0	2	0	0	2	0	0	0	0	2	1
G_5.2.122	0	0	0	1	0	2	1	0	0	0	0	0	0	0	0	1	0	1	0	0	0	0	0	0	0	0	2	1	0	0	0	0	0	0	0	0	1	2	0	2	1	0	2	0	0	0	0	0	1
G_5.2.124	0	0	1	1	1	2	2	1	1	1	0	0	1	0	0	2	0	1	0	1	1	0	0	0	0	0	2	1	1	0	1	1	0	0	0	2	1	2	1	1	2	1	2	1	0	1	2	2	1
G_5.2.125	0	0	1	0	1	1	1	1	1	1	0	0	0	0	0	1	0	0	0	1	1	0	0	0	0	0	2	0	1	0	1	0	0	0	0	2	0	0	1	1	2	1	2	2	0	2	2	2	2
G_5.2.126	0	0	1	1	2	2	2	0	1	1	1	0	1	0	0	2	0	0	0	0	0	0	0	0	1	1	2	0	1	1	2	0	0	0	0	2	0	0	2	0	2	1	2	2	0	1	1	1	1
G_5.2.127	0	0	1	0	2	2	1	2	1	1	1	1	0	0	0	1	0	0	0	1	1	0	0	0	0	0	2	0	1	0	2	0	1	1	0	1	0	0	1	0	1	1	2	1	1	1	1	1	1
G_5.2.131	0	0	1	0	1	1	1	1	1	1	1	0	1	0	0	1	0	0	0	1	1	0	0	0	0	0	2	0	1	0	0	0	0	0	0	1	0	0	1	1	1	2	2	2	0	2	2	2	2
G_5.2.132	0	0	0	1	0	2	0	0	0	0	0	0	0	0	0	1	0	1	0	0	0	0	0	0	0	0	2	1	0	0	0	1	0	0	0	1	1	2	0	2	0	0	2	0	0	0	0	0	0
G_5.2.133	0	0	0	0	2	1	1	1	1	1	1	0	0	0	0	1	0	0	0	0	1	0	0	0	0	0	2	0	1	0	1	0	0	0	0	1	0	1	1	1	2	0	2	2	0	2	2	2	2
G_5.2.134	0	0	0	1	0	1	1	0	0	0	0	0	0	0	0	1	0	0	0	0	0	0	0	0	0	0	2	1	0	0	0	1	0	0	0	1	0	2	0	2	1	0	2	0	0	0	0	0	1
G_5.2.135	0	0	0	1	0	1	0	0	0	0	0	0	0	0	0	1	0	1	0	0	0	0	0	0	0	0	2	1	0	0	0	1	0	0	0	1	1	2	0	2	1	0	2	0	0	0	0	0	1
G_5.2.137	0	0	2	0	2	2	2	2	2	2	2	0	2	0	0	2	0	0	0	2	2	0	0	0	0	0	2	0	2	0	2	0	0	0	0	2	0	0	2	0	2	2	2	2	0	2	2	2	2
G_5.2.138	0	0	1	1	0	2	2	0	1	1	1	0	1	0	0	2	0	2	0	1	1	0	0	0	0	0	2	1	1	0	1	1	0	0	0	2	2	1	1	0	2	1	2	1	0	1	0	0	1
G_5.2.139	0	0	0	2	0	2	2	0	0	0	0	0	0	0	0	2	0	1	0	0	0	0	0	0	1	1	2	1	0	1	0	0	0	0	0	2	1	1	1	1	2	0	2	0	0	0	0	0	0
G_5.2.147	0	0	0	1	0	2	2	0	0	0	0	0	0	0	0	2	0	2	0	0	0	2	0	0	0	0	2	1	0	0	0	1	0	0	0	1	0	1	0	1	1	0	2	0	0	0	0	0	0
G_5.2.148	0	0	1	1	1	2	2	1	1	1	0	0	1	0	0	2	0	0	0	1	1	0	0	0	0	0	2	1	1	0	1	1	0	0	0	2	1	2	1	2	2	1	2	1	0	1	2	2	1
G_5.2.150	0	0	0	1	0	1	1	0	0	0	0	0	0	0	0	2	0	1	0	0	0	0	0	0	0	0	2	1	0	0	0	1	0	0	0	1	1	2	0	2	0	0	2	0	0	0	0	0	1
G_5.2.153	0	0	1	0	1	0	1	1	1	1	0	0	2	0	0	1	0	0	0	0	0	0	0	0	0	0	1	0	1	0	2	0	0	0	0	2	0	0	1	0	2	1	2	1	0	1	1	1	1
G_5.2.154	0	0	1	0	1	1	1	1	1	1	0	0	1	0	0	1	0	0	0	1	1	0	0	0	0	0	1	0	1	0	1	0	0	0	0	0	0	0	1	0	2	1	1	1	0	1	1	1	1
G_5.2.156	0	0	1	0	1	1	1	1	1	1	1	0	0	0	0	0	0	0	0	1	2	0	0	0	0	0	1	0	1	0	0	0	0	0	0	1	0	0	1	0	2	1	0	0	0	1	1	1	1
G_5.2.158	0	0	2	0	2	2	2	2	2	2	2	0	2	0	0	2	0	0	0	2	2	0	0	0	0	0	2	0	2	0	2	0	0	0	0	2	0	0	2	0	2	2	2	2	0	2	2	2	2
G_5.2.159	0	0	0	1	0	1	1	0	0	0	0	0	0	0	0	1	0	1	0	0	0	0	0	0	0	0	2	1	0	0	0	2	0	0	0	1	1	2	0	2	2	0	2	0	0	0	0	0	1
G_5.2.160	0	0	0	1	0	0	1	0	0	0	0	0	0	0	0	1	0	2	0	0	0	0	0	0	0	0	2	1	0	0	0	2	0	0	0	2	1	2	0	2	1	0	2	0	0	0	0	0	1
G_5.2.161	0	0	1	1	1	2	2	1	1	1	0	0	0	0	0	2	0	2	0	1	1	0	0	0	0	0	2	1	1	0	0	2	0	0	0	2	0	0	0	1	2	1	2	1	0	1	1	1	2
G_5.2.163	0	0	0	1	0	0	1	0	0	0	0	0	0	0	0	1	0	1	0	0	0	0	0	0	0	0	1	1	0	0	0	1	0	0	0	0	1	1	0	1	1	0	1	0	0	0	0	0	0
G_5.2.164	0	0	1	0	1	0	0	0	1	1	1	0	1	0	0	1	0	0	0	0	0	0	0	0	0	0	1	0	1	0	1	0	0	0	0	2	0	0	1	0	1	1	2	2	0	1	1	1	1
G_5.2.165	0	0	1	0	2	2	1	1	1	1	1	0	1	0	0	1	0	0	0	1	1	0	0	0	0	0	1	0	1	0	0	0	0	0	0	0	0	0	1	0	1	1	0	0	0	1	2	2	1
G_5.2.166	0	0	2	0	2	2	2	2	2	2	2	0	2	0	0	2	0	0	0	2	2	0	0	0	0	0	2	0	2	0	2	0	0	0	0	2	0	0	2	0	2	2	2	2	0	2	2	2	2
G_5.2.168	0	0	2	0	2	2	2	2	2	2	2	0	2	0	0	2	0	0	0	2	2	0	0	0	0	0	2	0	2	0	2	0	0	0	0	2	0	0	2	0	2	2	2	2	0	2	2	2	2
G_5.2.169	0	0	0	1	0	1	1	0	0	0	0	0	0	0	0	1	0	1	0	0	0	0	0	0	0	0	1	1	0	0	0	1	0	0	0	1	1	1	0	1	1	0	2	0	0	0	0	0	0
G_5.2.173	0	0	1	1	1	2	2	1	1	1	1	0	2	0	0	2	0	1	0	1	1	0	0	0	0	0	2	1	1	0	1	1	0	0	0	2	1	1	0	0	2	2	2	2	0	1	0	0	1
G_5.4.10	0	0	0	1	0	1	0	0	0	0	0	0	0	0	0	1	0	2	0	0	0	0	0	0	0	0	2	1	0	0	0	2	0	0	0	0	1	2	0	2	0	0	2	0	0	0	0	0	1
G_5.4.11	0	0	1	1	1	2	2	1	1	1	1	0	1	0	0	1	0	0	0	1	1	0	0	0	0	0	2	1	1	0	0	1	0	0	0	2	1	1	1	1	2	1	2	0	0	1	1	1	1
G_5.4.12	0	0	0	1	0	0	1	0	0	0	0	0	0	0	0	1	0	1	0	0	0	0	0	0	0	0	2	1	0	0	0	1	0	0	0	1	1	2	0	2	1	0	2	0	0	0	0	0	1
G_5.4.13	0	0	0	1	0	1	2	0	0	0	0	0	0	0	0	1	0	1	0	0	0	0	0	0	0	0	1	1	0	0	0	1	0	0	0	2	1	0	1	0	1	0	1	0	0	0	0	0	0
G_5.4.14	0	0	1	0	1	1	2	2	1	1	0	0	1	0	0	1	0	0	0	1	1	0	0	0	0	0	1	0	1	0	0	0	0	0	0	2	0	0	1	0	2	1	2	2	0	1	1	1	1
G_5.4.15	0	0	1	0	1	1	1	0	0	0	0	0	0	0	0	1	0	0	0	0	0	0	0	0	0	0	2	0	1	0	1	0	0	0	0	0	0	1	1	0	0	2	2	2	0	2	2	2	2
G_5.4.16	0	0	0	1	0	1	1	0	0	0	0	0	0	0	0	1	0	1	0	0	0	0	0	0	0	0	2	1	0	0	0	2	0	0	0	1	1	2	0	2	1	0	2	0	0	0	0	0	1
G_5.4.17	0	0	0	1	0	1	1	0	0	0	0	0	0	0	0	1	0	0	0	0	0	0	0	0	0	0	2	2	0	0	0	1	0	0	0	2	1	2	0	1	2	0	1	0	0	0	0	0	0
G_5.4.18	0	0	0	1	0	2	1	0	0	0	0	0	0	0	0	1	0	1	0	0	0	0	0	0	0	0	2	1	0	0	0	1	0	0	0	2	2	2	0	2	0	0	2	0	0	0	0	0	1
G_5.4.2	0	0	0	1	0	0	1	0	0	0	0	0	0	0	0	1	0	1	0	0	0	0	0	0	0	0	1	1	0	0	0	2	0	0	0	2	2	1	0	1	0	0	1	0	0	0	0	0	0
G_5.4.21	0	0	1	1	0	2	2	1	1	1	1	0	2	0	0	2	0	1	0	1	1	0	0	0	0	0	2	1	1	0	1	1	0	0	0	2	1	2	2	1	2	1	2	1	0	2	2	2	1
G_5.4.25	0	0	1	0	0	2	2	1	1	1	0	0	1	0	0	1	0	0	0	1	1	0	0	0	0	0	2	0	1	0	1	0	0	0	0	1	0	2	0	1	1	1	2	2	0	2	2	2	2
G_5.4.27	0	0	2	0	2	2	2	2	2	2	2	0	2	0	0	2	0	0	0	2	2	0	0	0	0	0	2	0	2	0	2	0	0	0	0	2	0	0	2	0	2	2	2	2	0	2	2	2	2
G_5.4.3	0	0	1	0	1	0	1	0	1	1	1	0	0	0	0	1	0	0	0	1	1	0	0	0	0	0	2	0	1	0	1	0	0	0	0	0	0	1	1	1	1	1	2	2	0	2	2	2	2
G_5.4.5	0	0	0	2	0	2	2	0	0	0	0	0	0	0	0	2	0	2	0	0	0	0	0	0	0	0	2	2	0	0	0	2	0	0	0	2	2	2	0	2	2	0	2	0	0	0	0	0	0
G_5.4.7	0	0	1	0	1	1	1	1	1	1	1	0	1	0	0	0	0	0	0	1	1	0	0	0	0	0	1	0	1	0	2	0	0	0	0	1	0	0	1	0	2	1	1	1	0	1	1	1	1
G_5.4.8	0	0	0	1	0	1	1	0	0	0	0	0	0	0	0	1	0	1	0	0	0	0	0	0	0	0	1	1	0	0	0	2	0	0	0	2	2	1	0	2	1	0	1	0	0	0	0	0	0
G_5.6.100	0	0	0	1	0	1	1	0	0	0	0	0	0	0	0	1	0	2	0	0	0	0	0	0	0	0	2	1	0	0	0	2	0	0	0	2	2	2	0	2	1	0	2	0	0	0	0	0	1
G_5.6.101	0	0	0	2	0	2	2	0	0	0	0	0	0	0	0	2	0	2	0	0	0	0	0	0	0	0	2	2	0	0	0	2	0	0	0	2	2	2	0	2	2	0	2	0	0	0	0	0	0
G_5.6.102	0	0	2	0	2	2	2	2	2	2	2	0	2	0	0	2	0	0	0	2	2	0	0	0	0	0	2	0	2	0	2	0	0	0	0	2	0	0	2	0	2	2	2	2	0	2	2	2	2
G_5.6.103	0	0	0	1	0	1	1	0	0	0	0	0	0	0	0	1	0	0	0	0	0	0	0	0	0	0	2	1	0	0	0	0	0	0	0	1	1	2	0	2	1	0	2	0	0	0	0	0	1
G_5.6.105	0	0	1	0	1	1	1	1	1	1	1	0	1	0	0	1	0	0	0	0	0	0	0	0	0	0	2	0	1	0	1	0	0	0	0	0	0	1	1	1	0	1	2	2	0	2	2	2	2
G_5.6.107	0	0	1	0	0	1	1	2	1	1	0	0	1	0	0	1	0	0	0	0	0	0	0	0	0	0	2	0	1	0	1	0	0	0	0	1	0	0	1	2	0	1	2	2	0	2	2	2	2
G_5.6.108	0	0	2	0	2	2	2	2	2	2	2	0	2	0	0	2	0	0	0	2	2	0	0	0	0	0	2	0	2	0	2	0	0	0	0	2	0	0	2	0	2	2	2	2	0	2	2	2	2
G_5.6.110	0	0	1	0	1	1	1	1	1	1	1	0	0	0	0	1	0	0	0	0	0	0	0	0	0	0	2	0	1	0	1	0	0	0	0	0	0	0	1	1	1	1	2	2	0	2	2	2	2
G_5.6.112	0	0	2	0	1	2	2	2	2	2	2	0	2	0	0	2	0	0	0	2	2	0	0	0	0	0	2	0	2	0	2	0	0	0	0	2	0	0	2	0	2	2	2	2	0	2	2	2	2
G_5.6.115	0	0	0	2	0	2	2	0	0	0	0	0	0	0	0	2	0	2	0	0	0	0	0	0	0	0	2	2	0	0	0	2	0	0	0	2	2	2	0	2	2	0	2	0	0	0	0	0	0
G_5.6.116	0	0	1	0	0	2	1	1	1	1	0	0	1	0	0	1	0	0	0	1	1	0	0	0	0	0	1	0	1	0	1	0	0	0	0	1	0	0	1	0	1	1	1	1	0	1	1	1	1
G_5.6.118	0	0	1	1	1	2	2	0	1	1	1	0	1	0	0	2	0	1	0	0	0	0	0	0	0	0	2	1	1	0	0	2	0	0	0	2	2	2	1	1	2	1	2	2	0	1	1	1	1
G_5.6.119	0	0	1	0	1	1	2	1	1	1	1	0	2	0	0	1	0	0	0	1	1	0	0	0	0	0	2	0	2	0	1	0	0	0	0	1	0	0	2	0	0	1	2	2	0	2	2	2	2
G_5.6.120	0	0	2	0	2	2	2	2	2	2	2	0	2	0	0	2	0	0	0	2	2	0	0	0	0	0	2	0	2	0	2	0	0	0	0	2	0	0	2	0	2	2	2	2	0	2	2	2	2
G_5.6.122	0	0	0	1	0	2	2	0	0	0	0	0	0	0	0	2	0	0	1	0	1	1	0	0	1	1	2	0	0	1	0	0	0	0	0	2	0	0	1	0	1	0	2	0	0	0	0	0	0
G_5.6.124	0	0	0	1	0	0	1	0	0	0	0	0	0	0	0	1	0	2	0	0	0	0	0	0	0	0	1	1	0	0	0	1	0	0	0	2	1	0	0	1	1	0	1	0	0	0	0	0	0
G_5.6.125	0	0	2	0	2	2	2	2	2	2	2	0	2	0	0	2	0	0	0	2	2	0	0	0	0	0	2	0	2	0	2	0	0	0	0	2	0	0	2	0	2	2	2	2	0	2	2	2	2
G_5.6.126	0	0	1	1	0	2	2	0	0	0	0	0	1	0	0	2	0	2	0	1	0	0	0	0	0	0	2	1	1	0	1	1	0	0	0	2	1	1	1	2	2	1	2	1	0	1	1	1	2
G_5.6.127	0	0	2	0	2	2	2	2	2	2	2	0	2	0	0	2	0	0	0	2	2	0	0	0	0	0	2	0	2	0	2	0	0	0	0	2	0	0	2	0	2	2	2	2	0	2	2	2	2
G_5.6.129	0	0	1	1	0	2	2	1	1	1	0	0	2	0	0	2	0	1	0	1	1	0	0	0	0	0	2	1	1	0	1	1	0	0	0	2	1	0	1	1	2	1	2	1	0	1	1	1	1
G_5.6.130	0	0	1	1	1	2	2	0	0	1	0	0	0	0	0	2	0	1	0	0	0	0	0	0	0	0	2	1	1	0	1	1	0	0	0	2	1	1	1	2	2	1	2	1	0	1	1	1	1
G_5.6.131	0	0	0	2	0	2	2	0	0	0	0	0	0	0	0	2	0	2	0	0	0	0	0	0	0	0	2	2	0	0	0	2	0	0	0	2	2	2	0	2	2	0	2	0	0	0	0	0	0
G_5.6.133	0	0	1	0	2	0	1	1	1	1	1	0	1	0	0	1	0	0	0	0	0	0	0	0	0	0	2	0	1	0	0	0	0	0	0	1	0	0	2	2	2	1	2	2	0	2	2	2	2
G_5.6.135	0	0	1	0	0	1	1	1	1	1	0	0	2	0	0	1	0	0	0	1	1	0	0	0	0	0	2	0	1	0	1	0	0	0	0	0	0	2	1	2	1	1	2	2	0	2	2	2	2
G_5.6.138	0	0	1	0	1	0	2	1	1	1	0	0	1	0	0	0	0	0	0	0	0	0	0	0	0	0	2	0	1	0	0	0	0	0	1	0	0	1	2	1	1	1	2	2	0	2	2	2	2
G_5.6.140	0	0	1	0	1	2	2	1	2	2	1	0	1	0	0	1	0	0	0	1	1	0	0	0	0	0	1	0	1	0	2	0	0	0	0	1	0	0	1	0	0	1	1	1	0	1	1	1	1
G_5.6.142	0	0	1	0	2	2	1	1	1	1	0	0	2	0	0	1	0	0	0	0	0	0	0	0	0	0	1	0	1	0	2	0	0	0	0	2	0	0	2	0	1	1	1	1	0	1	1	1	1
G_5.6.144	0	0	0	1	0	1	0	0	0	0	0	0	0	0	0	1	0	1	0	0	0	0	0	0	0	0	1	1	0	0	0	2	0	0	0	2	1	1	0	1	0	0	1	0	0	0	0	0	0
G_5.6.145	0	0	1	0	1	0	1	1	1	1	1	0	0	0	0	1	0	0	0	1	1	0	0	0	0	0	1	0	1	0	1	0	0	0	0	1	0	0	1	0	1	1	1	1	0	1	2	2	1
G_5.6.146	0	0	2	0	2	2	2	2	2	2	2	0	2	0	0	2	0	0	0	2	2	0	0	0	0	0	2	0	2	0	2	0	0	0	0	2	0	0	2	0	2	2	2	2	0	2	2	2	2
G_5.6.148	0	0	1	0	1	2	1	1	1	1	0	0	1	0	0	1	0	0	0	1	1	0	0	0	0	0	2	0	1	0	1	0	0	0	0	2	0	1	1	0	1	1	2	2	0	2	2	2	2
G_5.6.149	0	0	1	0	1	1	0	1	1	1	0	0	1	0	0	2	0	0	0	1	1	0	0	0	0	0	2	0	1	0	0	0	0	0	0	1	0	2	1	0	1	1	2	2	0	2	2	2	2
G_5.6.150	0	0	0	1	0	1	2	0	0	0	0	0	0	0	0	1	0	2	0	0	0	0	0	0	0	0	1	1	0	0	0	1	0	0	0	1	1	0	0	1	1	0	1	0	0	0	0	0	0
G_5.6.151	0	0	1	0	1	0	1	2	1	1	1	0	0	0	0	1	0	0	0	1	1	0	0	0	0	0	1	0	1	0	1	0	0	0	0	1	0	0	1	0	2	1	1	1	0	1	1	1	1
G_5.6.155	0	0	0	2	0	2	2	0	0	0	0	0	0	0	0	2	0	2	0	0	0	0	0	0	0	0	2	2	0	0	0	2	0	0	0	2	2	2	0	2	2	0	2	0	0	0	0	0	0
G_5.6.156	0	0	2	0	2	2	2	2	2	2	2	0	2	0	0	2	0	0	0	2	2	0	0	0	0	0	2	0	2	0	2	0	0	0	0	2	0	0	2	0	2	2	2	2	0	2	2	2	2
G_5.6.157	0	0	1	0	1	0	1	1	1	1	0	0	1	0	0	1	0	0	0	0	0	0	0	0	0	0	2	0	1	0	1	0	0	0	0	0	0	1	2	2	2	1	2	2	0	2	2	2	2
G_5.6.158	0	0	0	1	0	0	1	0	0	0	0	0	0	0	0	1	0	1	0	0	0	0	0	0	0	0	1	1	0	0	0	2	0	0	0	2	1	1	0	2	0	0	0	0	0	0	0	0	0
G_5.6.161	0	0	0	1	0	0	2	0	0	0	0	0	0	0	0	1	0	1	0	0	0	0	0	0	0	0	2	1	0	0	0	1	0	0	0	2	1	2	0	2	0	0	2	0	0	0	0	0	1
G_5.6.162	0	0	1	0	1	0	1	0	1	1	1	0	1	0	0	1	0	0	0	0	0	0	0	0	0	0	1	0	1	0	1	0	0	0	0	1	0	0	2	0	2	1	1	1	0	1	1	1	1
G_5.6.163	0	0	1	0	2	1	1	1	1	1	1	0	1	0	0	1	0	0	0	0	0	0	0	0	0	0	2	0	1	0	1	0	0	0	0	1	0	0	0	0	0	1	2	2	0	2	2	2	2
G_5.6.164	0	0	2	0	2	2	2	2	2	2	2	0	0	0	0	2	0	0	0	2	2	0	0	0	0	0	2	0	2	0	2	0	0	0	0	2	0	0	2	0	2	2	2	2	0	2	2	2	2
G_5.6.165	0	0	1	0	2	1	2	1	1	1	0	0	0	0	0	1	0	0	0	1	1	0	0	0	0	0	2	0	1	0	1	0	0	0	0	1	0	1	2	2	2	1	2	2	0	2	2	2	2
G_5.6.166	0	0	0	1	0	1	1	0	0	0	0	0	0	0	0	1	0	1	0	0	0	0	0	0	0	0	2	1	0	0	0	1	0	0	0	2	1	2	0	2	0	0	2	0	0	0	0	0	1
G_5.6.167	0	0	0	1	0	1	1	0	0	0	0	0	0	0	0	1	0	1	0	0	0	0	0	0	0	0	2	1	0	0	0	1	0	0	0	1	1	2	0	2	1	0	2	0	0	0	0	0	1
G_5.6.168	0	0	1	0	1	0	2	1	1	1	0	0	1	0	0	1	1	0	1	1	1	0	0	0	0	0	1	0	1	0	0	0	0	0	0	2	0	0	0	0	0	1	2	2	0	1	1	1	1
G_5.6.169	0	0	1	1	1	2	2	1	1	1	0	0	1	0	0	2	0	1	0	0	0	0	0	0	0	0	2	1	1	0	0	2	0	0	0	2	2	2	2	0	2	1	2	1	0	1	1	1	1
G_5.6.171	0	0	0	2	0	2	2	0	0	0	0	0	0	0	0	2	0	2	0	0	0	0	0	0	0	0	2	2	0	0	0	2	0	0	0	2	2	2	0	2	2	0	2	0	0	0	0	0	0
G_5.8.100	0	0	1	0	2	2	1	2	1	1	1	0	2	0	0	1	0	0	0	1	1	0	0	0	0	0	1	0	1	0	1	0	0	0	0	1	0	0	1	0	1	1	1	1	0	1	1	1	1
G_5.8.102	0	0	0	1	0	2	0	0	0	0	0	0	0	0	0	1	0	1	0	0	0	0	0	0	0	0	1	1	0	0	0	0	0	0	0	0	1	1	0	1	1	0	2	0	0	0	0	0	0
G_5.8.103	0	0	2	0	2	2	2	2	2	2	2	0	2	0	0	2	0	0	0	2	2	0	0	0	0	0	2	0	2	0	2	0	0	0	0	2	0	0	2	0	2	2	2	2	0	2	2	2	2
G_5.8.104	0	0	2	0	2	2	2	0	1	1	1	0	1	0	0	2	0	1	0	1	1	0	0	0	0	0	2	1	1	0	1	1	0	0	0	2	1	1	2	1	2	1	2	1	0	1	1	1	1
G_5.8.105	0	0	0	2	0	2	2	0	0	0	0	0	0	0	0	2	0	2	0	0	0	0	0	0	0	0	2	2	0	0	0	2	0	0	0	2	2	2	0	2	2	0	2	0	0	0	0	0	0
G_5.8.107	0	0	1	0	2	0	1	1	1	1	0	0	0	0	0	1	0	0	0	0	0	0	0	0	0	0	1	0	1	0	1	0	0	0	0	1	0	0	1	0	1	2	1	1	0	1	1	1	1
G_5.8.110	0	0	1	1	1	2	2	1	1	1	0	0	0	0	0	2	0	1	0	0	1	0	0	0	0	0	2	1	2	0	0	2	0	0	0	2	1	1	0	2	2	1	2	1	0	1	1	1	1
G_5.8.111	0	0	1	1	1	2	2	0	0	0	0	0	0	0	0	2	0	1	0	0	0	0	0	0	0	0	2	1	1	0	1	1	0	0	0	2	1	1	0	2	2	1	2	1	0	1	1	1	1
G_5.8.112	0	0	1	1	1	2	2	0	0	1	1	0	1	0	0	2	0	0	0	1	1	0	0	0	0	0	2	1	1	0	1	1	0	0	0	2	1	0	1	1	2	1	2	1	0	1	1	1	1
G_5.8.113	0	0	1	0	0	1	1	1	1	1	1	0	2	1	0	1	1	0	0	1	1	0	0	0	0	0	2	0	1	0	2	0	0	0	0	0	0	0	1	1	0	1	2	2	0	2	2	2	2
G_5.8.114	0	0	1	1	1	2	2	1	1	1	0	0	1	0	0	2	0	1	0	0	0	0	0	0	0	0	2	1	1	0	2	0	0	0	0	2	1	1	2	1	2	1	2	1	0	1	1	1	1
G_5.8.115	0	0	0	1	0	1	1	0	0	0	0	0	0	0	0	1	0	0	0	0	0	0	0	0	0	0	2	1	0	0	0	1	0	0	0	2	2	2	0	2	1	0	2	0	0	0	0	0	1
G_5.8.116	0	0	1	1	1	2	2	0	1	1	1	0	1	0	0	2	0	2	0	0	0	0	0	0	0	0	2	1	1	0	1	0	0	0	0	2	1	0	1	1	2	1	2	0	0	0	0	0	1
G_5.8.117	0	0	0	1	0	2	1	0	0	0	0	0	0	0	0	1	0	1	0	0	0	0	0	0	0	0	2	1	0	0	0	2	0	0	0	1	1	2	0	2	1	0	2	0	0	0	0	0	1
G_5.8.118	0	0	0	1	0	1	2	0	0	0	0	0	0	0	0	1	0	2	0	0	0	0	0	0	0	0	2	1	0	0	0	1	0	0	0	2	1	2	0	2	2	0	2	0	0	0	0	0	1
G_5.8.119	0	0	1	0	1	1	1	1	1	1	0	0	1	0	0	1	0	0	0	1	1	0	0	0	0	0	2	0	1	0	1	0	0	0	0	1	0	0	1	0	0	1	2	2	0	2	2	2	2
G_5.8.123	0	0	1	1	1	2	2	1	1	1	0	0	2	0	0	2	0	1	0	0	0	0	0	0	0	0	2	1	1	0	1	1	0	0	0	2	2	1	1	0	2	1	2	1	0	1	1	1	1
G_5.8.126	0	0	1	0	2	0	1	1	1	1	0	0	2	0	0	1	0	0	0	1	1	0	0	0	0	0	1	0	1	0	1	0	0	0	0	1	0	0	1	0	1	2	1	1	0	1	0	0	1
G_5.8.127	0	0	1	0	1	2	0	2	2	2	2	0	1	0	0	1	0	0	0	1	1	0	0	0	0	0	1	0	1	0	1	0	0	0	0	1	0	0	2	0	1	1	2	2	0	2	2	2	1
G_5.8.131	0	0	1	0	2	2	2	2	2	2	2	0	2	0	0	1	0	0	0	1	1	0	0	0	0	0	2	0	1	0	0	0	0	0	0	1	0	0	0	2	0	1	2	2	0	2	2	2	2
G_5.8.133	0	0	1	0	1	2	0	1	1	1	0	0	1	0	0	1	0	0	0	0	0	0	0	0	0	0	1	0	1	0	1	0	0	0	0	1	0	0	1	0	1	1	1	1	0	1	2	2	1
G_5.8.135	0	0	0	1	0	0	2	0	0	0	0	0	0	0	0	1	0	0	0	0	0	0	0	0	0	0	2	1	0	0	0	2	0	0	0	0	1	2	0	2	1	0	2	0	0	0	0	0	1
G_5.8.137	0	0	0	1	0	2	0	0	0	0	0	0	0	0	0	1	0	1	0	0	0	0	0	0	0	0	2	2	0	0	0	2	0	0	0	2	0	2	0	2	0	0	1	0	0	0	0	0	0
G_5.8.141	0	0	1	0	1	1	1	1	1	1	0	0	1	0	0	1	0	0	0	1	1	0	0	0	0	0	2	0	1	0	0	0	0	0	0	0	0	0	0	0	1	0	2	2	0	2	2	2	1
G_5.8.145	0	0	1	1	1	2	2	1	1	1	0	0	0	0	0	2	0	1	0	1	1	0	0	0	0	0	2	1	1	0	1	1	0	0	0	2	1	1	0	2	2	1	2	1	0	2	2	2	1
G_5.8.147	0	0	1	1	1	2	2	2	1	1	0	0	2	0	0	2	0	1	0	0	0	0	0	0	0	0	2	1	1	0	2	0	0	0	0	2	1	1	1	1	2	0	2	1	0	1	2	2	1
G_5.8.148	0	0	2	0	2	2	2	2	2	2	2	0	2	0	0	2	0	0	0	2	2	0	0	0	0	0	2	0	2	0	2	0	0	0	0	2	0	0	2	0	2	2	2	2	0	2	2	2	2
G_5.8.149	0	0	1	0	1	1	0	2	1	1	0	0	1	0	0	1	0	0	0	0	0	0	0	0	0	0	1	0	1	0	1	0	0	0	0	0	0	0	1	0	1	1	1	1	0	1	1	1	1
G_5.8.150	0	0	1	1	1	2	2	2	2	2	1	0	1	0	0	2	0	1	0	1	1	0	0	0	0	0	2	1	1	0	1	1	0	0	0	2	1	1	1	1	2	1	2	1	0	1	1	1	1
G_5.8.151	0	0	0	2	0	2	2	0	0	0	0	0	0	0	0	2	0	2	0	0	0	0	0	0	0	0	2	2	0	0	0	2	0	0	0	2	2	2	0	2	2	0	2	0	0	0	0	0	0
G_5.8.51	0	0	1	1	1	2	2	1	1	1	0	0	1	0	0	2	0	1	0	1	1	0	0	0	0	0	2	1	1	0	1	1	0	0	0	2	1	1	1	2	2	1	2	1	0	1	1	1	1
G_5.8.58	0	0	2	0	2	2	2	2	2	2	2	0	2	0	0	2	0	0	0	2	2	0	0	0	0	0	2	0	2	0	2	0	0	0	0	2	0	0	2	0	2	2	2	2	0	2	2	2	2
G_5.8.60	0	0	2	0	2	2	2	2	2	2	2	0	2	0	0	2	0	0	0	2	2	0	0	0	0	0	2	0	2	0	2	0	0	0	0	2	0	0	2	0	2	2	2	2	0	2	2	2	2
G_5.8.63	0	0	2	0	2	2	2	2	2	2	2	0	2	0	0	2	0	0	0	2	2	0	0	0	0	0	2	0	2	0	2	0	0	0	0	2	0	0	2	0	2	2	2	2	0	2	2	2	2
G_5.8.65	0	0	0	1	0	0	1	0	0	0	0	0	0	0	0	1	0	1	0	0	0	0	0	0	0	0	2	2	0	0	0	2	0	0	0	0	1	2	0	2	0	0	2	0	0	0	0	0	1
G_5.8.69	0	0	1	0	1	1	2	1	1	1	1	0	1	0	0	1	0	0	0	1	1	0	0	0	0	0	2	0	1	0	0	0	0	0	0	2	0	2	1	2	1	1	2	2	0	2	2	2	2
G_5.8.71	0	0	1	0	2	1	1	0	0	0	0	0	1	0	0	1	0	0	0	1	1	0	0	0	0	0	1	0	1	0	1	0	0	0	0	1	0	0	1	0	1	1	1	1	0	1	1	1	1
G_5.8.72	0	0	0	1	0	1	2	0	0	0	0	0	0	0	0	1	0	1	0	0	1	0	0	0	0	0	2	0	1	0	1	0	0	0	0	1	0	1	0	0	2	1	2	2	0	2	2	2	2
G_5.8.80	0	0	0	1	0	0	1	0	0	0	0	0	0	0	0	1	0	1	0	1	1	0	0	0	0	0	2	0	1	0	0	0	0	0	0	1	0	1	2	1	1	1	1	1	0	2	2	2	2
G_5.8.81	0	0	1	1	2	2	2	1	1	1	0	0	0	0	0	2	0	1	0	1	1	0	0	0	0	0	2	1	1	0	0	2	0	0	0	2	1	0	1	1	2	1	2	2	0	1	1	1	1
G_5.8.82	0	0	0	2	0	2	2	0	0	0	0	0	0	0	0	2	0	0	0	0	0	0	0	0	1	1	2	1	0	1	0	1	0	0	0	2	1	1	1	1	2	0	2	0	0	0	0	0	0
G_5.8.83	0	0	1	1	1	2	2	1	1	1	1	0	2	0	0	2	0	1	0	1	1	0	0	0	0	0	2	1	1	0	1	1	0	0	0	2	1	2	1	2	2	1	2	0	0	0	0	0	1
G_5.8.84	0	0	0	1	0	1	1	0	0	0	0	0	0	0	0	1	0	1	0	0	0	0	0	0	0	0	2	1	0	0	0	1	0	0	0	1	1	2	0	2	1	0	2	0	0	0	0	0	1
G_5.8.85	0	0	0	1	1	1	2	0	0	0	0	0	0	0	0	1	0	0	0	0	0	0	0	0	0	0	2	1	0	0	0	1	0	0	0	0	2	2	0	2	1	0	2	0	0	0	0	0	1
G_5.8.87	0	0	0	1	0	0	0	0	0	0	0	0	0	0	0	1	0	1	0	0	0	0	0	0	0	0	2	1	0	0	0	2	0	0	0	1	0	2	0	2	0	0	2	0	0	0	0	0	1
G_5.8.89	0	0	0	1	0	2	1	0	0	0	0	0	0	0	0	1	0	1	0	0	0	0	0	0	0	0	2	1	0	0	0	1	0	0	0	0	1	2	0	2	1	0	2	0	0	0	0	0	1
G_5.8.91	0	0	1	0	1	0	2	1	1	1	1	0	0	0	0	1	0	0	0	0	0	0	0	0	0	0	2	0	1	0	1	0	0	0	0	2	0	1	0	2	1	0	2	2	0	2	2	2	2
G_5.8.92	0	0	0	1	0	2	1	0	0	0	0	0	0	0	0	0	0	0	0	0	0	0	0	0	0	0	1	1	0	0	0	2	0	0	0	0	2	0	0	1	1	0	1	0	0	0	0	0	0
G_5.8.96	0	0	0	1	0	1	2	0	0	0	0	0	0	0	0	1	0	2	0	0	0	0	0	0	0	0	2	1	0	0	0	1	0	0	0	1	1	2	0	2	0	0	2	0	0	0	0	0	1
G_5.2.1	0	0	0	2	0	2	2	0	0	0	0	0	0	0	0	2	0	1	0	0	0	0	0	0	0	0	2	1	0	0	0	2	0	0	0	0	1	0	0	1	1	0	2	0	0	0	0	1	0
G_5.2.10	1	1	0	2	0	2	2	0	0	0	0	0	0	1	1	2	0	1	0	0	1	0	1	0	0	0	2	1	0	0	0	1	0	0	2	2	1	1	0	2	1	0	2	0	1	0	0	0	0
G_5.2.11	1	1	1	1	1	2	2	1	1	1	0	2	2	1	1	2	0	0	0	1	2	0	1	1	0	0	2	0	1	0	0	0	1	1	1	2	0	0	2	0	1	1	2	0	1	1	2	2	1
G_5.2.12	0	0	0	1	0	1	1	0	0	0	0	0	0	0	0	1	0	0	2	0	2	0	0	0	0	0	1	0	0	0	0	0	0	0	0	0	0	0	0	0	0	0	1	0	0	0	0	0	0
G_5.2.13	0	0	0	2	0	2	2	0	0	0	0	0	0	0	0	2	0	1	1	0	1	0	0	0	0	0	2	1	0	0	0	1	0	0	0	1	0	1	0	2	1	0	2	0	0	0	0	0	0
G_5.2.14	1	1	1	1	0	2	2	1	1	1	1	1	1	1	1	2	1	0	0	0	2	0	1	1	0	0	2	0	1	0	2	0	0	1	1	2	0	0	2	0	1	1	2	2	0	2	2	2	1
G_5.2.15	1	1	0	2	0	2	2	0	0	0	0	2	0	1	1	2	1	1	0	0	1	0	1	2	0	0	2	1	0	0	0	0	1	1	1	2	1	1	0	1	2	0	2	0	1	0	0	1	0
G_5.2.16	0	0	0	2	0	2	2	0	0	0	0	0	0	0	0	2	0	1	0	0	0	0	0	0	0	0	2	1	0	0	0	1	0	0	0	1	1	1	0	1	2	0	2	0	0	0	0	0	0
G_5.2.17	0	0	1	1	1	2	2	1	1	1	1	0	1	0	0	2	0	1	0	1	1	0	0	0	0	0	2	1	1	0	1	1	0	0	0	2	1	1	1	1	2	1	2	1	0	1	1	1	1
G_5.2.18	1	0	1	1	1	2	2	1	0	1	1	1	1	1	1	2	1	0	0	1	2	0	1	0	0	0	2	0	1	0	1	0	0	1	1	2	0	0	2	0	1	1	2	1	1	1	1	2	1
G_5.2.2	1	1	0	2	0	2	2	0	0	0	0	2	0	1	1	2	1	1	0	0	1	0	1	0	0	0	2	1	0	0	0	1	0	1	1	2	1	0	2	1	1	0	2	0	1	0	0	1	0
G_5.2.3	1	1	0	2	0	2	2	0	0	0	0	1	0	1	1	2	1	1	0	0	0	0	1	1	0	0	2	1	0	0	0	1	1	1	1	2	1	2	1	2	0	0	2	0	1	0	0	1	0
G_5.2.4	2	1	0	2	0	2	2	0	0	0	0	1	0	1	1	2	1	1	0	0	1	0	1	2	0	0	2	1	0	0	0	1	1	1	2	2	1	0	1	1	2	0	2	0	1	0	0	0	0
G_5.2.5	1	1	0	2	0	2	2	0	0	0	0	1	0	1	1	2	1	1	0	0	1	0	1	1	0	0	2	1	0	0	0	1	0	1	1	2	1	1	1	1	2	0	2	0	1	0	0	0	0
G_5.2.6	1	1	0	2	0	2	2	0	0	0	0	0	0	1	1	2	1	2	0	0	1	0	1	1	0	0	2	1	0	0	0	0	1	1	1	2	1	2	0	1	0	0	2	0	0	0	0	0	0
G_5.2.7	0	0	2	0	2	2	2	2	2	2	2	0	2	0	0	2	0	0	0	2	2	0	0	0	0	0	2	0	2	0	2	0	0	0	0	2	0	0	2	0	2	2	2	2	0	2	2	2	2
G_5.2.8	1	2	0	2	0	2	2	0	0	0	0	1	0	1	1	2	1	1	0	0	1	0	1	1	0	0	2	2	0	0	0	1	1	1	1	2	1	0	0	1	1	0	2	0	1	0	0	2	0
G_5.2.9	1	2	0	2	0	2	2	0	0	0	0	1	0	1	1	2	1	1	0	0	1	0	2	1	0	0	2	1	0	0	0	1	1	1	1	2	1	2	1	0	2	0	2	0	1	0	0	1	0
G_5.3.1	1	1	0	2	0	2	2	0	0	0	0	1	0	1	1	2	1	1	0	0	1	0	1	2	0	0	2	1	0	0	0	2	0	1	2	2	2	2	1	0	2	0	2	0	1	0	0	2	0
G_5.3.10	1	0	0	2	0	2	2	0	0	0	0	1	0	1	1	2	1	2	0	0	0	0	1	1	0	0	2	1	0	0	0	0	0	1	1	2	1	1	2	1	0	0	2	0	1	0	0	2	0
G_5.3.11	1	1	1	1	0	2	2	1	1	1	0	1	1	1	1	2	2	0	0	1	2	0	0	1	0	0	2	0	1	0	1	0	2	2	2	2	0	0	2	0	1	1	2	1	1	1	1	2	1
G_5.3.12	1	0	1	1	1	2	2	1	1	1	0	1	2	1	1	2	1	0	0	0	2	0	1	1	0	0	2	0	1	0	0	0	1	1	0	2	0	0	2	0	1	1	2	1	1	1	1	2	1
G_5.3.13	1	0	1	1	1	2	2	1	1	1	0	2	0	1	1	2	1	0	0	1	2	0	1	1	0	0	2	0	1	0	1	0	1	1	2	2	0	0	2	0	1	1	2	1	1	1	1	2	1
G_5.3.14	1	1	0	2	0	2	2	0	0	0	0	1	0	1	1	2	1	1	0	0	1	0	2	1	0	0	2	1	0	0	0	1	1	1	2	2	1	1	2	1	2	0	2	0	1	0	0	0	0
G_5.3.15	1	1	1	1	2	2	2	1	1	1	1	1	1	1	1	2	1	0	0	0	2	0	1	1	0	0	2	0	1	0	1	0	2	1	1	2	0	0	2	0	2	1	2	1	1	1	1	2	1
G_5.3.16	1	1	0	2	0	2	2	0	0	0	0	1	0	1	1	2	1	0	0	0	0	0	1	2	0	0	2	1	0	0	0	1	1	1	0	2	1	1	0	1	1	0	2	0	1	0	0	1	0
G_5.3.17	2	2	0	2	0	2	2	0	0	0	0	1	0	1	1	2	1	1	0	0	1	0	1	1	0	0	2	1	0	0	0	1	1	1	1	2	1	0	1	1	0	0	2	0	1	0	0	1	0
G_5.3.18	1	0	0	2	0	2	2	0	0	0	0	1	0	0	0	2	1	1	0	0	1	0	1	1	0	0	2	1	0	0	0	1	2	2	0	2	1	0	1	1	2	0	2	0	1	0	0	0	0
G_5.3.19	1	0	0	2	0	2	2	0	0	0	0	0	0	1	1	2	2	1	0	0	1	0	1	1	0	0	2	1	0	0	0	0	1	1	1	2	1	0	2	2	1	0	2	0	1	0	0	1	0
G_5.3.2	2	2	1	1	1	2	2	1	1	1	1	1	1	1	1	2	1	0	0	1	2	0	1	1	0	0	2	0	1	0	2	0	1	1	1	2	0	0	2	0	0	1	2	1	1	1	1	2	1
G_5.3.21	0	0	0	2	0	2	2	0	0	0	0	0	0	0	0	2	0	1	1	0	1	0	0	0	0	0	2	1	0	0	0	1	0	0	0	1	1	0	0	2	1	0	2	0	0	0	0	0	0
G_5.3.24	0	0	0	2	0	2	2	0	0	0	0	0	0	0	0	2	0	2	0	0	0	0	0	0	0	0	2	1	0	0	0	2	0	0	0	2	2	2	0	1	2	0	2	0	0	0	0	0	0
G_5.3.25	0	0	1	1	1	2	2	0	0	1	0	0	1	0	0	2	0	2	0	0	0	0	0	0	0	0	2	1	1	0	0	2	0	0	0	2	1	1	1	1	2	2	2	1	0	1	1	1	0
G_5.3.26	1	1	1	1	1	2	2	1	1	1	1	1	1	1	1	2	0	0	0	1	2	0	1	1	0	0	2	0	1	0	1	0	1	0	1	2	0	0	2	0	1	1	2	2	1	1	1	2	1
G_5.3.28	0	0	1	1	1	2	2	1	1	1	0	0	0	0	0	2	0	1	0	2	2	0	0	0	0	0	2	1	1	0	1	1	0	0	0	2	1	1	2	1	2	1	2	0	0	1	1	1	1
G_5.3.3	0	0	0	2	0	2	2	0	0	0	0	0	0	0	0	2	0	1	0	0	0	0	0	0	0	0	2	1	0	0	0	2	0	0	0	1	0	0	0	0	0	0	2	0	0	0	0	0	0
G_5.3.30	0	0	0	2	0	2	2	0	0	0	0	0	0	0	0	2	0	1	1	0	1	0	1	0	0	0	2	1	0	0	0	1	1	0	0	1	1	0	0	1	1	0	1	0	0	0	0	1	0
G_5.3.31	1	1	0	2	0	2	2	0	0	0	0	1	0	1	1	2	1	0	0	0	1	0	1	2	0	0	2	1	0	0	0	0	1	1	2	2	1	1	1	1	1	0	2	0	1	0	0	1	0
G_5.3.32	0	0	1	1	1	2	2	1	1	1	1	0	1	0	0	2	0	1	0	0	0	0	0	0	0	0	2	1	1	0	1	1	0	0	0	2	0	1	1	1	2	1	2	1	0	1	1	1	1
G_5.3.34	1	0	0	2	0	2	2	0	0	0	0	1	0	1	1	2	1	0	0	0	1	0	0	0	0	0	2	1	0	0	0	2	2	1	1	2	1	2	1	1	1	0	2	0	1	0	0	0	0
G_5.3.35	1	1	0	2	0	2	2	0	0	0	0	1	0	1	1	2	1	1	0	0	0	0	1	1	0	0	2	1	0	0	0	1	1	1	1	2	2	1	0	0	1	0	2	0	1	0	0	1	0
G_5.3.36	0	0	0	2	0	2	2	0	0	0	0	0	0	1	1	2	1	1	0	0	1	0	0	0	0	0	2	1	1	0	0	1	0	0	0	2	1	2	1	1	2	0	2	1	0	1	1	1	1
G_5.3.37	0	0	0	2	0	2	2	0	0	0	0	0	0	1	1	2	1	1	0	0	1	0	0	0	0	0	2	2	0	0	0	1	0	0	0	2	1	1	0	2	2	0	2	1	0	1	1	1	1
G_5.3.4	1	1	1	1	0	2	2	1	1	1	0	1	1	1	1	2	1	0	0	1	2	0	1	2	0	0	2	0	2	0	2	0	0	1	0	2	0	0	2	0	2	2	2	1	1	1	0	2	1
G_5.3.5	1	1	0	2	0	2	2	0	0	0	0	0	0	1	1	2	0	1	0	0	1	0	0	0	0	0	2	1	0	0	0	0	0	0	1	2	1	1	1	1	0	0	2	0	1	0	0	1	0
G_5.3.6	0	0	2	0	2	2	2	2	2	2	2	0	2	0	0	2	0	0	0	2	2	0	0	0	0	0	2	0	2	0	2	0	0	0	0	2	0	0	2	0	2	2	2	2	0	2	2	2	2
G_5.3.7	0	0	0	2	0	2	2	0	0	0	0	0	0	0	0	2	0	1	1	0	1	0	0	0	0	0	2	1	0	0	0	1	0	0	0	1	2	0	0	0	2	0	2	0	0	0	0	0	0
G_5.3.8	1	1	1	1	1	2	2	1	1	1	1	1	1	1	1	2	1	0	0	1	2	0	1	1	0	0	2	0	1	0	1	0	1	1	1	2	0	0	2	0	0	1	2	0	1	1	1	2	1
G_5.3.9	1	2	0	2	0	2	2	0	0	0	0	1	0	1	1	2	1	0	0	0	1	0	1	2	0	0	2	1	0	0	0	1	1	1	1	2	1	1	0	1	1	0	2	0	1	0	0	1	0
G_5.8.1	0	0	0	2	0	2	2	0	0	0	0	0	0	0	0	2	0	1	1	0	1	0	0	0	0	0	2	1	0	0	0	0	0	0	0	0	1	0	0	2	1	0	2	0	0	0	0	0	0
G_5.8.2	1	1	0	2	0	2	2	0	0	0	0	1	0	1	1	2	2	1	0	0	1	0	0	1	0	0	2	1	0	0	0	1	1	1	1	2	1	0	1	1	1	0	2	0	1	0	0	0	0
G_5.9.1	0	0	0	2	0	2	2	0	0	0	0	0	0	1	1	2	1	2	0	0	1	0	1	1	0	0	2	1	0	0	0	1	0	1	1	2	1	1	1	2	0	0	2	0	1	0	0	1	0
G_5.9.104	0	0	1	1	0	2	2	1	1	1	1	0	1	0	0	2	0	0	1	1	2	0	0	0	0	0	2	0	1	0	1	0	0	0	0	1	0	0	2	0	2	2	2	1	0	1	1	1	1
G_5.9.105	0	0	2	0	2	2	2	2	2	2	2	0	2	0	0	2	0	0	0	2	2	0	0	0	0	0	2	0	2	0	2	0	0	0	0	2	0	0	2	0	2	2	2	2	0	2	2	2	2
G_5.9.106	1	2	1	1	1	2	2	2	2	2	2	0	2	1	1	2	1	0	0	1	2	0	1	1	0	0	2	0	1	0	0	0	1	1	1	2	0	0	2	0	1	1	2	1	1	1	1	2	1
G_5.9.107	1	1	1	1	2	2	2	1	1	1	1	1	1	1	1	2	1	0	0	0	2	0	1	1	0	0	2	0	1	0	1	0	2	1	0	2	0	0	2	0	1	1	2	0	1	1	1	2	1
G_5.9.109	0	0	0	2	0	2	2	0	0	0	0	0	0	0	0	2	0	1	1	0	1	0	0	0	0	0	2	1	0	0	0	1	0	0	0	1	2	1	0	0	2	0	2	0	0	0	0	0	0
G_5.9.110	1	1	0	2	0	2	2	0	0	0	0	1	0	1	1	2	1	1	0	0	1	0	1	1	0	0	2	1	0	0	0	0	1	1	1	2	1	0	1	0	1	0	2	0	1	0	0	1	0
G_5.9.111	1	1	0	2	0	2	2	0	0	0	0	2	0	1	1	2	1	1	0	0	1	0	1	0	0	0	2	1	0	0	0	1	1	1	1	2	2	1	2	1	1	0	2	0	1	0	0	1	0
G_5.9.112	0	0	2	0	2	2	2	2	2	2	2	0	2	0	0	2	0	1	0	2	2	0	0	0	0	0	2	0	2	0	2	0	0	0	0	2	0	0	2	0	2	2	2	2	0	2	2	2	2
G_5.9.113	0	0	1	0	1	2	2	1	1	1	1	0	0	0	0	2	0	0	1	1	2	2	0	0	0	0	2	0	1	0	1	0	0	0	0	0	0	0	1	0	1	0	2	1	0	1	1	1	1
G_5.9.114	1	1	1	1	1	2	2	1	1	1	1	1	2	1	1	2	1	0	0	1	2	0	1	2	0	0	2	0	1	0	2	0	1	1	0	2	0	0	2	0	1	1	2	2	1	1	0	2	1
G_5.9.115	1	1	0	2	0	2	2	0	0	0	0	0	0	1	1	2	1	0	0	0	0	0	0	1	0	0	2	1	0	0	0	1	1	0	1	2	0	2	1	1	0	0	2	0	1	0	0	1	0
G_5.9.117	1	1	0	2	0	2	2	0	0	0	0	1	0	1	1	2	1	0	0	0	1	0	1	1	0	0	2	1	0	0	0	0	0	1	2	2	1	0	1	1	2	0	2	0	1	0	0	1	0
G_5.9.118	1	1	0	2	0	2	2	0	0	0	0	2	0	1	1	2	1	2	0	0	1	0	1	1	0	0	2	1	0	0	0	1	2	1	1	2	0	2	1	1	1	0	2	0	1	0	0	1	0
G_5.9.119	1	1	0	2	0	2	2	0	0	0	0	1	0	1	1	2	1	2	0	0	1	0	1	1	0	0	2	1	0	0	0	1	1	1	0	2	1	0	1	0	0	0	2	0	1	0	0	1	0
G_5.9.120	1	1	0	2	0	2	2	0	0	0	0	1	0	1	1	2	1	1	0	0	1	0	1	1	0	0	2	2	0	0	0	1	1	1	1	2	1	0	1	2	1	0	2	0	1	0	0	2	0
G_5.9.121	1	1	0	2	0	2	2	0	0	0	0	2	0	1	1	2	1	1	0	0	1	0	1	2	0	0	2	1	0	0	0	1	1	1	1	2	1	1	0	2	0	0	2	0	1	0	0	0	0
G_5.9.122	1	1	0	2	0	2	2	0	0	0	0	1	0	1	1	2	1	1	0	0	1	0	0	1	0	0	2	1	0	0	0	1	1	1	1	2	0	0	1	0	1	0	2	0	1	0	0	1	0
G_5.9.123	0	0	1	1	1	2	2	1	1	1	0	0	1	0	0	2	0	0	0	1	2	0	0	0	0	0	2	0	1	0	2	0	0	0	0	1	0	0	2	0	2	0	2	2	0	2	2	2	1
G_5.9.124	1	1	0	2	0	2	2	0	0	0	0	0	0	1	1	2	1	1	0	0	0	0	1	0	0	0	2	1	0	0	0	1	1	1	1	2	1	2	0	0	1	0	2	0	2	0	0	2	0
G_5.9.125	1	1	0	2	0	2	2	0	0	0	0	1	0	1	1	2	1	1	0	0	1	0	1	1	0	0	2	1	0	0	0	2	1	1	0	2	1	0	1	1	2	0	2	0	1	0	0	1	0
G_5.9.126	1	2	0	2	0	2	2	0	0	0	0	2	0	1	1	2	0	1	0	0	1	0	1	2	0	0	2	1	0	0	0	0	1	1	1	2	1	0	0	1	1	0	2	0	1	0	0	1	0
G_5.9.127	1	1	1	1	1	2	2	1	1	1	0	0	1	1	1	2	1	0	0	0	2	0	1	0	0	0	2	0	1	0	1	0	1	1	1	2	0	0	2	0	1	1	2	1	1	1	1	2	1
G_5.9.128	1	1	0	2	0	2	2	0	0	0	0	1	0	1	1	2	1	2	0	0	1	0	1	0	0	0	2	1	0	0	0	0	1	1	1	2	1	1	0	1	0	0	2	0	1	0	0	1	0
G_5.9.129	1	1	1	1	1	2	2	0	1	1	1	1	1	1	1	2	1	0	0	0	2	0	1	1	0	0	2	0	1	0	1	0	1	1	1	2	0	0	2	0	0	1	2	1	1	1	1	2	1
G_5.9.130	1	0	1	1	1	2	2	1	1	1	0	2	1	1	1	2	1	0	0	0	2	0	1	1	0	0	2	0	1	0	2	0	0	1	1	2	0	0	2	0	0	0	2	1	1	1	0	2	1
G_5.9.131	1	2	0	2	0	2	2	0	0	0	0	1	0	1	1	2	1	2	0	0	1	0	1	2	0	0	2	1	0	0	0	1	1	1	1	2	1	1	0	2	0	0	2	0	1	0	0	1	0
G_5.9.133	1	1	0	2	0	2	2	0	0	0	0	1	0	1	1	2	1	1	0	0	1	0	2	2	0	0	2	1	0	0	0	0	1	1	0	2	2	0	0	1	1	0	2	0	1	0	0	1	0
G_5.9.134	1	1	0	2	0	2	2	0	0	0	0	1	0	1	1	2	1	1	0	0	1	0	2	0	0	0	2	1	0	0	0	0	1	1	1	2	1	0	1	1	1	0	2	0	1	0	0	1	0
G_5.9.137	0	0	2	0	2	2	2	2	2	2	2	0	2	0	0	2	0	0	0	2	2	0	0	0	0	0	2	0	2	0	2	0	0	0	0	2	0	0	2	0	2	2	2	2	0	2	2	2	2
G_5.9.139	1	1	0	2	0	2	2	0	0	0	0	1	0	1	1	2	0	1	0	0	1	0	1	1	0	0	2	1	0	0	0	1	1	1	1	2	1	0	1	1	1	0	2	0	1	0	0	1	0
G_5.9.143	0	0	0	2	0	2	2	0	0	0	0	0	0	0	0	2	0	0	1	0	0	0	0	0	0	0	2	1	0	0	0	1	0	0	0	1	1	0	0	1	0	0	2	0	0	0	0	0	0
G_5.9.144	1	1	1	1	2	2	2	1	1	1	0	1	1	1	1	2	1	0	0	1	2	0	2	1	0	0	2	0	0	0	1	0	0	1	1	2	0	0	2	0	2	1	2	0	1	1	1	2	1
G_5.9.147	1	1	0	2	0	2	2	0	0	0	0	1	0	1	1	2	1	0	0	0	1	0	0	1	0	0	2	1	0	0	0	1	1	1	1	2	0	1	0	1	1	0	2	0	1	0	0	2	0
G_5.9.149	0	0	0	2	0	2	2	0	0	0	0	0	0	0	0	2	0	2	0	0	0	0	0	0	0	0	2	2	0	0	0	2	0	0	0	2	2	2	0	2	2	0	2	0	0	0	0	0	0
G_5.9.150	1	1	0	2	0	2	2	0	0	0	0	1	0	1	1	2	1	1	0	0	1	0	1	2	0	0	2	2	0	0	0	1	1	1	1	2	2	2	1	2	2	0	2	0	1	0	0	1	0
G_5.9.2	0	0	0	2	0	2	2	0	0	0	0	1	0	1	1	2	1	2	0	0	1	0	1	1	0	0	2	1	0	0	0	1	0	1	1	2	1	1	1	0	0	0	2	0	1	0	0	1	1
G_5.2.72	0	0	0	0	0	1	2	0	0	0	0	0	0	0	0	1	0	0	2	0	1	1	0	0	0	0	1	0	0	0	0	0	0	0	0	0	0	0	0	0	0	0	1	0	0	0	0	0	0
G_5.2.73	0	0	0	1	0	2	2	0	0	0	0	0	0	0	0	2	0	0	1	0	1	1	0	0	1	1	2	0	0	1	0	0	0	0	0	1	0	0	1	0	1	0	2	0	0	0	0	0	0
G_5.2.76	0	0	0	0	0	2	2	0	0	0	0	0	0	0	0	2	0	0	2	0	2	2	0	0	0	0	2	0	0	0	0	0	0	0	0	0	0	0	0	0	0	0	2	0	0	0	0	0	0
G_5.2.77	0	0	0	0	0	1	2	0	0	0	0	0	0	0	0	1	0	0	1	0	1	2	0	0	0	0	1	0	0	0	0	0	0	0	0	0	0	0	0	0	0	0	1	0	0	0	0	0	0
G_5.2.78	0	0	0	1	0	0	1	0	0	0	0	0	0	0	0	1	0	0	0	0	0	0	0	0	1	1	1	0	0	1	0	0	0	0	0	1	0	0	1	0	1	0	0	0	0	0	0	0	0
G_5.2.79	0	0	0	0	0	2	2	0	0	0	0	0	0	0	0	0	0	0	1	0	1	1	0	0	0	0	1	0	0	0	0	0	0	0	0	0	0	0	0	0	0	0	0	0	0	0	0	0	0
G_5.2.80	0	0	0	1	0	1	2	0	0	0	0	0	0	0	0	1	0	0	0	0	0	0	0	0	0	0	1	0	0	1	0	0	0	0	0	1	0	0	1	0	0	0	1	0	0	0	0	0	0
G_5.2.81	0	0	0	1	0	2	2	0	0	0	0	0	0	0	0	2	0	0	1	0	1	1	0	0	1	1	2	0	0	1	0	0	0	0	0	1	0	0	0	0	1	0	2	0	0	0	0	0	0
G_5.2.82	0	0	0	0	0	1	1	0	0	0	0	0	0	0	0	1	0	0	1	0	1	1	0	0	0	0	1	0	0	0	0	0	0	0	0	0	0	0	0	0	0	0	1	0	0	0	0	0	0
G_5.2.83	0	0	0	0	0	2	2	0	0	0	0	0	0	0	0	2	0	0	2	0	2	2	0	0	0	0	2	0	0	0	0	0	0	0	0	0	0	0	0	0	0	0	2	0	0	0	0	0	0
G_5.2.84	0	0	0	0	0	1	1	0	0	0	0	0	0	0	0	1	0	0	0	0	1	0	0	0	0	0	1	0	0	0	0	0	0	0	0	0	0	0	0	0	0	0	0	0	0	0	0	0	0
G_5.2.85	0	0	0	1	0	2	2	0	0	0	0	0	0	0	0	2	0	0	1	0	1	1	0	0	1	1	2	0	0	1	0	0	0	0	0	1	0	0	1	0	2	0	2	0	0	0	0	0	0
G_5.2.86	0	0	0	1	0	2	2	0	0	0	0	0	0	0	0	2	0	0	0	0	0	0	0	0	1	1	2	0	0	1	0	0	0	0	0	1	0	0	0	0	0	0	2	0	0	0	0	0	0
G_5.6.11	0	0	0	1	0	1	1	0	0	0	0	0	0	0	0	1	0	0	0	0	0	0	0	0	1	1	1	0	0	1	0	0	0	0	0	2	0	0	1	0	0	0	1	0	0	0	0	0	0
G_5.6.12	0	0	0	0	0	2	2	0	0	0	0	0	0	0	0	2	0	0	2	0	2	2	0	0	0	0	2	0	0	0	0	0	0	0	0	0	0	0	0	0	0	0	2	0	0	0	0	0	0
G_5.6.13	0	0	0	0	0	2	2	0	0	0	0	0	0	0	0	2	0	0	2	0	2	2	0	0	0	0	2	0	0	0	0	0	0	0	0	0	0	0	0	0	0	0	2	0	0	0	0	0	0
G_5.6.14	0	0	0	1	0	2	1	0	0	0	0	0	0	0	0	1	0	0	0	0	0	0	0	0	1	1	1	0	0	1	0	0	0	0	0	1	0	0	1	0	1	0	2	0	0	0	0	0	0
G_5.6.16	0	0	0	0	0	0	0	0	0	0	0	0	0	0	0	1	0	0	2	0	1	1	0	0	0	0	1	0	0	0	0	0	0	0	0	1	0	0	0	0	0	0	2	0	0	0	0	0	0
G_5.6.19	0	0	0	1	0	1	2	0	0	0	0	0	0	0	0	1	0	0	0	0	0	0	0	0	1	1	1	0	0	1	0	0	0	0	0	1	0	0	0	0	0	0	1	0	0	0	0	0	0
G_5.6.20	0	0	0	1	0	2	1	0	0	0	0	0	0	0	0	1	0	0	0	0	0	0	0	0	1	1	1	0	0	1	0	0	0	0	0	1	0	0	1	0	2	0	0	0	0	0	0	0	0
G_5.6.21	0	0	0	0	0	1	1	0	0	0	0	0	0	0	0	1	0	0	1	0	1	1	0	0	0	0	1	0	0	0	0	0	0	0	0	0	0	0	0	0	0	0	1	0	0	0	0	0	0
G_5.6.22	0	0	0	1	0	2	2	0	0	0	0	0	0	0	0	2	0	0	2	0	1	1	0	0	2	2	2	0	0	1	0	0	0	0	0	1	0	0	1	0	1	0	2	0	0	0	0	0	0
G_5.6.24	0	0	0	1	0	1	2	0	0	0	0	0	0	0	0	1	0	0	0	0	0	0	0	0	1	1	1	0	0	1	0	0	0	0	0	1	0	0	1	0	1	0	0	0	0	0	0	0	0
G_5.6.25	0	0	0	1	0	2	2	0	0	0	0	0	0	0	0	2	0	0	1	0	1	1	0	0	0	0	2	0	0	1	0	0	0	0	0	1	0	0	1	0	1	0	2	0	0	0	0	0	0
G_5.6.26	0	0	0	1	0	2	2	0	0	0	0	0	0	0	0	2	0	0	2	0	1	1	0	0	0	0	2	0	0	1	0	0	0	0	0	1	0	0	1	0	1	0	2	0	0	0	0	0	0
G_5.6.28	0	0	0	1	0	0	1	0	0	0	0	0	0	0	0	1	0	0	0	0	0	0	0	0	1	1	1	0	0	1	1	0	0	0	0	0	0	0	2	0	2	0	2	0	0	0	0	0	0
G_5.6.29	0	0	0	0	0	1	2	0	0	0	0	0	0	0	0	1	0	0	1	0	0	0	0	0	0	0	1	0	0	0	0	0	0	0	0	0	0	0	0	0	0	0	0	0	0	0	0	0	0
G_5.6.30	0	0	0	1	0	2	2	0	0	0	0	0	0	0	0	2	0	0	2	0	1	1	0	0	1	1	2	0	0	1	0	0	0	0	0	1	0	0	1	0	1	0	2	0	0	0	0	0	0
G_5.6.31	0	0	0	0	0	0	1	0	0	0	0	0	0	0	0	1	0	0	2	0	2	2	0	0	0	0	1	0	0	0	0	0	0	0	0	0	0	0	0	0	0	0	1	0	0	0	0	0	0
G_5.6.33	0	0	0	0	0	2	1	0	0	0	0	0	0	0	0	1	0	0	1	0	1	1	0	0	0	0	1	0	0	0	0	0	0	0	0	0	0	0	0	0	0	0	1	0	0	0	0	0	0
G_5.6.34	0	0	0	1	0	0	2	0	0	0	0	0	0	0	0	1	0	0	0	0	0	0	0	0	1	1	1	0	0	1	0	0	0	0	0	0	0	0	2	0	0	0	1	0	0	0	0	0	0
G_5.6.35	0	0	0	0	0	2	2	0	0	0	0	0	0	0	0	2	0	0	2	0	2	2	0	0	0	0	2	0	0	0	0	0	0	0	0	0	0	0	0	0	0	0	2	0	0	0	0	0	0
G_5.6.36	0	0	0	1	0	1	1	0	0	0	0	0	0	0	0	1	0	0	0	0	0	0	0	0	1	1	1	0	0	1	0	0	0	0	0	1	0	0	2	0	1	0	1	0	0	0	0	0	0
G_5.6.37	0	0	0	0	0	1	1	0	0	0	0	0	0	0	0	1	0	0	1	0	1	1	0	0	0	0	2	0	0	0	0	0	0	0	0	0	0	2	0	0	0	0	2	0	0	0	0	0	1
G_5.6.38	0	0	0	1	0	2	2	0	0	0	0	0	0	0	0	2	0	0	1	0	1	1	0	0	1	1	2	0	0	1	0	0	0	0	0	1	0	0	0	0	1	0	2	0	0	0	0	0	0
G_5.6.39	0	0	0	1	0	2	2	0	0	0	0	0	0	0	0	2	0	0	0	0	0	1	0	0	1	1	2	0	0	1	0	0	0	0	0	0	0	1	1	0	1	0	2	0	0	0	0	0	0
G_5.6.42	0	0	0	1	0	2	1	0	0	0	0	0	0	0	0	1	0	0	0	0	0	0	0	0	2	2	1	0	0	1	0	0	0	0	0	0	0	0	2	0	0	0	0	0	0	0	0	0	0
G_5.6.43	0	0	0	0	0	1	0	0	0	0	0	0	0	0	0	1	0	0	1	0	1	2	0	0	0	0	1	0	0	0	0	0	0	0	0	0	0	0	0	0	0	0	1	0	0	0	0	0	0
G_5.6.45	0	0	0	1	0	1	2	0	0	0	0	0	0	0	0	1	0	0	0	0	0	0	0	0	1	1	1	0	0	1	0	0	0	0	0	0	0	0	1	0	1	0	1	0	0	0	0	0	0
G_5.6.47	0	0	0	1	0	1	1	0	0	0	0	0	0	0	0	1	0	0	0	0	0	0	0	0	2	2	1	0	0	1	0	0	0	0	0	0	0	0	1	0	1	0	1	0	0	0	0	0	0
G_5.6.49	0	0	0	0	0	0	0	0	0	0	0	0	0	0	0	1	0	0	1	0	1	2	0	0	0	0	1	0	0	0	0	0	0	0	0	0	0	0	0	0	0	0	1	0	0	0	0	0	0
G_5.6.51	0	0	0	1	0	0	1	0	0	0	0	0	0	0	0	1	0	0	0	0	0	0	0	0	2	2	1	0	0	1	0	0	0	0	0	0	0	0	2	0	2	0	1	0	0	0	0	0	0
G_5.6.53	0	0	0	1	0	2	1	0	0	0	0	0	0	0	0	1	0	0	0	0	0	0	0	0	1	1	1	0	0	1	0	0	0	0	0	2	0	0	2	0	0	0	1	0	0	0	0	0	0
G_5.6.55	0	0	0	0	0	2	2	0	0	0	0	0	0	0	0	2	0	0	2	0	2	2	0	0	0	0	2	0	0	0	0	0	0	0	0	0	0	0	0	0	0	0	2	0	0	0	0	0	0
G_5.6.56	0	0	0	0	0	2	2	0	0	0	0	0	0	0	0	2	0	0	2	0	2	2	0	0	0	0	2	0	0	0	0	0	0	0	0	0	0	0	0	0	0	0	2	0	0	0	0	0	0
G_5.6.58	0	0	0	0	1	2	2	0	0	0	0	0	0	0	0	2	0	0	2	0	2	2	0	0	0	0	2	0	0	0	0	0	0	0	0	0	0	0	0	0	0	0	2	0	0	0	0	0	0
G_5.6.60	0	0	0	1	0	1	1	0	0	0	0	0	0	0	0	1	0	0	0	0	0	0	0	0	2	2	1	0	0	1	0	0	0	0	0	0	0	0	1	0	2	0	1	0	0	0	0	0	0
G_5.6.62	0	0	0	1	0	0	1	0	0	0	0	0	0	0	0	1	0	0	0	0	0	0	0	0	0	0	1	0	0	1	0	0	0	0	0	2	0	0	1	0	1	0	1	0	0	0	0	0	0
G_5.6.63	0	0	0	1	0	2	1	0	0	0	0	0	0	0	0	0	0	0	0	0	0	0	0	0	1	1	1	0	0	1	0	0	0	0	0	1	0	0	0	0	1	0	1	0	0	0	0	0	0
G_5.6.64	0	0	0	2	0	0	0	0	0	0	0	0	0	0	0	1	0	0	0	0	0	0	0	0	1	1	1	0	0	1	0	0	0	0	0	2	0	0	1	0	0	0	0	0	0	0	0	0	0
G_5.6.65	0	0	0	0	0	1	1	0	0	0	0	0	0	0	0	1	0	0	1	0	0	1	0	0	0	0	1	0	0	0	0	0	0	0	0	0	0	0	0	0	0	0	1	0	0	0	0	0	0
G_5.6.67	0	0	0	0	0	1	2	0	0	0	0	0	0	0	0	1	0	0	1	0	0	2	0	0	0	0	1	0	0	0	0	0	0	0	0	0	0	0	0	0	0	0	2	0	0	0	0	0	0
G_5.6.68	0	0	0	0	0	0	2	0	0	0	0	0	0	0	0	1	0	0	1	0	1	1	0	0	0	0	1	0	0	0	0	0	0	0	0	0	0	0	0	0	0	0	1	0	0	0	0	0	0
G_5.6.69	0	0	0	1	0	1	1	0	0	0	0	0	0	0	0	1	0	0	0	0	0	0	0	0	1	1	1	0	0	1	0	0	0	0	0	0	0	0	1	0	2	0	1	0	0	0	0	0	0
G_5.6.7	0	0	0	1	0	0	1	0	0	0	0	0	0	0	0	1	0	0	0	0	0	0	0	0	2	2	1	0	0	1	0	0	0	0	0	1	0	0	0	0	1	0	1	0	0	0	0	0	0
G_5.6.70	0	0	0	1	0	1	1	0	0	0	0	0	0	0	0	1	0	0	0	0	0	0	0	0	1	1	1	0	0	1	0	0	0	0	0	0	0	0	0	0	2	0	1	0	0	0	0	0	0
G_5.6.71	0	0	0	0	0	1	2	0	0	0	0	0	0	0	0	1	0	0	1	0	1	1	0	0	0	0	1	0	0	0	0	0	0	0	0	0	0	0	0	0	0	0	1	0	0	0	0	0	0
G_5.6.72	0	0	0	0	0	1	1	0	0	0	0	0	0	0	0	1	0	0	1	0	1	1	0	0	0	0	1	0	0	0	0	0	0	0	0	0	0	0	0	0	0	0	1	0	0	0	0	0	0
G_5.6.73	0	0	0	0	0	1	1	0	0	0	0	0	0	0	0	0	0	0	0	0	0	0	0	0	0	0	1	0	0	0	0	0	0	0	0	0	0	0	0	0	0	0	1	0	0	0	0	0	0
G_5.6.74	0	0	0	1	0	2	1	0	0	0	0	0	0	0	0	1	0	0	0	0	0	0	0	0	1	1	1	0	0	1	0	0	0	0	0	1	0	0	1	0	0	0	1	0	0	0	0	0	0
G_5.6.75	0	0	1	0	1	1	1	2	1	1	0	0	0	0	0	1	0	0	0	0	0	0	0	0	0	0	1	0	1	0	1	0	0	0	0	1	0	0	1	0	1	2	1	1	0	1	1	1	1
G_5.9.10	0	0	0	0	0	0	2	0	0	0	0	0	0	0	0	1	0	0	2	0	2	1	0	0	0	0	1	0	0	0	0	0	0	0	0	0	0	0	0	0	0	0	2	0	0	0	0	0	0
G_5.9.11	0	0	0	0	0	1	1	0	0	0	0	0	0	0	0	1	0	0	1	0	1	1	0	0	0	0	1	0	0	0	0	0	0	0	0	0	0	0	0	0	0	0	1	0	0	0	0	0	0
G_5.9.12	0	0	0	0	0	0	2	0	0	0	0	0	0	0	0	1	0	0	1	0	1	1	0	0	0	0	1	0	0	0	0	0	0	0	0	0	0	0	0	0	0	0	2	0	0	0	0	0	0
G_5.9.4	0	0	0	0	0	1	1	0	0	0	0	0	0	0	0	1	0	0	0	0	0	1	0	0	0	0	1	0	0	0	0	0	0	0	0	0	0	0	0	0	0	0	1	0	0	0	0	0	0
G_5.9.5	0	0	0	0	0	1	1	0	0	0	0	0	0	0	0	1	0	0	2	0	1	1	0	0	0	0	1	0	0	0	0	0	0	0	0	0	0	0	0	0	0	0	1	0	0	0	0	0	0
G_5.9.7	0	0	0	0	0	1	1	0	0	0	0	0	0	0	0	1	0	0	1	0	1	1	0	0	0	0	1	0	0	0	1	0	0	0	0	0	0	0	0	0	0	0	0	0	0	0	0	0	0
G_5.9.9	0	0	1	0	1	0	0	0	1	1	1	0	1	0	0	1	0	0	0	1	1	0	0	0	0	0	1	0	1	0	1	0	0	0	0	1	0	0	1	0	1	1	0	0	0	1	1	1	1
G_5.3.100	1	0	1	1	1	2	2	1	1	1	1	1	1	1	1	2	1	0	0	1	2	0	1	2	0	0	2	0	1	0	0	0	1	1	2	2	0	0	2	0	1	1	2	2	1	1	1	2	1
G_5.3.101	1	1	1	1	1	2	2	2	1	1	1	1	0	1	1	2	1	0	0	1	2	0	1	1	0	0	2	0	1	0	1	0	1	1	1	2	0	0	2	0	2	1	2	1	1	1	2	2	1
G_5.3.102	1	1	0	2	0	2	2	0	0	0	0	1	0	1	1	2	1	1	0	0	1	0	1	1	0	0	2	1	0	0	0	0	1	1	1	2	1	1	1	1	1	0	2	0	1	0	0	1	0
G_5.3.105	0	0	1	1	1	2	2	2	1	1	0	0	1	1	1	2	1	0	0	1	2	0	0	0	0	0	2	0	2	0	1	0	0	0	0	2	0	0	2	0	2	1	2	2	0	2	2	2	2
G_5.3.106	1	1	0	2	0	2	2	0	0	0	0	1	0	1	1	2	1	0	0	0	0	0	1	1	0	0	2	1	0	0	0	1	1	1	1	2	1	0	1	1	2	0	2	0	1	0	0	1	0
G_5.3.107	0	0	1	1	2	2	2	0	0	0	0	0	1	1	1	2	0	0	0	1	2	0	0	0	0	0	2	0	2	0	1	0	0	0	0	2	0	0	2	0	2	1	2	2	0	2	2	2	2
G_5.3.110	0	0	0	2	0	2	2	0	0	0	0	0	0	1	1	2	1	1	0	0	1	0	0	0	0	0	2	1	1	0	0	1	0	0	0	2	1	1	0	1	2	0	2	1	0	1	1	1	1
G_5.3.111	0	0	0	2	0	2	2	0	0	0	0	0	0	1	1	2	1	0	0	0	1	0	0	0	0	0	2	1	1	0	0	2	0	0	0	2	1	0	1	1	2	0	2	2	0	1	1	1	1
G_5.3.112	1	2	0	2	0	2	2	0	0	0	0	1	0	1	1	2	1	1	0	0	1	0	1	1	0	0	2	1	0	0	0	0	1	1	1	2	2	1	1	2	2	0	2	0	1	0	0	2	0
G_5.3.113	1	0	0	2	0	2	2	0	0	0	0	1	1	1	1	2	2	1	0	0	2	0	1	1	0	0	2	1	0	0	0	1	1	0	0	2	2	2	1	1	2	0	2	0	1	0	0	2	0
G_5.3.114	0	0	0	2	0	2	2	0	0	0	0	0	0	1	1	2	1	1	0	0	1	0	0	0	0	0	2	1	1	0	0	1	0	0	0	2	1	2	2	1	2	0	2	1	0	1	1	1	1
G_5.3.115	2	2	1	1	1	2	2	1	1	1	1	1	1	2	2	2	2	0	0	0	2	0	1	0	0	0	2	0	1	0	1	0	0	1	1	2	0	0	2	0	2	0	2	1	1	1	1	2	1
G_5.3.117	1	1	1	1	1	2	2	2	1	1	0	2	2	1	1	2	2	0	0	0	2	0	0	1	0	0	2	0	1	0	1	0	1	1	1	2	0	0	2	0	0	2	2	1	1	1	1	2	1
G_5.3.118	0	0	0	2	0	2	2	0	0	0	0	0	0	2	2	2	2	0	0	0	1	0	0	0	0	0	2	1	1	0	0	0	0	0	0	2	0	1	1	1	2	0	2	1	0	1	1	1	0
G_5.3.119	0	0	2	0	2	2	2	2	2	2	2	0	2	0	0	2	0	0	0	2	2	0	0	0	0	0	2	0	2	0	2	0	0	0	0	2	0	0	2	0	2	2	2	2	0	2	2	2	2
G_5.3.120	1	1	1	1	1	2	2	1	1	1	0	1	0	1	1	2	1	0	0	1	2	0	1	1	0	0	2	0	1	0	2	0	1	1	2	2	0	0	2	0	1	1	2	1	1	1	2	2	1
G_5.3.121	0	0	1	1	1	2	2	0	1	1	1	0	1	0	0	2	0	0	0	1	1	0	0	0	0	0	2	1	1	0	1	1	0	0	0	2	1	0	1	2	2	1	2	1	0	1	1	1	1
G_5.3.122	0	0	0	2	0	2	2	0	0	0	0	0	0	1	1	2	1	0	0	0	1	0	0	0	0	0	2	1	1	0	0	1	0	0	0	2	2	2	2	1	2	0	2	1	0	1	1	1	1
G_5.3.123	0	0	1	1	1	2	2	0	0	0	0	0	0	0	0	2	0	1	0	1	1	0	0	0	0	0	2	1	1	0	0	1	0	0	0	2	1	1	1	1	2	1	2	1	0	1	1	1	1
G_5.3.124	0	0	0	2	0	2	2	0	0	0	0	0	0	1	1	2	1	0	1	0	1	0	0	0	0	0	2	1	1	0	0	1	0	0	0	2	2	2	1	1	2	0	2	0	0	1	1	1	1
G_5.3.125	1	1	1	1	1	2	2	1	1	1	1	1	1	1	1	2	1	0	0	1	2	0	1	1	0	0	2	0	2	0	1	0	1	1	2	2	0	0	2	0	1	1	2	1	1	1	0	2	1
G_5.3.38	1	1	0	2	0	2	2	0	0	0	0	1	0	1	1	2	2	0	0	0	0	0	1	1	0	0	2	1	0	0	0	1	1	1	2	2	2	2	1	1	0	0	2	0	1	0	0	1	0
G_5.3.40	1	1	1	1	1	2	2	1	1	1	0	1	1	1	1	2	2	0	0	1	2	0	1	0	0	0	2	0	1	0	1	0	1	1	1	2	0	0	2	0	2	1	2	1	0	2	2	2	1
G_5.3.44	1	2	1	1	1	2	2	2	1	1	1	1	2	1	1	2	2	0	0	1	2	0	1	0	0	0	2	0	1	0	0	0	2	0	1	2	0	0	2	0	1	1	2	1	1	1	1	2	1
G_5.3.46	0	0	0	2	0	2	2	0	0	0	0	0	0	1	1	2	1	2	0	0	1	0	0	0	0	0	2	1	1	0	0	1	0	0	0	2	2	1	1	1	2	0	2	1	0	1	1	1	1
G_5.3.47	0	0	0	2	0	2	2	0	0	0	0	0	0	1	1	2	1	0	0	0	1	0	0	0	0	0	2	1	1	0	0	2	0	0	0	2	1	2	1	2	2	0	2	1	0	1	0	0	2
G_5.3.48	0	0	1	1	0	2	2	1	1	1	0	0	1	1	1	2	0	0	0	1	2	0	0	0	0	0	2	0	2	0	1	0	0	0	0	2	0	0	2	0	2	1	2	2	0	2	2	2	2
G_5.3.49	0	0	0	2	0	2	2	0	0	0	0	0	0	1	1	2	2	0	0	0	2	0	0	0	0	0	2	1	1	0	0	1	0	0	0	2	2	2	1	0	2	0	2	1	0	1	2	2	1
G_5.3.50	1	1	0	2	0	2	2	0	0	0	0	1	0	1	1	2	1	1	0	0	1	0	1	2	0	0	2	1	0	0	0	1	1	1	1	2	1	0	1	2	1	0	2	0	1	0	0	1	0
G_5.3.51	0	0	0	2	0	2	2	0	0	0	0	0	0	1	1	2	1	2	0	0	1	0	0	0	0	0	2	1	1	0	0	0	0	0	0	2	1	0	1	0	2	0	2	1	0	1	1	1	1
G_5.3.52	1	1	0	2	0	2	2	0	0	0	0	0	0	1	1	2	2	2	0	0	1	0	1	1	0	0	2	1	0	0	0	2	2	1	1	2	1	2	2	1	1	0	2	0	1	0	0	1	0
G_5.3.53	1	1	0	2	0	2	2	0	0	0	0	2	0	1	1	2	1	2	0	0	1	0	1	2	0	0	2	1	0	0	0	2	1	1	1	2	1	1	0	1	1	0	2	0	1	0	0	2	0
G_5.3.55	1	0	1	1	0	2	2	0	0	1	1	0	0	1	1	2	0	0	0	1	2	0	2	1	0	0	2	0	2	0	1	0	1	0	1	2	0	0	2	0	1	1	2	0	1	1	2	2	0
G_5.3.56	1	1	0	2	0	2	2	0	0	0	0	1	0	1	1	2	1	1	0	0	1	0	1	2	0	0	2	1	0	0	0	0	1	1	1	2	1	0	1	0	2	0	2	0	1	0	0	1	0
G_5.3.58	1	1	0	2	0	2	2	0	0	0	0	1	0	1	1	2	0	2	0	0	1	0	1	1	0	0	2	1	0	0	0	1	1	1	1	2	1	0	0	1	1	0	2	0	1	0	0	1	0
G_5.3.59	1	0	0	2	0	2	2	0	0	0	0	0	0	1	1	2	0	1	0	0	1	0	1	0	0	0	2	1	0	0	0	2	1	1	1	2	1	2	0	1	1	0	2	0	1	0	0	1	0
G_5.3.60	0	0	0	2	0	2	2	0	0	0	0	0	0	1	1	2	1	0	1	0	2	0	0	0	0	0	2	1	1	0	0	1	0	0	0	2	1	1	1	1	2	0	2	1	0	1	1	1	1
G_5.3.61	0	0	0	2	0	2	2	0	0	0	0	0	0	1	1	2	1	1	0	0	1	0	0	0	0	0	2	1	1	0	0	0	0	0	0	2	2	0	1	1	2	0	2	0	0	1	1	1	1
G_5.3.62	0	0	0	2	0	2	2	0	0	0	0	0	0	1	1	2	1	2	0	0	1	0	0	0	0	0	2	1	1	0	0	0	0	0	0	2	2	1	1	2	2	0	2	1	0	1	1	1	1
G_5.3.63	0	0	0	2	0	2	2	0	0	0	0	0	0	1	1	2	1	1	0	0	1	0	0	0	0	0	2	1	1	0	0	1	0	0	0	2	1	1	1	0	2	0	2	1	0	1	1	1	1
G_5.3.64	0	0	1	1	1	2	2	1	1	1	1	0	2	2	2	2	2	0	0	0	2	0	0	0	0	0	2	0	2	0	1	0	0	0	0	2	0	0	2	0	2	1	2	2	0	2	2	2	2
G_5.3.66	0	0	0	2	0	2	2	0	0	0	0	0	0	1	1	2	1	1	0	0	1	0	0	0	0	0	2	1	1	0	0	0	0	0	0	2	1	0	2	1	2	0	2	0	0	0	0	0	1
G_5.3.67	0	0	0	2	0	2	2	0	0	0	0	0	0	1	1	2	2	1	0	0	0	0	0	0	0	0	2	1	1	0	0	0	0	0	0	2	1	0	1	1	2	0	2	1	0	1	0	0	1
G_5.3.68	0	0	0	2	0	2	2	0	0	0	0	0	0	1	1	2	0	1	0	0	1	0	0	0	0	0	2	1	1	0	0	0	0	0	0	2	1	1	1	2	2	0	2	1	0	0	0	0	1
G_5.3.69	0	0	0	2	0	2	2	0	0	0	0	0	0	1	1	2	1	1	0	0	1	0	0	0	0	0	2	2	0	0	0	2	0	0	0	2	1	2	1	1	2	0	2	0	0	1	1	1	1
G_5.3.70	0	0	0	2	0	2	2	0	0	0	0	0	0	1	1	2	2	1	0	0	1	0	0	0	0	0	2	1	1	0	0	1	0	0	0	2	0	2	1	2	2	0	2	0	0	1	1	1	1
G_5.3.72	0	0	1	1	1	2	2	0	1	1	1	0	2	0	0	2	0	2	0	1	1	0	0	0	0	0	2	1	1	0	2	0	0	0	0	2	2	1	0	1	2	1	2	2	0	1	1	1	1
G_5.3.73	1	1	0	2	0	2	2	0	0	0	0	0	0	1	1	2	1	1	0	0	2	0	1	0	0	0	2	1	0	0	0	1	0	1	0	2	0	1	1	2	2	0	2	0	1	0	0	1	0
G_5.3.75	1	1	0	2	0	2	2	0	0	0	0	1	0	1	1	2	0	1	0	0	1	0	1	2	0	0	1	1	0	0	0	1	1	1	0	2	1	1	1	1	2	0	2	0	1	0	0	2	0
G_5.3.76	0	0	1	1	2	2	2	1	1	1	0	0	1	1	1	2	1	0	0	1	2	0	0	0	0	0	2	0	2	0	0	1	0	0	0	2	0	0	2	0	2	1	2	2	0	2	2	2	2
G_5.3.78	0	0	1	1	1	2	2	1	1	1	0	0	0	1	1	2	1	0	0	1	2	0	0	0	0	0	2	0	2	0	1	0	0	0	0	2	0	0	2	0	2	1	2	2	0	2	2	2	2
G_5.3.79	0	0	0	2	0	2	2	0	0	0	0	0	0	1	1	2	1	0	0	0	1	0	0	0	0	0	2	1	1	0	0	1	0	0	0	2	1	1	2	1	2	0	2	1	0	1	1	1	1
G_5.3.81	1	1	1	1	1	2	2	1	1	1	0	1	1	1	1	2	1	0	0	1	2	0	0	2	0	0	2	0	1	0	1	0	0	1	1	2	0	0	2	0	0	1	2	0	2	0	0	2	1
G_5.3.82	1	1	1	1	0	2	2	1	1	1	1	1	0	1	1	2	2	0	0	1	2	0	1	1	0	0	2	0	1	0	1	0	1	1	1	2	0	0	2	0	0	1	2	0	1	1	1	2	1
G_5.3.85	0	0	0	2	0	2	2	0	0	0	0	0	0	1	1	2	1	2	0	0	1	0	0	0	0	0	2	1	1	0	1	0	0	0	0	2	2	2	2	1	2	0	2	0	0	1	1	1	1
G_5.3.86	0	0	0	2	0	2	2	0	0	0	0	0	0	1	1	2	1	1	0	0	1	0	0	0	0	0	2	1	1	0	0	1	0	0	0	2	1	2	1	1	2	0	2	0	0	0	0	0	1
G_5.3.87	1	1	1	1	1	2	2	1	1	1	0	1	1	1	1	2	1	0	0	0	2	0	1	1	0	0	2	0	1	0	1	0	1	1	1	2	0	0	2	0	1	1	2	1	1	1	1	2	1
G_5.3.89	1	2	1	1	1	2	2	1	1	1	1	0	2	1	1	2	1	0	0	1	2	0	1	1	0	0	2	0	1	0	0	0	1	1	1	2	0	0	2	0	0	2	2	0	2	0	2	2	1
G_5.3.90	1	2	0	2	0	2	2	0	0	0	0	2	0	1	1	2	1	2	0	0	1	0	1	0	0	0	2	1	0	0	0	0	1	1	1	2	0	0	0	2	1	0	2	0	1	0	0	1	0
G_5.3.91	0	0	0	2	0	2	2	0	0	0	0	0	0	1	1	2	2	1	0	0	1	0	0	0	0	0	2	1	1	0	0	0	0	0	0	2	0	0	1	1	2	0	2	1	0	1	1	1	1
G_5.3.92	0	0	1	1	1	2	2	1	1	1	0	0	1	1	1	2	2	0	0	1	2	0	0	0	0	0	2	0	2	0	2	0	0	0	0	2	0	0	2	0	2	1	2	2	0	2	2	2	2
G_5.3.93	0	0	0	2	0	2	2	0	0	0	0	0	0	1	1	2	1	2	0	0	1	0	0	0	0	0	2	1	1	0	0	1	0	0	0	2	2	2	1	2	2	0	2	2	0	1	0	0	1
G_5.3.96	1	0	0	2	0	2	2	0	0	0	0	1	0	1	1	2	1	1	0	0	1	0	1	1	0	0	2	1	0	0	0	1	1	1	1	2	1	1	0	1	1	1	2	0	1	0	0	1	0
G_5.9.151	2	1	1	1	1	2	2	1	1	1	0	2	1	1	1	2	1	0	0	1	2	0	1	1	0	0	2	0	1	0	1	0	1	1	1	2	0	0	2	0	0	1	2	1	1	1	1	2	1
G_5.9.152	0	0	0	2	0	2	2	0	0	0	0	0	0	1	1	2	1	1	0	0	1	0	0	0	0	0	2	1	1	0	0	2	0	0	0	2	1	1	1	1	2	0	2	2	0	2	2	2	1
G_5.9.153	0	0	1	1	0	2	2	1	1	1	1	0	1	1	1	2	1	0	0	1	2	0	0	0	0	0	2	0	2	0	1	0	0	0	0	2	0	0	2	0	2	0	2	2	0	2	2	2	2
G_5.9.155	0	0	1	1	1	2	2	1	1	1	1	0	1	1	1	2	1	0	0	1	2	0	0	0	0	0	2	0	2	0	0	0	0	0	0	2	0	0	2	0	2	1	2	2	0	2	2	2	2
G_5.9.156	0	0	0	2	0	2	2	0	0	0	0	0	0	1	1	2	1	1	0	0	0	0	0	0	0	0	2	0	2	0	0	2	0	0	0	2	1	0	1	1	2	0	2	1	0	1	1	1	1
G_5.9.159	0	2	0	2	2	2	2	1	1	1	0	1	1	1	1	2	1	0	0	0	2	0	0	1	0	0	2	0	1	0	1	0	1	1	1	2	0	0	2	0	1	1	2	1	0	2	2	2	1
G_5.9.160	0	0	0	2	0	2	2	0	0	0	0	0	0	1	1	2	1	1	0	0	1	0	0	0	0	0	2	1	1	0	0	0	0	0	0	2	1	1	2	2	2	0	2	1	0	1	1	1	1
G_5.9.161	0	0	0	2	0	2	2	0	0	0	0	0	0	1	1	2	1	1	0	0	1	0	0	0	0	0	2	1	1	0	0	1	0	0	0	2	0	1	2	2	2	0	2	1	0	1	2	2	1
G_5.9.162	1	1	1	1	0	2	2	1	1	1	1	0	1	1	1	2	1	0	0	1	2	0	1	0	0	0	2	0	1	0	1	0	1	1	1	2	0	0	2	0	1	1	2	1	1	1	1	2	1
G_5.9.163	0	0	0	2	0	2	2	0	0	0	0	0	0	1	1	2	1	0	0	0	1	0	0	0	0	0	2	1	1	0	0	1	0	0	0	2	1	1	1	1	2	0	2	1	0	1	1	1	1
G_5.9.164	1	0	1	1	1	2	2	2	1	1	0	2	1	1	1	2	1	0	0	1	2	0	1	0	0	0	2	0	1	0	1	0	1	1	0	2	0	0	2	0	2	1	2	1	1	1	1	2	0
G_5.10.101	1	1	0	1	0	1	1	0	0	0	0	1	0	1	1	1	0	0	0	0	1	0	1	2	0	0	1	0	0	0	0	0	1	1	1	0	0	0	1	0	0	0	2	0	1	0	0	1	0
G_5.10.102	2	2	0	2	0	2	2	0	0	0	0	2	0	2	2	2	2	0	0	0	2	0	2	2	0	0	2	0	0	0	0	0	2	2	2	2	0	0	2	0	0	0	2	0	2	0	0	2	0
G_5.10.103	2	2	0	2	0	2	2	0	0	0	0	2	0	2	2	2	2	0	0	0	2	0	2	2	0	0	2	0	0	0	0	0	2	2	2	2	0	0	2	0	0	0	2	0	2	0	0	2	0
G_5.10.104	2	2	0	2	0	2	2	0	0	0	0	2	0	2	2	2	2	0	0	0	2	0	2	2	0	0	2	0	0	0	0	0	2	2	2	2	0	0	2	0	0	0	2	0	2	0	0	2	0
G_5.10.105	2	2	0	2	0	2	2	0	0	0	0	2	0	2	2	2	2	0	0	0	2	0	2	2	0	0	2	0	0	0	0	0	2	2	2	2	0	0	2	0	0	0	2	0	2	0	0	2	0
G_5.10.106	1	1	0	2	0	2	2	0	0	0	0	1	0	1	1	2	1	2	0	0	1	0	1	2	0	0	2	1	0	0	0	1	0	1	1	2	1	2	1	1	1	0	2	0	1	0	0	2	0
G_5.10.107	1	1	0	1	0	0	1	0	0	0	0	1	0	1	1	1	1	0	0	0	1	0	2	0	0	0	1	0	0	0	0	0	1	1	1	0	0	0	1	0	0	0	1	0	1	0	0	1	0
G_5.10.108	1	1	0	1	0	1	1	0	0	0	0	1	0	1	1	1	2	0	0	0	1	0	1	1	0	0	1	0	0	0	0	0	1	1	1	1	0	0	1	0	0	0	1	0	0	0	0	0	0
G_5.10.110	1	1	0	1	0	2	2	0	0	0	0	1	0	1	1	1	1	0	0	0	1	0	1	0	0	0	1	0	0	0	0	0	1	1	1	2	0	0	1	0	0	0	1	0	1	0	0	1	0
G_5.10.115	2	2	0	2	0	2	2	0	0	0	0	2	0	2	2	2	2	0	0	0	2	0	2	2	0	0	2	0	0	0	0	0	2	2	2	2	0	0	2	0	0	0	2	0	2	0	0	2	0
G_5.10.120	2	2	0	2	0	2	2	0	0	0	0	2	0	2	2	2	2	0	0	0	2	0	2	2	0	0	2	0	0	0	0	0	2	2	2	2	0	0	2	0	0	0	2	0	2	0	0	2	0
G_5.10.125	2	2	0	2	0	2	2	0	0	0	0	2	0	2	2	2	2	0	0	0	2	0	2	2	0	0	2	0	0	0	0	0	2	2	2	2	0	0	2	0	0	0	2	0	2	0	0	2	0
G_5.10.130	0	0	0	1	0	0	1	0	0	0	0	0	0	0	0	1	0	1	0	0	0	0	0	0	0	0	1	1	0	0	0	0	0	0	0	1	1	0	0	2	1	0	1	0	0	0	0	0	0
G_5.10.132	1	1	0	2	0	2	2	0	0	0	0	1	0	1	1	2	0	0	0	0	1	0	1	1	0	0	2	1	0	0	0	0	1	1	1	2	1	1	2	1	2	0	2	0	1	0	0	1	0
G_5.10.133	1	1	0	1	0	1	2	0	0	0	0	1	0	1	1	1	0	0	0	0	1	0	1	1	0	0	1	0	0	0	0	0	1	1	2	0	0	0	0	0	0	0	2	0	2	0	0	2	0
G_5.10.134	1	1	0	2	0	2	2	0	0	0	0	1	0	1	1	2	1	1	0	0	1	0	1	1	0	0	2	1	0	0	0	1	1	1	1	2	2	1	1	1	1	0	2	0	1	0	0	1	0
G_5.10.136	1	2	0	1	0	2	1	0	0	0	0	0	0	1	1	1	1	0	0	0	1	0	1	1	0	0	1	0	0	0	0	0	0	0	1	1	0	0	0	0	0	0	0	0	0	0	0	0	0
G_5.10.138	1	1	0	2	0	2	2	0	0	0	0	0	0	1	1	2	1	0	0	0	1	0	1	1	0	0	2	1	0	0	0	0	1	1	1	2	1	2	1	1	0	0	2	0	1	0	0	1	0
G_5.10.141	1	1	0	1	0	1	1	0	0	0	0	1	0	1	1	1	0	0	0	0	1	0	1	1	0	0	1	0	0	0	0	0	1	1	1	1	0	0	0	0	0	0	1	0	1	0	0	2	0
G_5.10.144	1	1	0	1	0	1	1	0	0	0	0	1	0	1	1	1	0	0	0	0	1	0	2	1	0	0	1	0	0	0	0	0	1	1	1	1	0	0	0	0	0	0	0	0	1	0	0	2	0
G_5.10.145	0	0	0	1	0	2	1	0	0	0	0	0	0	0	0	1	0	0	0	0	0	0	0	0	0	0	1	1	0	0	0	0	0	0	0	1	1	1	0	1	1	0	1	0	0	0	0	0	0
G_5.10.151	2	2	0	2	0	2	2	0	0	0	0	2	0	2	2	2	2	0	0	0	2	0	2	2	0	0	2	0	0	0	0	0	2	2	0	2	0	0	2	0	0	0	2	0	2	0	0	2	0
G_5.10.152	1	1	0	2	0	2	2	0	0	0	0	1	0	1	1	2	2	1	0	0	0	0	1	1	0	0	2	0	0	0	0	1	2	1	2	2	1	1	2	1	2	0	2	0	1	0	0	2	0
G_5.10.154	1	1	0	1	0	2	1	0	0	0	0	1	0	1	1	1	1	0	0	0	1	0	1	0	0	0	1	0	0	0	0	0	1	0	1	1	0	0	2	0	0	0	2	0	1	0	0	1	0
G_5.10.156	2	2	0	2	0	2	2	0	0	0	0	2	0	2	2	2	2	0	0	0	2	0	2	2	0	0	2	0	0	0	0	0	2	2	2	2	0	0	2	0	0	0	2	0	2	0	0	2	0
G_5.10.158	0	0	0	1	0	0	1	0	0	0	0	0	0	0	0	1	0	1	0	0	0	0	0	0	0	0	1	1	0	0	0	2	0	0	0	1	1	1	0	0	0	0	1	0	0	0	0	0	0
G_5.10.161	1	1	0	2	0	2	2	0	0	0	0	1	0	1	1	2	1	1	0	0	1	0	1	1	0	0	2	1	0	0	0	0	1	1	1	2	1	1	1	1	1	0	2	0	1	0	0	0	0
G_5.10.168	2	2	0	2	0	2	2	0	0	0	0	2	0	2	2	2	2	0	0	0	2	0	2	2	0	0	2	0	0	0	0	0	2	2	2	2	0	0	2	0	0	0	2	0	2	0	0	2	0
G_5.10.169	1	1	0	2	0	2	2	0	0	0	0	1	0	1	1	2	0	2	0	0	1	0	1	1	0	0	2	1	0	0	0	1	1	1	1	2	1	1	1	1	1	0	2	0	1	0	0	1	0
G_5.10.170	1	0	0	1	0	2	2	0	0	0	0	1	0	1	1	1	1	0	0	0	1	0	1	1	0	0	1	0	0	0	0	0	1	1	2	1	0	0	1	2	0	0	1	0	1	0	0	0	0
G_5.10.173	1	1	0	1	0	0	1	0	0	0	0	1	0	1	1	1	1	0	0	0	1	0	1	1	0	0	1	0	0	0	0	0	1	1	2	2	0	0	2	0	0	0	1	0	1	0	0	0	0
G_5.10.176	0	0	0	1	0	0	1	0	0	0	0	0	0	0	0	1	0	0	0	0	0	0	0	0	0	0	1	1	0	0	0	0	0	0	0	1	1	1	0	1	0	0	1	0	0	0	0	0	0
G_5.10.177	1	1	0	1	0	0	1	0	0	0	0	0	0	1	1	1	1	0	0	0	0	0	1	2	0	0	1	0	0	0	0	0	1	1	1	2	0	0	1	0	0	0	1	0	1	0	0	1	0
G_5.10.178	2	2	0	2	0	2	2	0	0	0	0	2	0	2	2	2	2	0	0	0	2	0	2	2	0	0	2	0	0	0	0	0	2	2	2	2	0	0	2	0	0	0	2	0	2	0	0	2	0
G_5.10.18	1	1	0	1	0	2	2	0	0	0	0	1	0	0	0	2	1	0	1	0	2	0	1	1	0	0	2	0	0	0	0	0	1	1	1	2	0	0	1	0	0	0	2	0	1	0	0	1	0
G_5.10.65	1	1	1	1	0	2	2	0	1	1	0	1	1	0	1	2	0	0	0	1	2	0	1	2	0	0	2	0	1	0	1	0	1	1	1	2	0	0	0	0	0	0	2	0	1	0	0	0	0
G_5.10.66	0	0	1	0	0	1	1	1	1	1	0	0	1	0	0	1	0	0	0	1	1	0	0	0	0	0	1	0	1	0	1	0	0	0	0	2	0	0	0	0	0	0	1	0	0	0	0	0	0
G_5.10.69	0	0	0	1	0	1	1	0	0	0	0	0	0	0	0	1	0	1	0	0	0	0	0	0	0	0	1	1	0	0	0	2	0	0	0	0	1	1	0	1	1	0	2	0	0	0	0	0	0
G_5.10.71	0	0	0	1	0	1	1	0	0	0	0	0	0	0	0	1	0	0	0	0	0	0	0	0	0	0	2	2	0	0	0	1	0	0	0	1	1	1	0	1	1	0	0	0	0	0	0	0	0
G_5.10.73	0	0	0	1	0	1	0	0	0	0	0	0	0	0	0	1	0	1	0	0	0	0	0	0	0	0	1	1	0	0	0	1	0	0	0	2	0	1	0	1	1	0	2	0	0	0	0	0	0
G_5.10.74	1	1	0	2	0	2	2	0	0	0	0	1	0	1	1	2	1	2	0	0	1	0	1	0	0	0	2	1	0	0	0	1	0	1	2	2	1	1	0	1	2	0	2	0	1	0	0	2	0
G_5.10.77	0	0	0	1	0	1	1	0	0	0	0	0	0	0	0	1	0	1	0	0	0	0	0	0	0	0	1	1	0	0	0	0	0	0	0	1	1	2	0	1	0	0	0	0	0	0	0	0	0
G_5.10.79	1	1	0	1	0	1	2	0	0	0	0	1	0	1	1	1	1	0	0	0	1	0	0	0	0	0	1	0	0	0	0	0	1	1	1	0	0	0	2	0	0	0	1	0	1	0	0	1	0
G_5.10.80	1	1	0	2	0	2	2	0	0	0	0	0	0	1	1	2	1	1	0	0	1	0	1	0	0	0	2	1	0	0	0	1	1	1	2	2	1	1	1	1	0	0	2	0	1	0	0	1	0
G_5.10.82	1	1	0	1	0	1	2	0	0	0	0	1	0	1	1	1	1	0	0	0	1	0	1	1	0	0	1	0	0	0	0	0	1	1	1	1	0	0	0	2	1	0	1	0	0	0	0	0	0
G_5.10.84	0	0	0	1	0	0	2	0	0	0	0	0	0	0	0	1	0	1	0	0	0	0	0	0	0	0	1	1	0	0	0	0	0	0	0	2	1	1	0	2	0	0	1	0	0	0	0	0	0
G_5.10.85	1	1	0	2	0	2	2	0	0	0	0	1	0	2	2	2	2	1	0	0	1	0	1	1	0	0	2	1	0	0	0	0	1	1	1	2	1	1	1	1	1	0	2	0	1	0	0	1	0
G_5.10.86	1	1	0	2	0	2	2	0	0	0	0	1	0	1	1	2	2	1	1	0	1	0	1	0	0	0	2	1	0	0	0	2	1	1	0	2	1	2	1	1	2	0	2	0	1	0	0	1	0
G_5.10.88	2	2	0	2	0	2	2	0	0	0	0	2	0	2	2	2	2	0	0	0	2	0	2	2	0	0	2	0	0	0	0	0	2	2	2	2	0	0	2	0	0	0	2	0	2	0	0	2	0
G_5.10.89	1	1	0	1	0	1	0	0	0	0	0	2	0	1	1	1	1	0	0	0	1	0	1	2	0	0	1	0	0	0	0	0	1	1	1	1	0	0	1	0	0	0	1	0	1	0	0	2	0
G_5.10.90	2	2	0	2	0	2	2	0	0	0	0	2	0	2	2	2	2	0	0	0	2	0	2	2	0	0	2	0	0	0	0	0	2	2	2	2	0	0	2	0	0	0	2	0	2	0	0	2	0
G_5.10.91	0	0	0	1	0	2	1	0	0	0	0	0	0	0	0	1	0	2	0	0	0	0	0	0	0	0	1	1	0	0	0	1	0	0	0	1	1	0	0	1	2	0	1	0	0	0	0	0	0
G_5.10.92	1	1	0	2	0	2	2	0	0	0	0	1	0	1	1	2	1	0	0	0	1	0	1	0	0	0	2	2	0	0	0	1	2	1	1	2	0	2	1	0	2	0	2	0	1	0	0	1	0
G_5.10.93	1	1	0	2	0	2	2	0	0	0	0	1	0	1	1	2	1	2	0	0	1	0	1	2	0	0	2	1	0	0	0	1	1	1	2	2	1	0	0	1	1	0	2	0	1	0	0	1	0
G_5.10.96	1	1	0	2	0	2	2	0	0	0	0	1	0	1	1	2	1	2	0	0	1	0	0	1	0	1	2	1	0	0	0	1	1	1	1	2	1	1	0	0	0	0	2	0	1	0	0	0	0
G_5.10.97	2	2	0	2	0	2	2	0	0	0	0	2	0	2	2	2	2	0	0	0	2	0	2	2	0	0	2	0	0	0	0	0	2	2	2	2	0	0	2	0	0	0	2	0	2	0	0	2	0
G_5.10.98	1	1	0	1	0	2	2	0	0	0	0	1	0	1	1	1	1	0	0	0	1	0	1	1	0	0	1	0	0	0	0	0	1	1	1	1	0	0	1	0	0	0	1	0	1	0	0	1	0
G_5.10.99	1	0	0	1	0	1	1	0	0	0	0	1	0	1	1	1	1	0	0	0	1	0	1	2	0	0	2	0	0	0	0	0	1	1	1	2	0	0	1	0	0	0	2	0	1	0	0	1	0
G_23	0	0	1	1	1	2	2	1	1	1	1	0	1	0	0	2	0	1	0	1	1	0	0	0	0	0	2	1	1	0	1	1	0	0	0	2	1	1	1	1	2	1	2	1	0	1	1	1	1
G_Agourane	0	0	0	2	0	2	2	0	0	0	0	0	0	1	1	2	1	2	0	0	1	0	0	0	0	0	2	1	1	0	2	0	1	1	1	2	0	1	1	1	2	0	2	2	0	1	2	2	2
G_Alburla	0	0	0	1	0	2	1	0	0	0	0	0	0	0	0	2	0	1	0	0	0	0	0	0	0	0	2	0	0	1	0	0	0	0	0	2	0	0	1	1	1	0	2	0	0	0	0	0	1
G_Arna.Guirna	0	0	0	1	0	1	1	0	0	0	0	0	0	0	0	1	0	0	0	0	1	0	0	0	1	1	2	0	0	1	0	0	0	0	0	1	0	0	0	0	1	0	2	0	1	0	0	2	0
G_Askari	0	0	0	1	0	2	1	0	0	0	0	0	0	1	1	2	1	2	0	0	1	0	0	0	0	0	2	0	1	0	0	0	0	0	0	2	0	1	1	2	1	0	2	2	0	2	2	2	2
G_Assyl.Kara	1	1	0	2	0	2	2	0	0	0	0	1	0	0	0	2	0	0	0	0	0	0	0	0	0	0	2	1	1	0	0	2	0	0	0	2	1	1	1	2	2	1	2	2	0	1	2	2	2
G_Autumn.Royal	1	1	0	1	0	2	2	0	0	0	0	1	0	1	1	2	1	0	1	0	2	1	1	1	0	0	2	0	0	0	0	0	1	1	1	1	0	0	1	0	0	0	2	0	1	0	0	1	0
G_Autumn.Seedless	0	0	0	2	0	2	2	0	0	0	0	0	0	1	1	2	1	0	0	0	1	0	0	0	0	0	2	0	1	0	0	0	0	0	0	1	0	0	0	0	0	0	2	2	0	1	1	1	1
G_Beauty	0	0	0	1	0	2	2	0	0	0	0	0	0	0	0	2	0	1	1	0	1	1	0	0	0	0	2	1	0	0	0	1	0	0	0	1	1	1	0	1	1	0	2	0	0	0	1	1	1
G_Black	0	0	0	0	0	1	1	0	0	0	0	0	0	0	0	1	0	0	1	0	1	1	0	0	0	0	2	0	0	0	0	0	0	0	0	0	0	1	0	1	0	0	2	0	0	0	0	0	1
G_Blush	0	0	0	1	0	0	0	0	0	0	0	0	0	0	0	1	0	0	0	0	0	0	0	0	0	0	1	1	0	0	0	0	0	0	0	1	0	0	0	1	1	0	1	0	0	0	0	0	0
G_Bogazkere	0	0	0	2	0	2	2	0	0	0	0	0	0	0	0	2	0	0	0	0	2	0	0	0	0	0	2	0	2	0	0	0	0	0	0	2	0	0	2	0	2	0	2	2	0	2	2	2	2
G_Calmeria	0	0	0	2	0	2	2	0	0	0	0	0	0	1	1	2	1	0	0	0	1	0	0	0	1	1	2	0	1	1	0	0	0	0	0	2	0	0	2	0	2	0	2	1	0	1	1	1	1
G_Canner	0	0	0	1	0	2	2	0	0	0	0	0	0	0	0	2	0	0	1	0	1	1	0	0	1	1	2	0	0	1	0	0	0	0	0	0	0	0	1	0	1	0	2	0	0	0	0	0	0
G_Centennial	1	1	1	1	1	2	2	1	1	1	1	1	1	1	1	2	1	0	0	0	2	0	1	0	0	0	2	0	1	0	1	0	1	1	1	2	0	0	2	0	1	0	2	1	1	1	1	2	1
G_Cesar	0	0	0	1	0	1	1	0	0	0	0	0	0	0	0	1	0	0	0	0	0	0	0	0	1	1	1	0	0	1	0	0	0	0	0	1	0	0	1	0	1	0	1	0	0	0	0	0	0
G_Chaselas.Musque	1	1	0	1	0	0	0	0	0	0	0	0	0	1	1	1	1	0	0	0	0	0	1	1	0	0	1	0	0	0	0	0	0	1	1	0	0	0	0	0	0	0	1	0	1	0	0	1	0
G_Chirai.Obak	0	0	0	1	0	2	2	0	0	0	0	0	0	0	0	2	0	1	1	0	1	1	0	0	0	0	2	1	0	0	0	1	0	0	0	1	1	1	0	1	1	0	2	0	0	0	1	1	1
G_Chouchillon	0	0	0	1	0	1	1	0	0	0	0	0	0	0	0	0	0	0	0	0	0	0	0	0	0	0	0	0	0	0	0	0	0	0	0	1	0	0	0	0	0	0	1	0	0	0	0	0	0
G_Crimson	0	0	1	1	0	2	2	1	1	1	0	0	1	0	0	2	0	0	0	1	1	0	0	0	2	2	2	0	1	1	1	0	0	0	0	2	0	0	2	0	2	0	2	1	0	1	1	1	1
G_Dawn	1	0	0	1	0	2	2	0	0	0	0	1	0	1	1	2	1	0	0	0	2	1	1	2	0	0	2	0	0	0	0	0	2	1	0	1	0	0	1	0	0	0	2	0	1	0	0	1	0
G_Delizia.di.Vaprio	0	0	0	1	0	2	2	0	0	0	0	0	0	0	0	1	0	0	1	0	1	0	0	0	0	0	2	0	0	0	0	0	0	0	0	0	0	1	0	1	0	0	2	0	0	0	0	0	1
G_Emperor	1	1	0	2	0	2	2	0	0	0	0	1	0	2	2	2	2	0	0	0	2	0	1	1	0	0	2	0	1	0	1	0	2	2	2	2	0	0	2	0	0	0	2	2	1	1	1	2	1
G_Espadeiro.Tinto	0	0	0	0	0	0	0	0	0	0	0	0	0	0	0	0	0	0	0	0	0	0	0	0	0	0	1	0	0	0	0	0	0	0	0	0	0	0	0	0	0	0	1	1	0	0	0	0	1
G_Exotic	1	1	0	1	0	1	1	0	0	0	0	1	0	1	1	1	0	0	0	0	1	0	1	2	0	0	2	0	0	0	0	0	1	1	1	0	0	1	0	1	0	0	2	0	2	0	0	1	1
G_Frankentaler	1	2	1	1	0	2	2	1	1	1	1	1	0	0	0	2	0	0	0	0	2	0	1	1	0	0	2	0	1	0	1	0	1	1	1	2	0	0	2	0	0	1	2	0	1	0	1	2	1
G_Fue.Fuki	1	1	0	2	0	2	2	0	0	0	0	1	0	1	1	1	1	0	0	0	1	0	1	1	0	0	1	0	0	0	0	0	1	1	1	1	0	0	1	0	0	0	2	0	1	0	0	1	0
G_Gros.Colman	0	0	0	2	0	2	2	0	0	0	0	0	0	1	1	2	0	0	0	0	1	0	0	0	1	1	2	0	1	1	2	0	1	1	2	2	0	0	2	0	1	0	2	0	0	0	0	2	1
G_Ilusion	0	0	0	1	0	1	1	0	0	0	0	0	0	0	0	1	0	0	0	0	0	0	0	0	0	0	1	1	0	0	0	1	0	0	0	2	1	1	0	1	1	0	1	0	0	0	1	1	1
G_Iniagrape.one	0	0	0	0	0	0	0	0	0	0	0	0	0	0	0	0	0	0	0	0	0	0	0	0	0	0	1	0	0	0	0	0	0	0	0	0	0	1	0	1	0	0	0	0	0	0	0	0	1
G_Italia	0	0	0	0	1	1	1	1	1	1	1	0	1	0	0	1	0	0	0	1	1	0	0	0	0	0	1	0	1	0	0	0	0	0	0	1	0	0	0	0	1	0	0	0	0	0	0	0	0
G_July.Muscat	1	1	0	1	0	1	1	0	0	0	0	1	0	1	1	1	1	0	0	0	1	0	1	1	0	0	2	0	0	0	0	0	1	1	1	1	0	0	1	1	0	0	2	0	2	0	0	2	1
G_K.Belyi	0	0	0	1	0	1	2	0	0	0	0	0	0	0	0	1	0	0	0	0	1	0	0	0	1	1	2	0	0	1	0	1	0	0	0	2	1	0	1	1	0	0	2	0	0	0	0	0	0
G_Kapistroni	0	0	0	1	0	1	1	0	0	0	0	0	0	0	0	1	0	1	0	0	0	0	0	0	0	0	1	1	0	0	0	0	0	0	0	1	1	1	0	0	1	0	2	0	0	0	1	1	1
G_Kapistroni.tetri	0	0	0	1	0	1	1	0	0	0	0	0	0	0	0	1	0	1	0	0	0	0	0	0	0	0	1	1	0	0	0	1	0	0	0	1	1	1	0	1	1	0	1	0	0	0	1	1	1
G_Korithi	0	0	0	2	0	2	2	0	0	0	0	0	0	1	1	2	1	2	0	1	1	0	0	0	0	0	2	1	1	0	1	1	0	0	0	2	1	1	1	1	2	0	2	1	0	0	1	2	1
G_Kyoho	0	0	0	1	1	2	2	1	1	1	1	0	0	0	0	2	0	2	0	0	0	0	0	0	0	0	2	1	1	0	0	0	0	0	0	2	1	0	0	1	2	0	2	0	0	0	1	1	2
G_Lady.Dawne	0	0	0	2	0	2	2	0	0	0	0	0	0	0	0	2	0	1	1	0	1	0	0	0	0	0	2	1	0	0	0	1	0	0	0	1	1	2	0	0	1	0	2	1	0	0	1	1	1
G_Lameiro	0	0	0	2	0	2	2	0	0	0	0	0	0	1	1	2	1	0	0	0	1	0	0	0	1	1	2	0	1	1	0	0	0	0	0	2	0	0	2	0	2	1	1	0	2	0	0	2	0
G_Magdalena	0	0	0	2	0	2	2	0	0	0	0	0	0	1	1	2	1	2	0	0	1	0	0	0	0	0	2	1	1	0	0	2	1	1	1	2	1	2	1	1	2	0	2	1	0	1	2	2	2
G_Mehdik	0	0	0	1	0	2	1	0	0	0	0	0	0	1	1	2	1	1	0	0	1	0	0	1	0	0	2	0	0	0	0	0	1	1	1	2	0	1	1	1	0	0	2	2	0	2	2	2	2
G_Melissa	0	0	2	0	2	2	2	2	2	2	2	0	2	0	0	2	0	0	0	2	2	0	0	0	0	0	2	0	2	0	2	0	0	0	0	2	0	0	2	0	1	1	2	2	0	1	1	1	1
G_Monukka	0	0	0	2	0	2	2	0	0	0	0	0	0	1	1	2	1	0	0	0	1	0	0	0	2	2	2	0	1	1	0	0	0	0	0	2	0	0	1	0	2	0	2	1	0	1	2	2	1
G_Moscatel.Oeiras.Faux	0	0	0	0	1	1	1	0	0	0	0	0	1	0	0	1	0	0	0	1	1	0	0	0	0	0	1	0	1	0	0	0	0	0	0	1	0	0	0	0	0	0	1	0	0	0	0	0	1
G_Moscatel.Rosada	0	0	0	2	0	2	2	0	0	0	0	0	0	0	0	2	0	1	1	0	1	0	0	0	0	0	2	1	0	0	0	1	0	0	0	1	0	1	1	1	1	0	2	1	0	0	1	1	1
G_Olivette	0	0	0	1	0	0	1	0	0	0	0	0	0	1	1	1	1	0	0	0	1	0	0	0	0	0	1	0	1	0	0	0	0	0	0	1	0	0	2	0	0	0	0	0	1	0	0	1	0
G_Orbois	0	0	0	1	0	1	1	0	0	0	0	0	0	0	0	1	0	0	0	0	0	0	0	0	1	1	1	0	0	1	0	0	0	0	0	1	0	0	0	0	1	0	1	0	0	0	0	0	0
G_Orlovi.Nokti	0	0	1	2	0	2	2	0	0	0	0	0	0	1	1	2	1	0	0	0	1	0	0	0	0	0	2	0	1	1	1	0	1	1	1	2	0	0	2	0	2	0	2	1	0	1	1	1	1
G_Patagonia	0	0	1	0	0	2	2	0	1	1	1	0	1	0	0	2	0	0	1	1	2	2	0	0	0	0	2	0	1	0	1	0	0	0	0	1	0	0	1	0	1	1	2	1	0	1	1	1	1
G_Pervenetz	0	0	0	0	0	0	0	0	0	0	0	0	0	0	0	0	0	0	0	0	0	0	0	0	0	0	1	0	0	0	0	0	0	0	0	1	1	0	0	1	0	0	1	0	0	0	0	0	0
G_Plant.de.Maroc	0	0	0	2	0	2	2	0	0	0	0	0	0	0	0	2	0	1	0	0	0	0	0	0	1	1	2	1	0	1	0	1	0	0	0	2	1	1	1	1	2	1	2	1	0	1	2	2	2
G_Pletchistik	0	0	0	2	0	2	2	0	0	0	0	0	0	1	1	2	1	0	0	0	1	0	0	0	1	1	2	0	1	1	2	0	1	1	1	2	0	0	2	0	1	0	2	1	0	1	1	1	1
G_Portugais.Bleu	0	0	0	1	0	1	1	0	0	0	0	0	0	0	0	1	0	0	0	0	0	0	0	0	1	1	2	0	0	1	0	0	0	0	0	0	0	1	1	2	1	0	2	0	0	0	0	0	1
G_Prune.de.Cazouls	0	0	0	0	0	1	1	0	0	0	0	0	0	0	0	1	0	0	1	0	1	1	0	0	0	0	2	0	0	0	0	0	0	0	0	0	0	0	0	1	0	0	2	0	0	0	0	0	1
G_Queen	1	1	0	2	0	2	2	0	0	0	0	1	0	1	1	2	1	0	0	0	1	0	1	1	1	1	2	0	0	1	0	0	1	1	1	2	0	0	2	0	1	0	2	0	1	0	0	1	0
G_Red.Globe	1	1	0	2	0	2	2	0	0	0	0	1	0	1	1	2	1	1	0	0	1	0	1	1	0	0	2	1	0	0	0	1	1	1	1	2	1	1	1	0	1	0	2	0	1	0	1	2	1
G_Retagliado.Bianco	0	0	0	1	0	1	1	0	0	0	0	0	0	1	1	1	1	0	0	0	1	0	0	1	0	0	2	0	0	0	0	0	1	1	1	1	0	1	0	1	0	0	1	1	0	1	1	1	1
G_Ribier	1	1	0	2	0	2	2	0	0	0	0	2	0	2	2	2	2	0	0	0	2	0	1	1	0	0	2	0	1	0	1	0	2	2	2	2	0	0	2	0	0	0	2	2	1	1	1	2	1
G_Ruby.Cabernet	1	1	0	2	0	2	2	0	0	0	0	1	0	2	2	2	2	0	0	0	2	0	1	1	0	0	2	0	1	0	0	0	2	2	2	2	0	0	2	0	0	0	2	1	1	1	1	2	1
G_San.Francisco	1	1	0	2	0	2	2	0	0	0	0	1	0	1	1	2	1	1	0	0	1	0	1	1	0	0	2	1	0	0	0	0	2	2	2	2	0	2	0	1	0	0	2	0	1	0	1	2	1
G_Seleccion.5	1	1	0	2	0	2	2	0	0	0	0	1	0	1	1	2	2	1	0	0	1	0	1	1	0	0	2	1	0	0	0	1	1	1	1	2	1	1	1	1	1	0	2	0	1	0	0	1	0
G_Sultanina.Monococo	0	0	0	1	0	2	2	0	0	0	0	0	0	0	0	2	0	0	1	0	1	1	0	0	1	1	2	0	0	1	0	0	0	0	0	2	0	0	1	0	1	0	2	0	0	0	0	0	0
G_Superior	0	0	0	1	0	2	2	0	0	0	0	0	0	0	0	2	0	0	1	0	0	1	0	0	1	1	2	0	0	1	0	0	0	0	0	0	0	0	1	0	1	0	2	0	0	0	0	0	0
G_Tandaya	0	0	0	2	0	2	2	0	0	0	0	0	0	1	1	2	1	1	0	0	1	0	0	0	0	0	2	1	1	0	0	1	0	0	0	2	0	1	0	2	2	0	2	2	0	1	2	2	2
G_Titsa.Kaprei	0	0	0	1	0	2	1	0	0	0	0	0	0	0	0	2	0	2	0	0	0	0	0	0	0	0	2	1	0	0	0	2	0	0	0	2	1	2	0	2	1	0	2	2	0	0	2	2	2
G_Tsolikouri	0	0	0	1	0	1	1	0	0	0	0	0	0	0	0	1	0	0	0	0	0	0	0	0	0	0	1	1	0	0	0	1	0	0	0	1	1	1	0	0	1	0	2	1	0	0	1	1	2
G_Varadi	0	0	0	1	0	1	2	0	0	0	0	0	0	0	0	1	0	1	0	0	1	0	0	0	0	0	2	1	0	0	0	2	0	0	0	2	2	1	0	2	1	0	2	0	0	0	1	1	1
G_Variete.d.oasis.bou.chemma	0	0	0	1	0	2	2	0	0	0	0	0	0	1	1	2	1	0	1	0	2	1	0	0	0	0	2	0	1	0	1	0	1	1	1	1	0	0	1	0	1	0	2	1	0	1	1	1	1
G_Voskeat	0	0	0	1	0	2	1	0	0	0	0	0	0	0	0	1	0	0	0	0	2	0	0	0	0	0	2	0	1	0	0	1	0	0	0	2	1	0	0	1	1	0	2	0	0	1	1	1	0
[truncated: 5,000 more columns]
