# Supplementary material for: Dissecting the complex genetic basis of pre- and post-harvest traits in Vitis vinifera L. using genome-wide association studies
Source: Hortic Res. 2024 Jan 3;11(2):uhad283. doi: 10.1093/hr/uhad283 (PMC10939405; doi:10.1093/hr/uhad283)
Supplement: Web_Material_uhad283 [file web_material_uhad283.zip › GENO_original_pedigree.csv]

GID	group	female_parent	male_parent
G_5.3.164	111	G_Flame	G_Crimson
G_5.3.165	111	G_Flame	G_Crimson
G_5.3.166	111	G_Flame	G_Crimson
G_5.3.168	111	G_Flame	G_Crimson
G_5.3.171	111	G_Flame	G_Crimson
G_5.3.173	111	G_Flame	G_Crimson
G_5.3.174	111	G_Flame	G_Crimson
G_5.4.135	111	G_Flame	G_Crimson
G_5.4.136	111	G_Flame	G_Crimson
G_5.4.138	111	G_Flame	G_Crimson
G_5.4.141	111	G_Flame	G_Crimson
G_5.4.142	111	G_Flame	G_Crimson
G_5.4.143	111	G_Flame	G_Crimson
G_5.4.144	111	G_Flame	G_Crimson
G_5.4.145	111	G_Flame	G_Crimson
G_5.4.146	111	G_Flame	G_Crimson
G_5.4.147	111	G_Flame	G_Crimson
G_5.4.148	111	G_Flame	G_Crimson
G_5.4.150	111	G_Flame	G_Crimson
G_5.4.151	111	G_Flame	G_Crimson
G_5.4.152	111	G_Flame	G_Crimson
G_5.4.154	111	G_Flame	G_Crimson
G_5.4.156	111	G_Flame	G_Crimson
G_5.4.157	111	G_Flame	G_Crimson
G_5.4.158	111	G_Flame	G_Crimson
G_5.4.162	111	G_Flame	G_Crimson
G_5.4.163	111	G_Flame	G_Crimson
G_5.4.164	111	G_Flame	G_Crimson
G_5.4.165	111	G_Flame	G_Crimson
G_5.4.166	111	G_Flame	G_Crimson
G_5.4.169	111	G_Flame	G_Crimson
G_5.4.170	111	G_Flame	G_Crimson
G_5.4.172	111	G_Flame	G_Crimson
G_5.4.173	111	G_Flame	G_Crimson
G_5.4.174	111	G_Flame	G_Crimson
G_5.5.100	111	G_Flame	G_Crimson
G_5.5.101	111	G_Flame	G_Crimson
G_5.5.103	111	G_Flame	G_Crimson
G_5.5.104	111	G_Flame	G_Crimson
G_5.5.105	111	G_Flame	G_Crimson
G_5.5.106	111	G_Flame	G_Crimson
G_5.5.107	111	G_Flame	G_Crimson
G_5.5.109	111	G_Flame	G_Crimson
G_5.5.17	111	G_Flame	G_Crimson
G_5.5.37	111	G_Flame	G_Crimson
G_5.5.46	111	G_Flame	G_Crimson
G_5.5.47	111	G_Flame	G_Crimson
G_5.5.48	111	G_Flame	G_Crimson
G_5.5.49	111	G_Flame	G_Crimson
G_5.5.50	111	G_Flame	G_Crimson
G_5.5.52	111	G_Flame	G_Crimson
G_5.5.53	111	G_Flame	G_Crimson
G_5.5.54	111	G_Flame	G_Crimson
G_5.5.55	111	G_Flame	G_Crimson
G_5.5.56	111	G_Flame	G_Crimson
G_5.5.57	111	G_Flame	G_Crimson
G_5.5.58	111	G_Flame	G_Crimson
G_5.5.59	111	G_Flame	G_Crimson
G_5.5.62	111	G_Flame	G_Crimson
G_5.5.66	111	G_Flame	G_Crimson
G_5.5.67	111	G_Flame	G_Crimson
G_5.5.68	111	G_Flame	G_Crimson
G_5.5.69	111	G_Flame	G_Crimson
G_5.5.70	111	G_Flame	G_Crimson
G_5.5.71	111	G_Flame	G_Crimson
G_5.5.72	111	G_Flame	G_Crimson
G_5.5.84	111	G_Flame	G_Crimson
G_5.5.85	111	G_Flame	G_Crimson
G_5.5.86	111	G_Flame	G_Crimson
G_5.5.87	111	G_Flame	G_Crimson
G_5.5.9	111	G_Flame	G_Crimson
G_5.5.90	111	G_Flame	G_Crimson
G_5.5.91	111	G_Flame	G_Crimson
G_5.5.92	111	G_Flame	G_Crimson
G_5.5.93	111	G_Flame	G_Crimson
G_5.5.94	111	G_Flame	G_Crimson
G_5.5.95	111	G_Flame	G_Crimson
G_5.5.96	111	G_Flame	G_Crimson
G_5.5.98	111	G_Flame	G_Crimson
G_5.5.99	111	G_Flame	G_Crimson
G_5.7.102	111	G_Flame	G_Crimson
G_5.7.103	111	G_Flame	G_Crimson
G_5.7.107	111	G_Flame	G_Crimson
G_5.7.108	111	G_Flame	G_Crimson
G_5.7.111	111	G_Flame	G_Crimson
G_5.7.113	111	G_Flame	G_Crimson
G_5.7.114	111	G_Flame	G_Crimson
G_5.7.115	111	G_Flame	G_Crimson
G_5.7.119	111	G_Flame	G_Crimson
G_5.7.121	111	G_Flame	G_Crimson
G_5.7.122	111	G_Flame	G_Crimson
G_5.7.123	111	G_Flame	G_Crimson
G_5.7.124	111	G_Flame	G_Crimson
G_5.7.25	111	G_Flame	G_Crimson
G_5.7.26	111	G_Flame	G_Crimson
G_5.7.28	111	G_Flame	G_Crimson
G_5.7.31	111	G_Flame	G_Crimson
G_5.7.32	111	G_Flame	G_Crimson
G_5.7.36	111	G_Flame	G_Crimson
G_5.7.38	111	G_Flame	G_Crimson
G_5.7.43	111	G_Flame	G_Crimson
G_5.7.46	111	G_Flame	G_Crimson
G_5.7.47	111	G_Flame	G_Crimson
G_5.7.50	111	G_Flame	G_Crimson
G_5.7.51	111	G_Flame	G_Crimson
G_5.7.52	111	G_Flame	G_Crimson
G_5.7.53	111	G_Flame	G_Crimson
G_5.7.57	111	G_Flame	G_Crimson
G_5.7.59	111	G_Flame	G_Crimson
G_5.7.60	111	G_Flame	G_Crimson
G_5.7.61	111	G_Flame	G_Crimson
G_5.7.64	111	G_Flame	G_Crimson
G_5.7.67	111	G_Flame	G_Crimson
G_5.7.70	111	G_Flame	G_Crimson
G_5.7.71	111	G_Flame	G_Crimson
G_5.7.73	111	G_Flame	G_Crimson
G_5.7.75	111	G_Flame	G_Crimson
G_5.7.76	111	G_Flame	G_Crimson
G_5.7.77	111	G_Flame	G_Crimson
G_5.7.78	111	G_Flame	G_Crimson
G_5.7.83	111	G_Flame	G_Crimson
G_5.7.86	111	G_Flame	G_Crimson
G_5.7.90	111	G_Flame	G_Crimson
G_5.7.93	111	G_Flame	G_Crimson
G_5.7.94	111	G_Flame	G_Crimson
G_5.7.97	111	G_Flame	G_Crimson
G_5.7.98	111	G_Flame	G_Crimson
G_5.1.111	406	G_23	G_Crimson
G_5.1.123	406	G_23	G_Crimson
G_5.1.124	406	G_23	G_Crimson
G_5.1.125	406	G_23	G_Crimson
G_5.1.126	406	G_23	G_Crimson
G_5.1.128	406	G_23	G_Crimson
G_5.1.129	406	G_23	G_Crimson
G_5.1.130	406	G_23	G_Crimson
G_5.1.131	406	G_23	G_Crimson
G_5.1.133	406	G_23	G_Crimson
G_5.1.134	406	G_23	G_Crimson
G_5.1.135	406	G_23	G_Crimson
G_5.1.137	406	G_23	G_Crimson
G_5.1.138	406	G_23	G_Crimson
G_5.1.139	406	G_23	G_Crimson
G_5.1.140	406	G_23	G_Crimson
G_5.1.142	406	G_23	G_Crimson
G_5.1.145	406	G_23	G_Crimson
G_5.1.146	406	G_23	G_Crimson
G_5.1.148	406	G_23	G_Crimson
G_5.1.149	406	G_23	G_Crimson
G_5.1.151	406	G_23	G_Crimson
G_5.1.152	406	G_23	G_Crimson
G_5.1.153	406	G_23	G_Crimson
G_5.1.155	406	G_23	G_Crimson
G_5.1.156	406	G_23	G_Crimson
G_5.1.159	406	G_23	G_Crimson
G_5.1.160	406	G_23	G_Crimson
G_5.1.161	406	G_23	G_Crimson
G_5.1.162	406	G_23	G_Crimson
G_5.1.165	406	G_23	G_Crimson
G_5.1.63	406	G_23	G_Crimson
G_5.1.64	406	G_23	G_Crimson
G_5.1.69	406	G_23	G_Crimson
G_5.1.70	406	G_23	G_Crimson
G_5.1.74	406	G_23	G_Crimson
G_5.1.75	406	G_23	G_Crimson
G_5.1.78	406	G_23	G_Crimson
G_5.1.81	406	G_23	G_Crimson
G_5.1.83	406	G_23	G_Crimson
G_5.1.84	406	G_23	G_Crimson
G_5.1.90	406	G_23	G_Crimson
G_5.1.93	406	G_23	G_Crimson
G_5.4.101	406	G_23	G_Crimson
G_5.4.102	406	G_23	G_Crimson
G_5.4.103	406	G_23	G_Crimson
G_5.4.104	406	G_23	G_Crimson
G_5.4.105	406	G_23	G_Crimson
G_5.4.106	406	G_23	G_Crimson
G_5.4.108	406	G_23	G_Crimson
G_5.4.109	406	G_23	G_Crimson
G_5.4.110	406	G_23	G_Crimson
G_5.4.111	406	G_23	G_Crimson
G_5.4.112	406	G_23	G_Crimson
G_5.4.113	406	G_23	G_Crimson
G_5.4.114	406	G_23	G_Crimson
G_5.4.115	406	G_23	G_Crimson
G_5.4.116	406	G_23	G_Crimson
G_5.4.117	406	G_23	G_Crimson
G_5.4.118	406	G_23	G_Crimson
G_5.4.119	406	G_23	G_Crimson
G_5.4.120	406	G_23	G_Crimson
G_5.4.122	406	G_23	G_Crimson
G_5.4.123	406	G_23	G_Crimson
G_5.4.124	406	G_23	G_Crimson
G_5.4.125	406	G_23	G_Crimson
G_5.4.127	406	G_23	G_Crimson
G_5.4.129	406	G_23	G_Crimson
G_5.4.130	406	G_23	G_Crimson
G_5.4.131	406	G_23	G_Crimson
G_5.4.29	406	G_23	G_Crimson
G_5.4.30	406	G_23	G_Crimson
G_5.4.34	406	G_23	G_Crimson
G_5.4.35	406	G_23	G_Crimson
G_5.4.36	406	G_23	G_Crimson
G_5.4.37	406	G_23	G_Crimson
G_5.4.39	406	G_23	G_Crimson
G_5.4.40	406	G_23	G_Crimson
G_5.4.41	406	G_23	G_Crimson
G_5.4.42	406	G_23	G_Crimson
G_5.4.44	406	G_23	G_Crimson
G_5.4.45	406	G_23	G_Crimson
G_5.4.46	406	G_23	G_Crimson
G_5.4.47	406	G_23	G_Crimson
G_5.4.49	406	G_23	G_Crimson
G_5.4.50	406	G_23	G_Crimson
G_5.4.51	406	G_23	G_Crimson
G_5.4.54	406	G_23	G_Crimson
G_5.4.55	406	G_23	G_Crimson
G_5.4.56	406	G_23	G_Crimson
G_5.4.57	406	G_23	G_Crimson
G_5.4.58	406	G_23	G_Crimson
G_5.4.60	406	G_23	G_Crimson
G_5.4.63	406	G_23	G_Crimson
G_5.4.64	406	G_23	G_Crimson
G_5.4.65	406	G_23	G_Crimson
G_5.4.66	406	G_23	G_Crimson
G_5.4.67	406	G_23	G_Crimson
G_5.4.68	406	G_23	G_Crimson
G_5.4.69	406	G_23	G_Crimson
G_5.4.70	406	G_23	G_Crimson
G_5.4.71	406	G_23	G_Crimson
G_5.4.72	406	G_23	G_Crimson
G_5.4.73	406	G_23	G_Crimson
G_5.4.75	406	G_23	G_Crimson
G_5.4.76	406	G_23	G_Crimson
G_5.4.77	406	G_23	G_Crimson
G_5.4.78	406	G_23	G_Crimson
G_5.4.80	406	G_23	G_Crimson
G_5.4.82	406	G_23	G_Crimson
G_5.4.83	406	G_23	G_Crimson
G_5.4.84	406	G_23	G_Crimson
G_5.4.85	406	G_23	G_Crimson
G_5.4.86	406	G_23	G_Crimson
G_5.4.87	406	G_23	G_Crimson
G_5.4.88	406	G_23	G_Crimson
G_5.4.91	406	G_23	G_Crimson
G_5.4.94	406	G_23	G_Crimson
G_5.4.97	406	G_23	G_Crimson
G_5.4.98	406	G_23	G_Crimson
G_5.5.116	406	G_23	G_Crimson
G_5.5.119	406	G_23	G_Crimson
G_5.5.123	406	G_23	G_Crimson
G_5.5.131	406	G_23	G_Crimson
G_5.5.138	406	G_23	G_Crimson
G_5.5.139	406	G_23	G_Crimson
G_5.5.142	406	G_23	G_Crimson
G_5.5.145	406	G_23	G_Crimson
G_5.5.149	406	G_23	G_Crimson
G_5.5.151	406	G_23	G_Crimson
G_5.5.152	406	G_23	G_Crimson
G_5.5.156	406	G_23	G_Crimson
G_5.5.160	406	G_23	G_Crimson
G_5.5.162	406	G_23	G_Crimson
G_5.5.165	406	G_23	G_Crimson
G_5.7.128	406	G_23	G_Crimson
G_5.7.133	406	G_23	G_Crimson
G_5.7.139	406	G_23	G_Crimson
G_5.7.140	406	G_23	G_Crimson
G_5.7.141	406	G_23	G_Crimson
G_5.7.142	406	G_23	G_Crimson
G_5.7.146	406	G_23	G_Crimson
G_5.7.149	406	G_23	G_Crimson
G_5.7.150	406	G_23	G_Crimson
G_5.7.153	406	G_23	G_Crimson
G_5.7.157	406	G_23	G_Crimson
G_5.7.158	406	G_23	G_Crimson
G_5.7.160	406	G_23	G_Crimson
G_5.7.164	406	G_23	G_Crimson
G_5.7.165	406	G_23	G_Crimson
G_5.7.167	406	G_23	G_Crimson
G_5.7.169	406	G_23	G_Crimson
G_5.7.170	406	G_23	G_Crimson
G_5.7.179	406	G_23	G_Crimson
G_5.8.154	406	G_23	G_Crimson
G_5.8.155	406	G_23	G_Crimson
G_5.8.158	406	G_23	G_Crimson
G_5.1.167	411	G_23	G_Iniagrape.one
G_5.1.168	411	G_23	G_Iniagrape.one
G_5.1.169	411	G_23	G_Iniagrape.one
G_5.1.170	411	G_23	G_Iniagrape.one
G_5.1.172	411	G_23	G_Iniagrape.one
G_5.1.173	411	G_23	G_Iniagrape.one
G_5.2.105	411	G_23	G_Iniagrape.one
G_5.2.106	411	G_23	G_Iniagrape.one
G_5.2.107	411	G_23	G_Iniagrape.one
G_5.2.109	411	G_23	G_Iniagrape.one
G_5.2.110	411	G_23	G_Iniagrape.one
G_5.2.112	411	G_23	G_Iniagrape.one
G_5.2.115	411	G_23	G_Iniagrape.one
G_5.2.117	411	G_23	G_Iniagrape.one
G_5.2.120	411	G_23	G_Iniagrape.one
G_5.2.122	411	G_23	G_Iniagrape.one
G_5.2.124	411	G_23	G_Iniagrape.one
G_5.2.125	411	G_23	G_Iniagrape.one
G_5.2.126	411	G_23	G_Iniagrape.one
G_5.2.127	411	G_23	G_Iniagrape.one
G_5.2.131	411	G_23	G_Iniagrape.one
G_5.2.132	411	G_23	G_Iniagrape.one
G_5.2.133	411	G_23	G_Iniagrape.one
G_5.2.134	411	G_23	G_Iniagrape.one
G_5.2.135	411	G_23	G_Iniagrape.one
G_5.2.137	411	G_23	G_Iniagrape.one
G_5.2.138	411	G_23	G_Iniagrape.one
G_5.2.139	411	G_23	G_Iniagrape.one
G_5.2.147	411	G_23	G_Iniagrape.one
G_5.2.148	411	G_23	G_Iniagrape.one
G_5.2.150	411	G_23	G_Iniagrape.one
G_5.2.153	411	G_23	G_Iniagrape.one
G_5.2.154	411	G_23	G_Iniagrape.one
G_5.2.156	411	G_23	G_Iniagrape.one
G_5.2.158	411	G_23	G_Iniagrape.one
G_5.2.159	411	G_23	G_Iniagrape.one
G_5.2.160	411	G_23	G_Iniagrape.one
G_5.2.161	411	G_23	G_Iniagrape.one
G_5.2.163	411	G_23	G_Iniagrape.one
G_5.2.164	411	G_23	G_Iniagrape.one
G_5.2.165	411	G_23	G_Iniagrape.one
G_5.2.166	411	G_23	G_Iniagrape.one
G_5.2.168	411	G_23	G_Iniagrape.one
G_5.2.169	411	G_23	G_Iniagrape.one
G_5.2.173	411	G_23	G_Iniagrape.one
G_5.4.10	411	G_23	G_Iniagrape.one
G_5.4.11	411	G_23	G_Iniagrape.one
G_5.4.12	411	G_23	G_Iniagrape.one
G_5.4.13	411	G_23	G_Iniagrape.one
G_5.4.14	411	G_23	G_Iniagrape.one
G_5.4.15	411	G_23	G_Iniagrape.one
G_5.4.16	411	G_23	G_Iniagrape.one
G_5.4.17	411	G_23	G_Iniagrape.one
G_5.4.18	411	G_23	G_Iniagrape.one
G_5.4.2	411	G_23	G_Iniagrape.one
G_5.4.21	411	G_23	G_Iniagrape.one
G_5.4.25	411	G_23	G_Iniagrape.one
G_5.4.27	411	G_23	G_Iniagrape.one
G_5.4.3	411	G_23	G_Iniagrape.one
G_5.4.5	411	G_23	G_Iniagrape.one
G_5.4.7	411	G_23	G_Iniagrape.one
G_5.4.8	411	G_23	G_Iniagrape.one
G_5.6.100	411	G_23	G_Iniagrape.one
G_5.6.101	411	G_23	G_Iniagrape.one
G_5.6.102	411	G_23	G_Iniagrape.one
G_5.6.103	411	G_23	G_Iniagrape.one
G_5.6.105	411	G_23	G_Iniagrape.one
G_5.6.107	411	G_23	G_Iniagrape.one
G_5.6.108	411	G_23	G_Iniagrape.one
G_5.6.110	411	G_23	G_Iniagrape.one
G_5.6.112	411	G_23	G_Iniagrape.one
G_5.6.115	411	G_23	G_Iniagrape.one
G_5.6.116	411	G_23	G_Iniagrape.one
G_5.6.118	411	G_23	G_Iniagrape.one
G_5.6.119	411	G_23	G_Iniagrape.one
G_5.6.120	411	G_23	G_Iniagrape.one
G_5.6.122	411	G_23	G_Iniagrape.one
G_5.6.124	411	G_23	G_Iniagrape.one
G_5.6.125	411	G_23	G_Iniagrape.one
G_5.6.126	411	G_23	G_Iniagrape.one
G_5.6.127	411	G_23	G_Iniagrape.one
G_5.6.129	411	G_23	G_Iniagrape.one
G_5.6.130	411	G_23	G_Iniagrape.one
G_5.6.131	411	G_23	G_Iniagrape.one
G_5.6.133	411	G_23	G_Iniagrape.one
G_5.6.135	411	G_23	G_Iniagrape.one
G_5.6.138	411	G_23	G_Iniagrape.one
G_5.6.140	411	G_23	G_Iniagrape.one
G_5.6.142	411	G_23	G_Iniagrape.one
G_5.6.144	411	G_23	G_Iniagrape.one
G_5.6.145	411	G_23	G_Iniagrape.one
G_5.6.146	411	G_23	G_Iniagrape.one
G_5.6.148	411	G_23	G_Iniagrape.one
G_5.6.149	411	G_23	G_Iniagrape.one
G_5.6.150	411	G_23	G_Iniagrape.one
G_5.6.151	411	G_23	G_Iniagrape.one
G_5.6.155	411	G_23	G_Iniagrape.one
G_5.6.156	411	G_23	G_Iniagrape.one
G_5.6.157	411	G_23	G_Iniagrape.one
G_5.6.158	411	G_23	G_Iniagrape.one
G_5.6.161	411	G_23	G_Iniagrape.one
G_5.6.162	411	G_23	G_Iniagrape.one
G_5.6.163	411	G_23	G_Iniagrape.one
G_5.6.164	411	G_23	G_Iniagrape.one
G_5.6.165	411	G_23	G_Iniagrape.one
G_5.6.166	411	G_23	G_Iniagrape.one
G_5.6.167	411	G_23	G_Iniagrape.one
G_5.6.168	411	G_23	G_Iniagrape.one
G_5.6.169	411	G_23	G_Iniagrape.one
G_5.6.171	411	G_23	G_Iniagrape.one
G_5.8.100	411	G_23	G_Iniagrape.one
G_5.8.102	411	G_23	G_Iniagrape.one
G_5.8.103	411	G_23	G_Iniagrape.one
G_5.8.104	411	G_23	G_Iniagrape.one
G_5.8.105	411	G_23	G_Iniagrape.one
G_5.8.107	411	G_23	G_Iniagrape.one
G_5.8.110	411	G_23	G_Iniagrape.one
G_5.8.111	411	G_23	G_Iniagrape.one
G_5.8.112	411	G_23	G_Iniagrape.one
G_5.8.113	411	G_23	G_Iniagrape.one
G_5.8.114	411	G_23	G_Iniagrape.one
G_5.8.115	411	G_23	G_Iniagrape.one
G_5.8.116	411	G_23	G_Iniagrape.one
G_5.8.117	411	G_23	G_Iniagrape.one
G_5.8.118	411	G_23	G_Iniagrape.one
G_5.8.119	411	G_23	G_Iniagrape.one
G_5.8.123	411	G_23	G_Iniagrape.one
G_5.8.126	411	G_23	G_Iniagrape.one
G_5.8.127	411	G_23	G_Iniagrape.one
G_5.8.131	411	G_23	G_Iniagrape.one
G_5.8.133	411	G_23	G_Iniagrape.one
G_5.8.135	411	G_23	G_Iniagrape.one
G_5.8.137	411	G_23	G_Iniagrape.one
G_5.8.141	411	G_23	G_Iniagrape.one
G_5.8.145	411	G_23	G_Iniagrape.one
G_5.8.147	411	G_23	G_Iniagrape.one
G_5.8.148	411	G_23	G_Iniagrape.one
G_5.8.149	411	G_23	G_Iniagrape.one
G_5.8.150	411	G_23	G_Iniagrape.one
G_5.8.151	411	G_23	G_Iniagrape.one
G_5.8.51	411	G_23	G_Iniagrape.one
G_5.8.58	411	G_23	G_Iniagrape.one
G_5.8.60	411	G_23	G_Iniagrape.one
G_5.8.63	411	G_23	G_Iniagrape.one
G_5.8.65	411	G_23	G_Iniagrape.one
G_5.8.69	411	G_23	G_Iniagrape.one
G_5.8.71	411	G_23	G_Iniagrape.one
G_5.8.72	411	G_23	G_Iniagrape.one
G_5.8.80	411	G_23	G_Iniagrape.one
G_5.8.81	411	G_23	G_Iniagrape.one
G_5.8.82	411	G_23	G_Iniagrape.one
G_5.8.83	411	G_23	G_Iniagrape.one
G_5.8.84	411	G_23	G_Iniagrape.one
G_5.8.85	411	G_23	G_Iniagrape.one
G_5.8.87	411	G_23	G_Iniagrape.one
G_5.8.89	411	G_23	G_Iniagrape.one
G_5.8.91	411	G_23	G_Iniagrape.one
G_5.8.92	411	G_23	G_Iniagrape.one
G_5.8.96	411	G_23	G_Iniagrape.one
G_5.2.1	900	G_23	G_3V
G_5.2.10	900	G_23	G_3V
G_5.2.11	900	G_23	G_3V
G_5.2.12	900	G_23	G_3V
G_5.2.13	900	G_23	G_3V
G_5.2.14	900	G_23	G_3V
G_5.2.15	900	G_23	G_3V
G_5.2.16	900	G_23	G_3V
G_5.2.17	900	G_23	G_3V
G_5.2.18	900	G_23	G_3V
G_5.2.2	900	G_23	G_3V
G_5.2.3	900	G_23	G_3V
G_5.2.4	900	G_23	G_3V
G_5.2.5	900	G_23	G_3V
G_5.2.6	900	G_23	G_3V
G_5.2.7	900	G_23	G_3V
G_5.2.8	900	G_23	G_3V
G_5.2.9	900	G_23	G_3V
G_5.3.1	900	G_23	G_3V
G_5.3.10	900	G_23	G_3V
G_5.3.11	900	G_23	G_3V
G_5.3.12	900	G_23	G_3V
G_5.3.13	900	G_23	G_3V
G_5.3.14	900	G_23	G_3V
G_5.3.15	900	G_23	G_3V
G_5.3.16	900	G_23	G_3V
G_5.3.17	900	G_23	G_3V
G_5.3.18	900	G_23	G_3V
G_5.3.19	900	G_23	G_3V
G_5.3.2	900	G_23	G_3V
G_5.3.21	900	G_23	G_3V
G_5.3.24	900	G_23	G_3V
G_5.3.25	900	G_23	G_3V
G_5.3.26	900	G_23	G_3V
G_5.3.28	900	G_23	G_3V
G_5.3.3	900	G_23	G_3V
G_5.3.30	900	G_23	G_3V
G_5.3.31	900	G_23	G_3V
G_5.3.32	900	G_23	G_3V
G_5.3.34	900	G_23	G_3V
G_5.3.35	900	G_23	G_3V
G_5.3.36	900	G_23	G_3V
G_5.3.37	900	G_23	G_3V
G_5.3.4	900	G_23	G_3V
G_5.3.5	900	G_23	G_3V
G_5.3.6	900	G_23	G_3V
G_5.3.7	900	G_23	G_3V
G_5.3.8	900	G_23	G_3V
G_5.3.9	900	G_23	G_3V
G_5.8.1	900	G_23	G_3V
G_5.8.2	900	G_23	G_3V
G_5.9.1	900	G_23	G_3V
G_5.9.104	900	G_23	G_3V
G_5.9.105	900	G_23	G_3V
G_5.9.106	900	G_23	G_3V
G_5.9.107	900	G_23	G_3V
G_5.9.109	900	G_23	G_3V
G_5.9.110	900	G_23	G_3V
G_5.9.111	900	G_23	G_3V
G_5.9.112	900	G_23	G_3V
G_5.9.113	900	G_23	G_3V
G_5.9.114	900	G_23	G_3V
G_5.9.115	900	G_23	G_3V
G_5.9.117	900	G_23	G_3V
G_5.9.118	900	G_23	G_3V
G_5.9.119	900	G_23	G_3V
G_5.9.120	900	G_23	G_3V
G_5.9.121	900	G_23	G_3V
G_5.9.122	900	G_23	G_3V
G_5.9.123	900	G_23	G_3V
G_5.9.124	900	G_23	G_3V
G_5.9.125	900	G_23	G_3V
G_5.9.126	900	G_23	G_3V
G_5.9.127	900	G_23	G_3V
G_5.9.128	900	G_23	G_3V
G_5.9.129	900	G_23	G_3V
G_5.9.130	900	G_23	G_3V
G_5.9.131	900	G_23	G_3V
G_5.9.133	900	G_23	G_3V
G_5.9.134	900	G_23	G_3V
G_5.9.137	900	G_23	G_3V
G_5.9.139	900	G_23	G_3V
G_5.9.143	900	G_23	G_3V
G_5.9.144	900	G_23	G_3V
G_5.9.147	900	G_23	G_3V
G_5.9.149	900	G_23	G_3V
G_5.9.150	900	G_23	G_3V
G_5.9.2	900	G_23	G_3V
G_5.2.72	902	G_Flame	G_18V
G_5.2.73	902	G_Flame	G_18V
G_5.2.76	902	G_Flame	G_18V
G_5.2.77	902	G_Flame	G_18V
G_5.2.78	902	G_Flame	G_18V
G_5.2.79	902	G_Flame	G_18V
G_5.2.80	902	G_Flame	G_18V
G_5.2.81	902	G_Flame	G_18V
G_5.2.82	902	G_Flame	G_18V
G_5.2.83	902	G_Flame	G_18V
G_5.2.84	902	G_Flame	G_18V
G_5.2.85	902	G_Flame	G_18V
G_5.2.86	902	G_Flame	G_18V
G_5.6.11	902	G_Flame	G_18V
G_5.6.12	902	G_Flame	G_18V
G_5.6.13	902	G_Flame	G_18V
G_5.6.14	902	G_Flame	G_18V
G_5.6.16	902	G_Flame	G_18V
G_5.6.19	902	G_Flame	G_18V
G_5.6.20	902	G_Flame	G_18V
G_5.6.21	902	G_Flame	G_18V
G_5.6.22	902	G_Flame	G_18V
G_5.6.24	902	G_Flame	G_18V
G_5.6.25	902	G_Flame	G_18V
G_5.6.26	902	G_Flame	G_18V
G_5.6.28	902	G_Flame	G_18V
G_5.6.29	902	G_Flame	G_18V
G_5.6.30	902	G_Flame	G_18V
G_5.6.31	902	G_Flame	G_18V
G_5.6.33	902	G_Flame	G_18V
G_5.6.34	902	G_Flame	G_18V
G_5.6.35	902	G_Flame	G_18V
G_5.6.36	902	G_Flame	G_18V
G_5.6.37	902	G_Flame	G_18V
G_5.6.38	902	G_Flame	G_18V
G_5.6.39	902	G_Flame	G_18V
G_5.6.42	902	G_Flame	G_18V
G_5.6.43	902	G_Flame	G_18V
G_5.6.45	902	G_Flame	G_18V
G_5.6.47	902	G_Flame	G_18V
G_5.6.49	902	G_Flame	G_18V
G_5.6.51	902	G_Flame	G_18V
G_5.6.53	902	G_Flame	G_18V
G_5.6.55	902	G_Flame	G_18V
G_5.6.56	902	G_Flame	G_18V
G_5.6.58	902	G_Flame	G_18V
G_5.6.60	902	G_Flame	G_18V
G_5.6.62	902	G_Flame	G_18V
G_5.6.63	902	G_Flame	G_18V
G_5.6.64	902	G_Flame	G_18V
G_5.6.65	902	G_Flame	G_18V
G_5.6.67	902	G_Flame	G_18V
G_5.6.68	902	G_Flame	G_18V
G_5.6.69	902	G_Flame	G_18V
G_5.6.7	902	G_Flame	G_18V
G_5.6.70	902	G_Flame	G_18V
G_5.6.71	902	G_Flame	G_18V
G_5.6.72	902	G_Flame	G_18V
G_5.6.73	902	G_Flame	G_18V
G_5.6.74	902	G_Flame	G_18V
G_5.6.75	902	G_Flame	G_18V
G_5.9.10	902	G_Flame	G_18V
G_5.9.11	902	G_Flame	G_18V
G_5.9.12	902	G_Flame	G_18V
G_5.9.4	902	G_Flame	G_18V
G_5.9.5	902	G_Flame	G_18V
G_5.9.7	902	G_Flame	G_18V
G_5.9.9	902	G_Flame	G_18V
G_5.3.100	912	G_23	G_5LL
G_5.3.101	912	G_23	G_5LL
G_5.3.102	912	G_23	G_5LL
G_5.3.105	912	G_23	G_5LL
G_5.3.106	912	G_23	G_5LL
G_5.3.107	912	G_23	G_5LL
G_5.3.110	912	G_23	G_5LL
G_5.3.111	912	G_23	G_5LL
G_5.3.112	912	G_23	G_5LL
G_5.3.113	912	G_23	G_5LL
G_5.3.114	912	G_23	G_5LL
G_5.3.115	912	G_23	G_5LL
G_5.3.117	912	G_23	G_5LL
G_5.3.118	912	G_23	G_5LL
G_5.3.119	912	G_23	G_5LL
G_5.3.120	912	G_23	G_5LL
G_5.3.121	912	G_23	G_5LL
G_5.3.122	912	G_23	G_5LL
G_5.3.123	912	G_23	G_5LL
G_5.3.124	912	G_23	G_5LL
G_5.3.125	912	G_23	G_5LL
G_5.3.38	912	G_23	G_5LL
G_5.3.40	912	G_23	G_5LL
G_5.3.44	912	G_23	G_5LL
G_5.3.46	912	G_23	G_5LL
G_5.3.47	912	G_23	G_5LL
G_5.3.48	912	G_23	G_5LL
G_5.3.49	912	G_23	G_5LL
G_5.3.50	912	G_23	G_5LL
G_5.3.51	912	G_23	G_5LL
G_5.3.52	912	G_23	G_5LL
G_5.3.53	912	G_23	G_5LL
G_5.3.55	912	G_23	G_5LL
G_5.3.56	912	G_23	G_5LL
G_5.3.58	912	G_23	G_5LL
G_5.3.59	912	G_23	G_5LL
G_5.3.60	912	G_23	G_5LL
G_5.3.61	912	G_23	G_5LL
G_5.3.62	912	G_23	G_5LL
G_5.3.63	912	G_23	G_5LL
G_5.3.64	912	G_23	G_5LL
G_5.3.66	912	G_23	G_5LL
G_5.3.67	912	G_23	G_5LL
G_5.3.68	912	G_23	G_5LL
G_5.3.69	912	G_23	G_5LL
G_5.3.70	912	G_23	G_5LL
G_5.3.72	912	G_23	G_5LL
G_5.3.73	912	G_23	G_5LL
G_5.3.75	912	G_23	G_5LL
G_5.3.76	912	G_23	G_5LL
G_5.3.78	912	G_23	G_5LL
G_5.3.79	912	G_23	G_5LL
G_5.3.81	912	G_23	G_5LL
G_5.3.82	912	G_23	G_5LL
G_5.3.85	912	G_23	G_5LL
G_5.3.86	912	G_23	G_5LL
G_5.3.87	912	G_23	G_5LL
G_5.3.89	912	G_23	G_5LL
G_5.3.90	912	G_23	G_5LL
G_5.3.91	912	G_23	G_5LL
G_5.3.92	912	G_23	G_5LL
G_5.3.93	912	G_23	G_5LL
G_5.3.96	912	G_23	G_5LL
G_5.9.151	912	G_23	G_5LL
G_5.9.152	912	G_23	G_5LL
G_5.9.153	912	G_23	G_5LL
G_5.9.155	912	G_23	G_5LL
G_5.9.156	912	G_23	G_5LL
G_5.9.159	912	G_23	G_5LL
G_5.9.160	912	G_23	G_5LL
G_5.9.161	912	G_23	G_5LL
G_5.9.162	912	G_23	G_5LL
G_5.9.163	912	G_23	G_5LL
G_5.9.164	912	G_23	G_5LL
G_5.10.101	929	G_Italia	G_Seleccion.5
G_5.10.102	929	G_Italia	G_Seleccion.5
G_5.10.103	929	G_Italia	G_Seleccion.5
G_5.10.104	929	G_Italia	G_Seleccion.5
G_5.10.105	929	G_Italia	G_Seleccion.5
G_5.10.106	929	G_Italia	G_Seleccion.5
G_5.10.107	929	G_Italia	G_Seleccion.5
G_5.10.108	929	G_Italia	G_Seleccion.5
G_5.10.110	929	G_Italia	G_Seleccion.5
G_5.10.115	929	G_Italia	G_Seleccion.5
G_5.10.120	929	G_Italia	G_Seleccion.5
G_5.10.125	929	G_Italia	G_Seleccion.5
G_5.10.130	929	G_Italia	G_Seleccion.5
G_5.10.132	929	G_Italia	G_Seleccion.5
G_5.10.133	929	G_Italia	G_Seleccion.5
G_5.10.134	929	G_Italia	G_Seleccion.5
G_5.10.136	929	G_Italia	G_Seleccion.5
G_5.10.138	929	G_Italia	G_Seleccion.5
G_5.10.141	929	G_Italia	G_Seleccion.5
G_5.10.144	929	G_Italia	G_Seleccion.5
G_5.10.145	929	G_Italia	G_Seleccion.5
G_5.10.151	929	G_Italia	G_Seleccion.5
G_5.10.152	929	G_Italia	G_Seleccion.5
G_5.10.154	929	G_Italia	G_Seleccion.5
G_5.10.156	929	G_Italia	G_Seleccion.5
G_5.10.158	929	G_Italia	G_Seleccion.5
G_5.10.161	929	G_Italia	G_Seleccion.5
G_5.10.168	929	G_Italia	G_Seleccion.5
G_5.10.169	929	G_Italia	G_Seleccion.5
G_5.10.170	929	G_Italia	G_Seleccion.5
G_5.10.173	929	G_Italia	G_Seleccion.5
G_5.10.176	929	G_Italia	G_Seleccion.5
G_5.10.177	929	G_Italia	G_Seleccion.5
G_5.10.178	929	G_Italia	G_Seleccion.5
G_5.10.18	929	G_Italia	G_Seleccion.5
G_5.10.65	929	G_Italia	G_Seleccion.5
G_5.10.66	929	G_Italia	G_Seleccion.5
G_5.10.69	929	G_Italia	G_Seleccion.5
G_5.10.71	929	G_Italia	G_Seleccion.5
G_5.10.73	929	G_Italia	G_Seleccion.5
G_5.10.74	929	G_Italia	G_Seleccion.5
G_5.10.77	929	G_Italia	G_Seleccion.5
G_5.10.79	929	G_Italia	G_Seleccion.5
G_5.10.80	929	G_Italia	G_Seleccion.5
G_5.10.82	929	G_Italia	G_Seleccion.5
G_5.10.84	929	G_Italia	G_Seleccion.5
G_5.10.85	929	G_Italia	G_Seleccion.5
G_5.10.86	929	G_Italia	G_Seleccion.5
G_5.10.88	929	G_Italia	G_Seleccion.5
G_5.10.89	929	G_Italia	G_Seleccion.5
G_5.10.90	929	G_Italia	G_Seleccion.5
G_5.10.91	929	G_Italia	G_Seleccion.5
G_5.10.92	929	G_Italia	G_Seleccion.5
G_5.10.93	929	G_Italia	G_Seleccion.5
G_5.10.96	929	G_Italia	G_Seleccion.5
G_5.10.97	929	G_Italia	G_Seleccion.5
G_5.10.98	929	G_Italia	G_Seleccion.5
G_5.10.99	929	G_Italia	G_Seleccion.5
G_23	jardin	NA	NA
G_Agourane	jardin	NA	NA
G_Alburla	jardin	NA	NA
G_Arna.Guirna	jardin	NA	NA
G_Askari	jardin	NA	NA
G_Assyl.Kara	jardin	NA	NA
G_Autumn.Royal	jardin	NA	NA
G_Autumn.Seedless	jardin	NA	NA
G_Beauty	jardin	NA	NA
G_Black	jardin	NA	NA
G_Blush	jardin	NA	NA
G_Bogazkere	jardin	NA	NA
G_Calmeria	jardin	NA	NA
G_Canner	jardin	NA	NA
G_Centennial	jardin	NA	NA
G_Cesar	jardin	NA	NA
G_Chaselas.Musque	jardin	NA	NA
G_Chirai.Obak	jardin	NA	NA
G_Chouchillon	jardin	NA	NA
G_Crimson	jardin	NA	NA
G_Dawn	jardin	NA	NA
G_Delizia.di.Vaprio	jardin	NA	NA
G_Emperor	jardin	NA	NA
G_Espadeiro.Tinto	jardin	NA	NA
G_Exotic	jardin	NA	NA
G_Frankentaler	jardin	NA	NA
G_Fue.Fuki	jardin	NA	NA
G_Gros.Colman	jardin	NA	NA
G_Ilusion	jardin	NA	NA
G_Iniagrape.one	jardin	NA	NA
G_Italia	jardin	NA	NA
G_July.Muscat	jardin	NA	NA
G_K.Belyi	jardin	NA	NA
G_Kapistroni	jardin	NA	NA
G_Kapistroni.tetri	jardin	NA	NA
G_Korithi	jardin	NA	NA
G_Kyoho	jardin	NA	NA
G_Lady.Dawne	jardin	NA	NA
G_Lameiro	jardin	NA	NA
G_Magdalena	jardin	NA	NA
G_Mehdik	jardin	NA	NA
G_Melissa	jardin	NA	NA
G_Monukka	jardin	NA	NA
G_Moscatel.Oeiras.Faux	jardin	NA	NA
G_Moscatel.Rosada	jardin	NA	NA
G_Olivette	jardin	NA	NA
G_Orbois	jardin	NA	NA
G_Orlovi.Nokti	jardin	NA	NA
G_Patagonia	jardin	NA	NA
G_Pervenetz	jardin	NA	NA
G_Plant.de.Maroc	jardin	NA	NA
G_Pletchistik	jardin	NA	NA
G_Portugais.Bleu	jardin	NA	NA
G_Prune.de.Cazouls	jardin	NA	NA
G_Queen	jardin	NA	NA
G_Red.Globe	jardin	NA	NA
G_Retagliado.Bianco	jardin	NA	NA
G_Ribier	jardin	NA	NA
G_Ruby.Cabernet	jardin	NA	NA
G_San.Francisco	jardin	NA	NA
G_Seleccion.5	jardin	NA	NA
G_Sultanina.Monococo	jardin	NA	NA
G_Superior	jardin	NA	NA
G_Tandaya	jardin	NA	NA
G_Titsa.Kaprei	jardin	NA	NA
G_Tsolikouri	jardin	NA	NA
G_Varadi	jardin	NA	NA
G_Variete.d.oasis.bou.chemma	jardin	NA	NA
G_Voskeat	jardin	NA	NA
