# Supplementary material for: Dissecting the complex genetic basis of pre- and post-harvest traits in Vitis vinifera L. using genome-wide association studies
Source: Hortic Res. 2024 Jan 3;11(2):uhad283. doi: 10.1093/hr/uhad283 (PMC10939405; doi:10.1093/hr/uhad283)
Supplement: Web_Material_uhad283 [file web_material_uhad283.zip › PHENO_raw_data.xlsx]

## Sheet: espaldera_5
season	crossing	segregants	date_harvest	Replicated	cluster_weight	berry_weight	soluble_solids	seed_number	seed_fresh_weight	seed_dry_weight	rachis_weight
2020	902	5.2.77	2020-01-07	R1	186.5	2.79	16	3.7	0.07843	0.0272	8
2020	902	5.2.77	2020-01-07	R2	401.5	2.52	15	3.5	0.08428	0.03127	12
2020	902	5.2.77	2020-01-07	R3	172.9	2.95	18	3	0.07045	0.02553	8
2020	111	5.7.93	2020-01-07	R1	195.9	3.94	17	1.9	0.18692	0.0883	9
2020	111	5.7.93	2020-01-07	R2	416.3	4.71	17	2.5	0.22019	0.10715	13
2020	111	5.7.93	2020-01-07	R3	214.7	4.38	18	2.7	0.22308	0.10608	9
2020	406	5.7.140	2020-01-07	R1	221.2	1.02	19	0.6	0.00055	0.0004	10
2020	406	5.7.140	2020-01-07	R2	420.9	1.35	21	1.1	0.00061	0.00018	15
2020	406	5.7.140	2020-01-07	R3	343.1	0.94	20	0.7	0.00087	0.00044	13
2020	902	5.9.4	2020-01-07	R1	78.2	0.45	11	0.6	0.00033	9e-05	10
2020	902	5.9.4	2020-01-07	R2	102.5	1.14	19	0.7	0.00093	0.00038	10
2020	902	5.9.4	2020-01-07	R3	134.4	1.15	18	0.7	0.00115	0.00046	10
2020	902	5.9.5	2020-01-07	R1	130.2	3.68	15	1.7	0.01271	0.00419	6
2020	902	5.9.5	2020-01-07	R2	304.9	3.1	16	1.8	0.02403	0.0077	9
2020	902	5.9.5	2020-01-07	R3	303.2	3.13	15	1.8	0.01293	0.0055	9
2020	902	5.9.11	2020-01-07	R1	138	1.26	18	0.5	0.00122	0.00057	11
2020	902	5.9.11	2020-01-07	R2	171.3	0.9	15	0.4	0.00044	0.00013	13
2020	902	5.9.11	2020-01-07	R3	137.1	1.04	18	1.1	0.00154	0.00054	13
2020	902	5.2.72	2020-01-13	R1	121	1.58	18	0	0	0	12.7
2020	902	5.2.72	2020-01-13	R2	104	1.64	18	0	0	0	10.3
2020	902	5.2.72	2020-01-13	R3	84.1	1.23	19	0	0	0	6.5
2020	111	5.3.171	2020-01-13	R1	56.7	1.03	22	0	0	0	3.8
2020	111	5.3.171	2020-01-13	R2	80	1.16	21	0	0	0	6.3
2020	111	5.3.171	2020-01-13	R3	72.5	1.33	19	0	0	0	4.6
2020	111	5.4.135	2020-01-13	R1	136	1.12	18	1.2	0.00448	0.00192	5.1
2020	111	5.4.135	2020-01-13	R2	380.6	1.39	16	2.6	0.01642	0.00534	9.8
2020	111	5.4.135	2020-01-13	R3	441.8	1.52	16	3.1	0.02482	0.00969	11.4
2020	111	5.4.138	2020-01-13	R1	125.9	1.23	23	0.4	0.00166	0.00026	5.8
2020	111	5.4.138	2020-01-13	R2	103.3	1.44	21	0.8	0.00428	0.00179	4.8
2020	111	5.4.138	2020-01-13	R3	137	1.14	16	0.3	0.00395	0.00192	6
2020	111	5.4.146	2020-01-13	R1	162.3	1.46	19	0.9	0.00132	0.00054	7.2
2020	111	5.4.146	2020-01-13	R2	146.2	1.37	18	0.2	0.00025	0.00018	6.6
2020	111	5.4.146	2020-01-13	R3	118.6	1.27	18	1.2	0.0009	0.00051	5.6
2020	111	5.4.154	2020-01-13	R1	242.2	1.77	21	1.5	0.01215	0.00423	9.5
2020	111	5.4.154	2020-01-13	R2	160.3	1.57	22	0.9	0.00489	0.00182	6.6
2020	111	5.4.154	2020-01-13	R3	286.9	1.57	22	1.2	0.00645	0.00372	10
2020	111	5.4.156	2020-01-13	R1	399	2.91	20	3.1	0.08109	0.03491	13.4
2020	111	5.4.156	2020-01-13	R2	432.7	2.84	17	3	0.15042	0.05963	15.1
2020	111	5.4.156	2020-01-13	R3	210.4	2.49	18	2.6	0.10778	0.05496	8.2
2020	111	5.4.159	2020-01-13	R1	165.7	1.45	20	0	0	0	4
2020	111	5.4.159	2020-01-13	R2	124.9	1.27	22	0	0	0	3.7
2020	111	5.4.159	2020-01-13	R3	122.6	1.06	19	0	0	0	3.4
2020	111	5.4.169	2020-01-13	R1	358.1	4.64	17	2.8	0.15443	0.08745	7.3
2020	111	5.4.169	2020-01-13	R2	386.6	5.1	18	3	0.17891	0.10144	6.9
2020	111	5.4.169	2020-01-13	R3	301.3	4.27	18	2.7	0.17452	0.09057	5.8
2020	111	5.4.174	2020-01-13	R1	350.1	3.18	16	2.6	0.14173	0.05292	13.8
2020	111	5.4.174	2020-01-13	R2	297.3	3.23	18	2	0.11024	0.05759	7.2
2020	111	5.4.174	2020-01-13	R3	607.3	3.44	17	2.5	0.16294	0.07284	16
2020	111	5.5.66	2020-01-13	R1	132.6	0.83	19	0	0	0	4.3
2020	111	5.5.66	2020-01-13	R2	94.7	0.63	18	0	0	0	3.1
2020	111	5.5.98	2020-01-13	R1	82	0.65	17	0	0	0	3.1
2020	111	5.5.101	2020-01-13	R1	289.6	2.26	19	0.2	0.0022	0.0001	13.6
2020	111	5.5.101	2020-01-13	R2	284.2	2.58	17	0.9	0.00591	0.00156	12
2020	111	5.5.109	2020-01-13	R1	144.8	2.69	17	2	0.02136	0.00521	6.4
2020	902	5.6.15	2020-01-14	R1	155.1	1.78	19	0	0	0	12.1
2020	902	5.6.15	2020-01-14	R2	91.6	1.37	18	0	0	0	5
2020	902	5.6.15	2020-01-14	R3	72.5	1.16	18	0	0	0	4.2
2020	902	5.6.19	2020-01-14	R1	105	1.42	20	0	0	0	5.1
2020	902	5.6.19	2020-01-14	R2	10.7	1.32	18	0	0	0	9.4
2020	902	5.6.19	2020-01-14	R3	115.4	1.28	21	0	0	0	8.4
2020	902	5.6.20	2020-01-14	R1	593.7	3.39	12	2.1	0.07978	0.04309	18.3
2020	902	5.6.20	2020-01-14	R2	345.9	2.46	12	2.4	0.14027	0.06522	9.1
2020	902	5.6.20	2020-01-14	R3	389.1	1.99	12	1.5	0.08623	0.04266	13.7
2020	902	5.6.25	2020-01-14	R1	187.9	2.63	18	1.8	0.01214	0.00424	4.4
2020	902	5.6.25	2020-01-14	R2	169.6	2.59	19	2.2	0.0074	0.0027	4.2
2020	902	5.6.31	2020-01-14	R1	47	1.57	19	0	0	0	5.8
2020	902	5.6.31	2020-01-14	R2	62.9	1.39	18	0	0	0	3.3
2020	902	5.6.41	2020-01-14	R1	245.4	2.27	17	1.8	0.02308	0.00866	15
2020	902	5.6.44	2020-01-14	R1	209.8	2.93	16	1.7	0.01953	0.00488	4.4
2020	902	5.6.45	2020-01-14	R1	319.7	3.24	18	2.3	0.0225	0.00781	13
2020	902	5.6.45	2020-01-14	R2	550.6	3.16	17	2.5	0.02177	0.00748	16.8
2020	902	5.6.45	2020-01-14	R3	403.5	2.67	16	3.2	0.04307	0.01381	10
2020	902	5.6.65	2020-01-14	R1	267	1.68	13	2.7	0.04745	0.01098	7.1
2020	902	5.6.65	2020-01-14	R2	291.6	1.77	16	2.5	0.02231	0.00619	14.1
2020	902	5.6.65	2020-01-14	R3	444.2	1.52	13	2.7	0.03691	0.00822	9.4
2020	902	5.6.72	2020-01-14	R1	858.5	3.97	16	2.3	0.09282	0.0472	20.8
2020	111	5.7.26	2020-01-14	R1	47.1	0.58	17	0	0	0	1.8
2020	111	5.7.26	2020-01-14	R2	85.9	1.22	19	0	0	0	6.2
2020	111	5.7.46	2020-01-14	R1	745	1.57	12	2.1	0.01014	0.00271	14
2020	111	5.7.46	2020-01-14	R2	213.3	1.77	14	3	0.02497	0.00908	5.1
2020	111	5.7.60	2020-01-14	R1	276.1	1.82	19	1.1	0.00097	0.00043	5.9
2020	111	5.7.60	2020-01-14	R2	205	1.87	18	1.5	0.00383	0.00133	6.2
2020	111	5.7.60	2020-01-14	R3	255.2	1.59	18	0.9	0.00154	0.00058	4.3
2020	111	5.7.82	2020-01-14	R1	301.2	4.38	15	1.6	0.08612	0.04273	6.6
2020	111	5.7.107	2020-01-14	R1	80.4	1.38	19	0	0	0	6.4
2020	111	5.7.107	2020-01-14	R2	111.7	1.17	19	0	0	0	7.2
2020	111	5.7.107	2020-01-14	R3	78.3	1.39	16	0	0	0	6.1
2020	111	5.7.111	2020-01-14	R1	196.4	1.23	14	2.6	0.01336	0.00458	4.4
2020	111	5.7.111	2020-01-14	R2	111.4	1.82	19	2.2	0.01348	0.00542	3.4
2020	111	5.7.114	2020-01-14	R1	307.5	3.91	19	2.3	0.17068	0.07581	5.6
2020	111	5.7.115	2020-01-14	R1	1220.7	3.51	15	2.7	0.13035	0.06435	27.3
2020	111	5.7.123	2020-01-14	R1	207	2.14	11	1.5	0.0426	0.0284	7.4
2020	406	5.7.141	2020-01-14	R1	60	0.99	23	0	0	0	6.4
2020	406	5.7.146	2020-01-14	R1	88.3	0.77	16	0	0	0	5.2
2020	406	5.7.146	2020-01-14	R2	169.3	0.91	19	0	0	0	8.1
2020	406	5.7.146	2020-01-14	R3	193.4	1.34	16	0	0	0	8.7
2020	902	5.2.74	2020-01-17	R1	199.4	2.05	20	2	0.00476	0.00157	12.6
2020	902	5.2.74	2020-01-17	R2	205.8	2.21	18	2.9	0.00964	0.00286	8.4
2020	902	5.2.74	2020-01-17	R3	184.9	1.89	19	0.9	0.00208	0.0007	10
2020	411	5.2.147	2020-01-17	R1	319.7	1.99	17	0	0	0	7.1
2020	411	5.2.147	2020-01-17	R2	550.4	2.02	16	0.7	0.00387	0.00128	13.7
2020	411	5.2.147	2020-01-17	R3	439.1	2.47	16	0.8	0.00371	0.00104	9.2
2020	111	5.4.140	2020-01-17	R1	248	3.48	21	1.6	0.15065	0.07368	13.2
2020	111	5.4.140	2020-01-17	R2	280.3	3.93	20	1.7	0.1822	0.08443	9
2020	111	5.4.140	2020-01-17	R3	340.2	3.6	22	1.7	0.15833	0.07567	14.5
2020	111	5.4.143	2020-01-17	R1	710	2.38	18	2.4	0.01231	0.00453	17.2
2020	111	5.4.143	2020-01-17	R2	748.6	2.25	19	1.9	0.0122	0.0045	15.4
2020	111	5.4.143	2020-01-17	R3	538.4	2.35	18	2.2	0.01018	0.00365	14.3
2020	111	5.4.149	2020-01-17	R1	437.2	5.88	17	3.3	0.28543	0.13528	13.7
2020	111	5.4.149	2020-01-17	R2	230.1	4.3	17	2.9	0.16953	0.07988	9.5
2020	111	5.5.17	2020-01-17	R1	172.2	1.56	16	0.1	0.00133	0.00049	9.5
2020	111	5.5.17	2020-01-17	R2	178.4	1.92	18	0.2	0.00139	0.00066	7.8
2020	111	5.5.48	2020-01-17	R1	215.4	2.94	15	1.6	0.02103	0.00473	4.6
2020	111	5.5.48	2020-01-17	R2	307.2	3.86	15	2.4	0.02567	0.00651	9
2020	111	5.5.57	2020-01-17	R1	89.9	1.11	17	0	0	0	11.3
2020	111	5.5.71	2020-01-17	R1	208.6	1.14	18	0.9	0.00409	0.00128	6.3
2020	111	5.5.71	2020-01-17	R2	244.7	1.24	18	1.4	0.00572	0.00161	6
2020	111	5.5.86	2020-01-17	R1	86.2	0.72	20	0	0	0	3.7
2020	111	5.5.86	2020-01-17	R2	67.9	0.87	19	0	0	0	3.8
2020	111	5.5.96	2020-01-17	R1	187.6	1.43	18	1.5	0.00838	0.00239	7.2
2020	111	5.5.96	2020-01-17	R2	335.7	2.3	10	0.4	0.00207	0.00054	10.3
2020	111	5.5.96	2020-01-17	R3	630.9	3.44	13	1.2	0.00711	0.00173	14.7
2020	111	5.5.105	2020-01-17	R1	155.1	2.57	17	0.7	0.06579	0.03062	11.9
2020	111	5.5.105	2020-01-17	R2	456.2	3.11	18	1.1	0.08368	0.0368	22.1
2020	111	5.5.105	2020-01-17	R3	284.8	4.1	17	1.1	0.10211	0.04876	18.2
2020	111	5.5.107	2020-01-17	R1	315.2	2.14	14	2.6	0.03302	0.00909	6.3
2020	111	5.5.107	2020-01-17	R2	245.2	2.21	14	2.7	0.03084	0.00865	5.4
2020	111	5.5.107	2020-01-17	R3	281.4	2.33	19	2.2	0.01544	0.00521	10.5
2020	902	5.6.13	2020-01-17	R1	731.3	2.74	20	2.8	0.02209	0.00636	21
2020	902	5.6.13	2020-01-17	R2	603.6	2.4	20	2.4	0.02533	0.00715	17.7
2020	902	5.6.13	2020-01-17	R3	696.9	3.18	19	3.2	0.02192	0.00538	18.2
2020	902	5.6.30	2020-01-17	R1	620.8	2.74	16	1.9	0.0662	0.03055	15
2020	902	5.6.30	2020-01-17	R2	381.8	3.77	18	1.9	0.06972	0.03428	10.5
2020	902	5.6.30	2020-01-17	R3	466.6	5.11	17	2.5	0.11362	0.05551	10.7
2020	902	5.6.36	2020-01-17	R1	430.3	4.79	17	2.8	0.12935	0.06568	9.3
2020	902	5.6.36	2020-01-17	R2	556.3	4.99	18	2.7	0.11755	0.05716	12.2
2020	902	5.6.43	2020-01-17	R1	399.2	3.02	15	2.6	0.12917	0.05956	9.2
2020	902	5.6.43	2020-01-17	R2	478	4.38	17	2.4	0.14317	0.05645	12
2020	111	5.7.31	2020-01-17	R1	771.7	2.01	14	2	0.02477	0.00628	17.7
2020	111	5.7.31	2020-01-17	R2	792.2	2.04	17	1.9	0.05109	0.0061	14.1
2020	111	5.7.31	2020-01-17	R3	639.8	3.03	17	2.4	0.04156	0.01274	15.2
2020	111	5.7.32	2020-01-17	R1	447.1	2.54	16	3	0.02641	0.00759	11.8
2020	111	5.7.32	2020-01-17	R2	729.4	3.17	15	3.4	0.03568	0.00994	13.1
2020	902	5.6.75	2020-01-17	R1	56.6	1.47	23	1.3	0.05089	0.00697	4.7
2020	902	5.6.75	2020-01-17	R2	73.1	1.38	20	1.4	0.01557	0.00483	2.2
2020	111	5.3.165	2020-01-17	R1	75.6	1.69	16	0	0	0	3.6
2020	411	5.6.104	2020-01-17	R1	358.5	3.02	14	1.6	0.11981	0.06063	9.4
2020	411	5.6.104	2020-01-17	R2	314.2	2.45	17	1.8	0.04173	0.01246	7.8
2020	411	5.6.104	2020-01-17	R3	299	2.33	16	1.6	0.03061	0.00964	6.3
2020	111	5.5.78	2020-01-17	R1	425.9	3.45	18	2.3	0.12568	0.0616	8.4
2020	111	5.5.78	2020-01-17	R2	720.1	4.04	19	1.7	0.08555	0.04009	18.9
2020	929	5.10.18	2020-01-17	R1	163.6	2.29	19	0.4	0.04404	0.01187	3.6
2020	111	5.7.73	2020-01-17	R1	153.2	1.28	20	0.3	0.01793	0.00946	7.8
2020	111	5.7.73	2020-01-17	R2	104.7	1.87	19	0.9	0.05214	0.02762	7
2020	929	5.10.66	2020-01-17	R1	345.4	3.56	14	2.4	0.06951	0.01868	7.1
2020	929	5.10.66	2020-01-17	R2	404.1	3.55	15	2.3	0.08001	0.02111	7.9
2020	929	5.10.66	2020-01-17	R3	444.3	3.83	17	2.1	0.0684	0.02101	8.7
2020	411	5.4.6	2020-01-23	R1	162.8	0.54	13	0	0	0	5.1
2020	411	5.4.6	2020-01-23	R2	116.8	0.59	13	0	0	0	3
2020	411	5.4.6	2020-01-23	R3	80.6	0.72	14	0	0	0	2.2
2020	111	5.4.148	2020-01-23	R1	553.2	2.31	15	3.2	0.04266	0.01332	10.7
2020	111	5.4.158	2020-01-23	R1	309.9	2.9	17	0	0	0	7.3
2020	111	5.4.158	2020-01-23	R2	682.4	2.62	16	0	0	0	15.1
2020	111	5.4.158	2020-01-23	R3	349.5	1.26	17	0	0	0	8.9
2020	406	5.4.42	2020-01-23	R1	164.5	1.46	15	0	0	0	7.3
2020	406	5.4.42	2020-01-23	R2	134.8	1.04	13	0	0	0	7
2020	406	5.4.42	2020-01-23	R3	136.2	1.31	15	0	0	0	6.5
2020	406	5.4.36	2020-01-23	R1	96	0.79	13	0	0	0	5.4
2020	406	5.4.36	2020-01-23	R2	127.4	0.97	16	0	0	0	4.8
2020	406	5.4.36	2020-01-23	R3	75.5	0.96	17	0	0	0	2.8
2020	406	5.4.75	2020-01-23	R1	174.5	0.92	20	0	0	0	9.5
2020	406	5.4.75	2020-01-23	R2	255	1.65	17	0	0	0	5
2020	406	5.4.75	2020-01-23	R3	160.4	2.38	17	0	0	0	12.4
2020	406	5.4.66	2020-01-23	R1	192.2	2.25	13	1	0.08398	0.04187	7.9
2020	406	5.4.66	2020-01-23	R2	98.5	1.72	13	1.2	0.07333	0.038	3.9
2020	111	5.4.163	2020-01-23	R1	294.7	1.21	16	3	0.03128	0.00754	7.6
2020	111	5.4.163	2020-01-23	R2	270.7	1.69	19	2.8	0.04795	0.01159	8.6
2020	111	5.4.163	2020-01-23	R3	354.3	1.34	17	2.9	0.02818	0.00698	7.3
2020	111	5.5.84	2020-01-23	R1	268.3	2.18	15	0.3	0.00183	0.00025	22
2020	111	5.5.84	2020-01-23	R2	198.5	2.3	17	0.2	0.00783	0.00122	12.2
2020	111	5.5.84	2020-01-23	R3	155.6	2.67	15	0.8	0.01064	0.00196	10.2
2020	111	5.5.92	2020-01-23	R1	174.9	1.69	19	1.4	0.01119	0.00273	4.3
2020	111	5.5.99	2020-01-23	R1	105.8	1.37	19	1	0.01216	0.00268	5.8
2020	111	5.5.99	2020-01-23	R2	81.7	1.26	19	1.3	0.01377	0.00278	6
2020	111	5.5.97	2020-01-23	R1	537.9	1.14	17	1.5	0.01274	0.00186	12.7
2020	111	5.5.97	2020-01-23	R2	308.6	1.49	16	3.4	0.01416	0.00308	3.7
2020	111	5.5.97	2020-01-23	R3	417.3	1.55	17	2.2	0.00898	0.00205	9.4
2020	111	5.5.76	2020-01-23	R1	932.4	2.16	15	2	0.03177	0.00864	35.8
2020	111	5.5.76	2020-01-23	R2	831.4	2.33	15	1.9	0.02177	0.00714	27.6
2020	111	5.5.76	2020-01-23	R3	846.9	1.79	15	1.8	0.02033	0.00551	31.4
2020	111	5.5.15	2020-01-23	R1	324.5	4.07	18	2.5	0.16477	0.08058	7.2
2020	111	5.5.59	2020-01-23	R1	113.5	1.24	19	0.7	0.003	0.001	5.7
2020	111	5.5.59	2020-01-23	R2	120.9	0.7	19	0.2	0.00211	0.00054	6.4
2020	111	5.5.56	2020-01-23	R1	226.9	2.72	24	1.6	0.08814	0.04639	5.9
2020	111	5.5.56	2020-01-23	R2	175.6	2.1	21	1.8	0.02033	0.00631	6.5
2020	111	5.5.53	2020-01-23	R1	751.5	2.82	17	2.2	0.19489	0.08735	14.2
2020	111	5.5.53	2020-01-23	R2	924.4	2.96	16	2.3	0.2006	0.09129	20.9
2020	111	5.5.46	2020-01-23	R1	567.2	2.79	16	2.9	0.16862	0.07938	16.2
2020	111	5.5.46	2020-01-23	R2	470.9	3.57	19	2.7	0.11914	0.0641	10.7
2020	111	5.5.46	2020-01-23	R3	492.2	3.27	17	2.2	0.09971	0.06366	15.8
2020	902	5.6.11	2020-01-23	R1	849.4	5.85	19	2.7	0.13042	0.0635	20.3
2020	902	5.6.11	2020-01-23	R2	827.8	4.99	19	2.2	0.1012	0.05804	19
2020	902	5.6.11	2020-01-23	R3	1107.1	5.36	19	2.5	0.11272	0.01379	28.1
2020	411	5.6.115	2020-01-23	R1	207.4	1	16	0	0	0	10
2020	411	5.6.115	2020-01-23	R2	267.8	0.81	14	0	0	0	8
2020	411	5.6.115	2020-01-23	R3	139.1	0.87	16	0	0	0	7.3
2020	411	5.6.120	2020-01-23	R1	195.3	0.67	17	0	0	0	5.1
2020	411	5.6.157	2020-01-23	R1	194.7	1.7	16	1.3	0.04303	0.01457	6.2
2020	411	5.6.127	2020-01-23	R1	298	1.14	15	0	0	0	6.1
2020	411	5.6.127	2020-01-23	R2	407.2	1.24	15	0	0	0	7.9
2020	411	5.6.143	2020-01-23	R1	590.3	1.53	12	1.3	0.04101	0.00973	6.8
2020	411	5.6.143	2020-01-23	R2	418.3	1.61	14	1.1	0.02197	0.00674	8.8
2020	411	5.6.143	2020-01-23	R3	421.2	1.38	16	1.7	0.02542	0.00769	8.1
2020	411	5.6.125	2020-01-23	R1	218.3	1.79	18	0	0	0	5
2020	411	5.6.125	2020-01-23	R2	343.9	1.44	16	0	0	0	7.6
2020	411	5.6.125	2020-01-23	R3	148.3	1.36	21	0	0	0	4.1
2020	902	5.2.82	2020-01-24	R1	233.6	1.17	18	0	0	0	10.4
2020	902	5.2.82	2020-01-24	R2	310.3	1.43	17	0	0	0	14.3
2020	411	5.2.138	2020-01-24	R1	212.1	0.87	18	0	0	0	7.8
2020	411	5.2.138	2020-01-24	R2	185.5	0.84	16	0	0	0	8.3
2020	411	5.2.160	2020-01-24	R1	259.9	1.39	18	0	0	0	10.2
2020	411	5.2.160	2020-01-24	R2	256.8	1.34	19	0	0	0	4.4
2020	411	5.2.160	2020-01-24	R3	116.1	1.51	19	0	0	0	3.3
2020	411	5.2.166	2020-01-24	R1	133.8	1.9	17	0.9	0.00837	0.00246	2.5
2020	411	5.2.166	2020-01-24	R2	130.6	2.38	17	1.2	0.01682	0.00432	2.7
2020	411	5.2.166	2020-01-24	R3	206	2.14	16	1.4	0.01548	0.00379	5.1
2020	900	5.3.23	2020-01-24	R1	309.6	5.34	17	1.5	0.09531	0.04931	6.5
2020	900	5.3.23	2020-01-24	R2	242.6	5.2	15	1.6	0.11542	0.06142	5.4
2020	900	5.3.23	2020-01-24	R3	463.4	5.81	19	1.9	0.14314	0.08199	11.3
2020	111	5.3.168	2020-01-24	R1	26.3	0.48	14	0	0	0	9.3
2020	111	5.3.168	2020-01-24	R2	38.5	0.62	19	0	0	0	3.4
2020	111	5.3.168	2020-01-24	R3	48.5	0.93	18	0	0	0	4.3
2020	111	5.4.142	2020-01-24	R1	68	8.3	19	0	0	0	2
2020	111	5.4.157	2020-01-24	R1	39.9	0.72	21	0	0	0	3.8
2020	111	5.4.151	2020-01-24	R1	44.8	0.91	16	0	0	0	4.8
2020	111	5.4.151	2020-01-24	R2	68.8	0.77	16	0	0	0	4.7
2020	111	5.4.164	2020-01-24	R1	148.1	2.59	17	0	0	0	8.6
2020	111	5.4.164	2020-01-24	R2	201	2.63	16	0.3	0.00381	0.00114	11.1
2020	111	5.4.164	2020-01-24	R3	162.8	2.78	16	0.3	0.00412	0.00085	10.8
2020	111	5.4.170	2020-01-24	R1	684.5	2.01	17	2.9	0.00728	0.00202	18.2
2020	111	5.4.170	2020-01-24	R2	514.8	1.85	17	1.8	0.00705	0.00213	13.4
2020	111	5.4.170	2020-01-24	R3	446.6	1.76	17	2.4	0.01335	0.00261	11.4
2020	902	5.6.35	2020-01-24	R1	340.9	4.88	18	2.4	0.21598	0.10191	6.8
2020	902	5.6.35	2020-01-24	R2	357.5	2.92	18	0.6	0.04008	0.01785	9.2
2020	902	5.6.39	2020-01-24	R1	409.8	2.65	18	0	0	0	11.8
2020	902	5.6.74	2020-01-24	R1	539.5	2.77	21	2.3	0.14937	0.06931	15.6
2020	411	5.6.140	2020-01-24	R1	163.2	1.42	20	1	0.02173	0.00765	5.8
2020	411	5.6.140	2020-01-24	R2	158.3	1.9	18	1.1	0.05011	0.01582	7.1
2020	411	5.6.140	2020-01-24	R3	190.5	2.15	16	1.1	0.05425	0.01698	8.5
2020	111	5.5.104	2020-01-27	R1	342.8	3.02	21	1	0.08629	0.04139	14.2
2020	111	5.5.104	2020-01-27	R2	269.9	3.32	21	1.3	0.11347	0.06151	7.5
2020	111	5.5.104	2020-01-27	R3	272.1	3.01	20	1	0.07954	0.04191	7.1
2020	902	5.6.39	2020-01-27	R2	109.8	2.91	19	0	0	0	4.1
2020	411	5.6.164	2020-01-27	R1	61.1	2.14	20	1.1	0.07021	0.03826	2.9
2020	411	5.6.164	2020-01-27	R2	32.2	1.34	21	0.6	0.02884	0.01806	1.8
2020	111	5.7.43	2020-01-27	R1	48.4	0.81	21	0.7	0.0164	0.00434	8.4
2020	111	5.7.43	2020-01-27	R2	42.1	0.78	22	0.5	0.01131	0.00279	7.1
2020	111	5.7.90	2020-01-27	R1	205.4	1.65	20	0	0	0	8.4
2020	111	5.7.90	2020-01-27	R2	56.4	1.5	21	0	0	0	2.2
2020	111	5.7.103	2020-01-27	R1	441.8	2.66	17	2.3	0.19583	0.09974	13.6
2020	111	5.7.103	2020-01-27	R2	634.2	2.78	16	2.8	0.23625	0.11485	22.1
2020	111	5.7.103	2020-01-27	R3	274	3.31	18	3.6	0.27656	0.14349	8
2020	111	5.7.108	2020-01-27	R1	382.7	2.11	18	3	0.04163	0.01515	6.5
2020	111	5.7.70	2020-01-27	R1	939.8	4.19	18	2.9	0.01823	0.0044	16.1
2020	111	5.7.70	2020-01-27	R2	706.3	5.13	18	3.3	0.02503	0.00606	10.7
2020	411	5.8.87	2020-01-27	R1	39.4	1.04	16	0	0	0	3.3
2020	411	5.8.87	2020-01-27	R2	139.8	1.3	18	0	0	0	4
2020	411	5.8.87	2020-01-27	R3	50.2	1.15	17	0	0	0	3.9
2020	411	5.8.103	2020-01-27	R1	66.7	0.84	20	0	0	0	1.5
2020	411	5.8.103	2020-01-27	R2	44.7	0.64	17	0	0	0	1.5
2020	411	5.8.119	2020-01-27	R1	335.1	1.87	17	0	0	0	7.5
2020	411	5.8.119	2020-01-27	R2	277.5	1.84	19	0	0	0	9.1
2020	411	5.8.119	2020-01-27	R3	182.8	1.28	21	0	0	0	5.2
2020	900	5.9.120	2020-01-27	R1	111.5	1.51	16	1.8	0.00513	0.0014	4.3
2020	900	5.9.120	2020-01-27	R2	202.6	1.61	18	1.6	0.00407	0.0011	6.5
2020	900	5.9.120	2020-01-27	R3	185.4	1.37	17	1.4	0.00771	0.00185	6.4
2020	912	5.9.160	2020-01-27	R1	404.9	1.92	13	1.6	0.0245	0.007	21.5
2020	406	5.1.137	2020-01-31	R1	218.2	2.24	17	1.6	0.02955	0.00741	6.4
2020	406	5.1.137	2020-01-31	R2	376.1	1.71	18	1.3	0.01349	0.00366	10.2
2020	406	5.1.137	2020-01-31	R3	219.8	2.38	18	1.5	0.02191	0.00575	6.2
2020	411	5.2.156	2020-01-31	R1	200.8	2.72	19	1.1	0.01409	0.00329	3.9
2020	411	5.2.156	2020-01-31	R2	358	2.92	19	1.5	0.0126	0.00241	9.6
2020	411	5.2.156	2020-01-31	R3	598	2.63	19	1.8	0.01559	0.00376	12.4
2020	902	5.2.76	2020-01-31	R1	174	2.45	15	1.4	0.08971	0.03522	4.6
2020	902	5.2.76	2020-01-31	R2	531.3	3.03	15	1.7	0.12317	0.05059	13.2
2020	902	5.2.76	2020-01-31	R3	392.9	2.72	15	2	0.12029	0.0488	10.1
2020	900	5.2.9	2020-01-31	R1	199.9	3.47	17	0	0	0	6.3
2020	900	5.2.9	2020-01-31	R2	285.2	3.49	16	0	0	0	8.6
2020	900	5.2.9	2020-01-31	R3	317.6	2.81	15	0	0	0	11.2
2020	900	5.3.12	2020-01-31	R1	248.5	5.97	18	1.6	0.15175	0.08468	6.6
2020	900	5.3.12	2020-01-31	R2	202.5	3.67	19	1.9	0.12191	0.06549	5.7
2020	411	5.4.21	2020-01-31	R1	207.1	3.65	18	1.5	0.01831	0.00472	3.1
2020	411	5.4.21	2020-01-31	R2	213	2.74	20	1.1	0.01209	0.0071	3.8
2020	411	5.4.21	2020-01-31	R3	185.1	3.14	20	1.6	0.01694	0.00504	3.6
2020	406	5.4.54	2020-01-31	R1	479.1	5.73	15	2.6	0.17567	0.08469	11.1
2020	406	5.4.54	2020-01-31	R2	728.8	4.98	16	2.4	0.1661	0.07394	16.6
2020	406	5.4.54	2020-01-31	R3	387.7	5.12	16	2.7	0.14009	0.07909	9.9
2020	411	5.4.7	2020-01-31	R1	142.9	0.83	18	0	0	0	2.9
2020	406	5.4.80	2020-01-31	R1	223.6	1.1	19	0	0	0	7.1
2020	406	5.4.80	2020-01-31	R2	260.3	1.05	18	0	0	0	9
2020	406	5.4.80	2020-01-31	R3	278.7	1	19	0	0	0	8.7
2020	111	5.5.100	2020-01-31	R1	232	1.8	20	1	0.01158	0.00374	9.3
2020	111	5.5.100	2020-01-31	R2	389.1	2.12	20	1.6	0.028	0.00798	12.6
2020	111	5.5.100	2020-01-31	R3	188.8	1.62	20	1.1	0.00874	0.00264	6.6
2020	406	5.5.165	2020-01-31	R1	260.4	1.97	14	0	0	0	7.8
2020	406	5.5.165	2020-01-31	R2	330.7	2.81	17	0	0	0	14.1
2020	406	5.5.165	2020-01-31	R3	99.6	1.89	18	0	0	0	5.8
2020	411	5.6.144	2020-01-31	R1	541.4	2.82	16	1	0.02586	0.00461	13.8
2020	411	5.6.144	2020-01-31	R2	645.5	3.48	17	1	0.04326	0.00729	16.2
2020	411	5.6.151	2020-01-31	R1	496.2	3.25	17	2.1	0.16348	0.082	13.6
2020	411	5.6.151	2020-01-31	R2	897.5	3.43	20	2.1	0.13995	0.07513	24.6
2020	411	5.6.151	2020-01-31	R3	808.1	3.29	20	1.8	0.12891	0.06844	27.6
2020	902	5.6.70	2020-01-31	R1	78.8	2.23	20	0	0	0	4.2
2020	902	5.6.70	2020-01-31	R2	95	1.56	21	0	0	0	4.8
2020	902	5.6.70	2020-01-31	R3	169.1	2.26	20	0	0	0	6.8
2020	406	5.7.153	2020-01-31	R1	306.6	5.65	16	2.6	0.16777	0.08847	7.8
2020	111	5.7.28	2020-01-31	R1	101.5	3.23	18	0	0	0	4.3
2020	111	5.7.28	2020-01-31	R2	227.1	2.82	18	0	0	0	5.6
2020	111	5.7.28	2020-01-31	R3	182	2.44	17	0	0	0	5.6
2020	111	5.7.52	2020-01-31	R1	205.5	2.39	20	0.5	0.00371	0.00129	13
2020	111	5.7.52	2020-01-31	R2	75.7	0.95	19	0.4	0.0036	0.001	3.5
2020	111	5.7.52	2020-01-31	R3	69.4	1.5	19	0.3	0.00348	0.00091	3.1
2020	111	5.7.59	2020-01-31	R1	206.6	2.05	19	0	0	0	9.2
2020	111	5.7.59	2020-01-31	R2	164.4	1.85	19	0	0	0	7.8
2020	111	5.7.59	2020-01-31	R3	138.4	2.36	17	0	0	0	8.9
2020	111	5.7.83	2020-01-31	R1	243.6	3.89	21	1.3	0.12759	0.06565	5.8
2020	111	5.7.83	2020-01-31	R2	266.8	4.07	21	1.2	0.10951	0.05982	7
2020	111	5.7.83	2020-01-31	R3	284.5	4.11	21	1.2	0.1074	0.05923	6.3
2020	411	5.8.127	2020-01-31	R1	513	2.15	18	1.5	0.09837	0.05703	14.4
2020	411	5.8.127	2020-01-31	R2	442.6	1.85	17	1.2	0.05486	0.02773	12.2
2020	411	5.8.127	2020-01-31	R3	311.6	2.57	17	2	0.12522	0.0718	6.4
2020	411	5.8.141	2020-01-31	R1	365.5	2.79	19	0	0	0	9.7
2020	411	5.8.141	2020-01-31	R2	345.1	2.55	17	0	0	0	8.6
2020	411	5.8.151	2020-01-31	R1	303.6	0.84	16	0	0	0	5.6
2020	411	5.8.151	2020-01-31	R2	208	0.51	14	0	0	0	4.4
2020	411	5.8.151	2020-01-31	R3	172.5	1.29	15	0.5	0.02094	0.00811	5.3
2020	411	5.8.53	2020-01-31	R1	257.6	2.42	17	1.2	0.06033	0.01979	6.6
2020	411	5.8.53	2020-01-31	R2	555.4	2.21	19	1.3	0.06811	0.02265	17.4
2020	411	5.8.53	2020-01-31	R3	250.6	2.1	16	1.6	0.05828	0.01865	8.6
2020	411	5.8.80	2020-01-31	R1	165.2	2.54	17	0.9	0.00924	0.00234	5.2
2020	411	5.8.80	2020-01-31	R2	217.5	2.15	16	0.9	0.01366	0.00309	7.5
2020	411	5.8.80	2020-01-31	R3	173.5	2.85	18	1.1	0.01367	0.00336	5.6
2020	900	5.9.114	2020-01-31	R1	190	1.97	19	0	0	0	5.3
2020	900	5.9.114	2020-01-31	R2	124.6	1.96	20	0	0	0	4.9
2020	900	5.9.127	2020-01-31	R1	522	5.19	13	2.3	0.14383	0.07881	9.8
2020	900	5.9.127	2020-01-31	R2	554.1	5.11	14	1.7	0.1035	0.0553	10.3
2020	912	5.9.151	2020-01-31	R1	368.7	1.95	17	0.7	0.0042	0.001	11
2020	912	5.9.151	2020-01-31	R2	502.4	2.25	18	0.7	0.00367	0.00117	17.4
2020	912	5.9.151	2020-01-31	R3	258.5	1.74	20	0.2	0.003	0.002	7.9
2020	406	5.1.63	2020-02-04	R1	305.9	2.5	17	0.6	0.02434	0.00339	5.7
2020	406	5.1.63	2020-02-04	R2	241.1	2.1	16	0.8	0.0103	0.00214	5.5
2020	406	5.1.63	2020-02-04	R3	320.9	2.3	17	0.3	0.00497	0.00121	7.7
2020	406	5.1.78	2020-02-04	R1	888.9	4.9	16	1.8	0.12712	0.06617	14.7
2020	406	5.1.78	2020-02-04	R2	482.2	5.5	18	0	0	0	7.3
2020	406	5.1.81	2020-02-04	R1	316	1.8	19	0.6	0.00348	0.00222	5.1
2020	406	5.1.81	2020-02-04	R2	265.5	1.8	20	1.3	0.01158	0.00455	3.2
2020	406	5.1.83	2020-02-04	R1	318.8	2.4	18	1.3	0.00239	0.00146	6.8
2020	406	5.1.83	2020-02-04	R2	170.2	3.4	18	0.3	0.00279	0.00073	2
2020	406	5.1.83	2020-02-04	R3	171.9	3.2	17	1.2	0.00588	0.00164	3.6
2020	406	5.1.111	2020-02-04	R1	610.2	3.2	18	2.6	0.14917	0.08255	15.7
2020	406	5.1.111	2020-02-04	R2	339.6	3.2	20	2.2	0.10972	0.04744	7.9
2020	406	5.1.111	2020-02-04	R3	238.9	2.8	19	2.3	0.11532	0.07661	5.2
2020	406	5.1.126	2020-02-04	R1	212.2	3.9	22	0.8	0.0028	0.002	3.5
2020	406	5.1.126	2020-02-04	R2	414.8	5.5	21	0.8	0.0031	0.00208	8.2
2020	406	5.1.133	2020-02-04	R1	182.1	1.8	19	0.2	0.00865	0.00236	3.4
2020	406	5.1.133	2020-02-04	R2	208.6	2.6	17	0.8	0.00767	0.0031	3.6
2020	406	5.1.135	2020-02-04	R1	174.6	2.3	17	1.8	0.00713	0.00213	3.5
2020	406	5.1.135	2020-02-04	R2	209.8	1.5	16	1.7	0.007	0.002	3.8
2020	406	5.1.140	2020-02-04	R1	104.5	2.5	17	0	0	0	4.5
2020	406	5.1.141	2020-02-04	R1	81.9	2.2	14	1.1	0.00227	0.00156	4.2
2020	406	5.1.141	2020-02-04	R2	163.8	2.3	16	1.2	0.00249	0.00158	6.3
2020	406	5.1.149	2020-02-04	R1	223.9	1.1	19	0	0	0	8.6
2020	406	5.1.149	2020-02-04	R2	74.3	1	17	0	0	0	2.6
2020	406	5.1.149	2020-02-04	R3	159.5	1.2	16	0	0	0	5.7
2020	406	5.1.153	2020-02-04	R1	99.1	1.8	19	0.7	0.06975	0.00269	2.7
2020	406	5.1.153	2020-02-04	R2	77.7	1.3	20	1.6	0.00654	0.00196	2.5
2020	406	5.1.153	2020-02-04	R3	142.1	1.8	20	1.3	0.00782	0.00474	4
2020	411	5.1.169	2020-02-04	R1	92.8	1.1	15	0	0	0	5.2
2020	411	5.1.169	2020-02-04	R2	239.1	1.9	16	0	0	0	11.5
2020	411	5.1.172	2020-02-04	R1	251.9	2.5	22	1.4	0.02231	0.0074	6.1
2020	411	5.1.172	2020-02-04	R2	243.3	1.4	21	0.4	0.0009	0.00074	7.6
2020	411	5.1.172	2020-02-04	R3	198.4	1.2	22	0.3	0.00264	0.00117	6.4
2020	411	5.2.117	2020-02-04	R1	313.8	2.4	22	0	0	0	9.2
2020	411	5.2.117	2020-02-04	R2	194.5	2.4	21	0	0	0	5.7
2020	411	5.2.117	2020-02-04	R3	280.5	2.7	21	0	0	0	7
2020	929	5.10.73	2020-02-04	R1	749.8	3.6	20	0.2	0.05277	0.01087	13.9
2020	929	5.10.73	2020-02-04	R2	465.1	3.3	20	0.1	0.03556	0.00564	7.3
2020	929	5.10.73	2020-02-04	R3	553.1	3.3	20	0.3	0.0442	0.001	10.9
2020	929	5.10.79	2020-02-04	R1	801.6	3.3	17	2	0.1673	0.05369	11
2020	929	5.10.79	2020-02-04	R2	583.9	2	17	2	0.0783	0.0228	11.4
2020	929	5.10.79	2020-02-04	R3	364.1	3.1	17	2.6	0.23159	0.06633	5.5
2020	929	5.10.88	2020-02-04	R1	413.3	3.7	20	2.6	0.11702	0.04391	6.2
2020	929	5.10.88	2020-02-04	R2	408.6	3.5	21	2	0.10622	0.03689	6.7
2020	929	5.10.88	2020-02-04	R3	360.6	2.6	21	2	0.06423	0.01564	5.6
2020	929	5.10.91	2020-02-04	R1	247.1	3.1	20	2.2	0.14703	0.04509	4
2020	929	5.10.91	2020-02-04	R2	426	2.9	20	1.8	0.13972	0.0428	6.2
2020	929	5.10.91	2020-02-04	R3	190.1	3	19	1.7	0.11434	0.03904	2.9
2020	929	5.10.96	2020-02-04	R1	269.9	1.3	22	0.1	0.01672	0.00393	5.7
2020	929	5.10.96	2020-02-04	R2	287.9	1.6	22	0.1	0.027	0.006	6.5
2020	929	5.10.96	2020-02-04	R3	220.7	3.2	22	1.8	0.12625	0.04351	4.5
2020	929	5.10.130	2020-02-04	R1	1029.5	3.7	20	2.2	0.1237	0.03362	17
2020	929	5.10.130	2020-02-04	R2	664	2.7	20	1.7	0.07989	0.02392	11.1
2020	929	5.10.136	2020-02-04	R1	596.9	2.5	20	1.6	0.07449	0.02346	11
2020	929	5.10.136	2020-02-04	R2	971.2	2.2	22	1.8	0.09749	0.02	21.6
2020	929	5.10.136	2020-02-04	R3	504.2	2.7	20	2.3	0.10091	0.01076	11.7
2020	929	5.10.156	2020-02-04	R1	436.3	2.5	21	2.1	0.10096	0.03445	8.4
2020	929	5.10.156	2020-02-04	R2	547.8	2.5	20	2.4	0.15521	0.0455	8.3
2020	929	5.10.156	2020-02-04	R3	417.3	2	17	1.9	0.08369	0.02302	8.5
2020	929	5.10.158	2020-02-04	R1	506.8	3.2	21	1.8	0.03875	0.0163	9
2020	929	5.10.158	2020-02-04	R2	478.5	2.6	20	1.3	0.03131	0.01366	9.4
2020	929	5.10.158	2020-02-04	R3	333.6	2.6	21	1.2	0.02842	0.01072	6.1
2020	929	5.10.168	2020-02-04	R1	692.7	7.4	21	2.7	0.29367	0.0953	11.9
2020	929	5.10.168	2020-02-04	R2	465.5	6.5	20	2.4	0.31064	0.10175	6.9
2020	900	5.2.2	2020-02-05	R1	596.7	3.3	14	0	0	0	11.3
2020	900	5.2.2	2020-02-05	R2	417.3	3.1	20	0	0	0	7.9
2020	900	5.2.2	2020-02-05	R3	470.8	3.4	20	0	0	0	8.1
2020	900	5.2.5	2020-02-05	R1	214.7	4	19	2.3	0.04266	0.01038	6.8
2020	900	5.2.5	2020-02-05	R2	325.7	4.5	17	2.5	0.04031	0.01074	7.2
2020	900	5.2.7	2020-02-05	R1	250.7	1.6	18	0.2	0.00999	0.00254	5.6
2020	900	5.2.7	2020-02-05	R2	323.7	1.3	18	0.5	0.0111	0.00463	8.6
2020	900	5.2.7	2020-02-05	R3	223.6	1.4	18	1.1	0.00332	0.00038	4.9
2020	900	5.2.13	2020-02-05	R1	298	3.1	21	1.4	0.01052	0.00332	9.6
2020	900	5.2.13	2020-02-05	R2	439.3	2.6	20	1.5	0.01384	0.00334	14.5
2020	900	5.2.13	2020-02-05	R3	260.2	2.4	20	1.4	0.00943	0.00417	8.3
2020	900	5.2.15	2020-02-05	R1	83.4	2	20	0.4	0.001	0.0003	4.1
2020	900	5.2.15	2020-02-05	R2	174.3	1.5	20	0.5	0.00114	0.00042	8
2020	900	5.2.15	2020-02-05	R3	105.7	1.6	21	0.4	0.00083	0.00027	5.7
2020	900	5.2.16	2020-02-05	R1	153.6	2	21	2	0.01105	0.00249	5.8
2020	900	5.2.16	2020-02-05	R2	131.8	1.4	23	0.6	0.01715	0.00287	3.9
2020	900	5.2.16	2020-02-05	R3	192	2	21	1.5	0.00406	0.00122	6.5
2020	900	5.2.17	2020-02-05	R1	189.6	1.4	19	0	0	0	3.6
2020	900	5.2.17	2020-02-05	R2	305.2	1.5	22	0	0	0	7.1
2020	900	5.2.17	2020-02-05	R3	312.5	1.8	23	0	0	0	6.9
2020	900	5.2.18	2020-02-05	R1	197.8	2.7	21	1.3	0.01861	0.00514	5.9
2020	900	5.2.18	2020-02-05	R2	110.7	2.5	18	1.5	0.00989	0.00121	5.4
2020	411	5.2.118	2020-02-05	R1	332.6	1.5	17	0	0	0	5.6
2020	411	5.2.118	2020-02-05	R2	184.1	1.7	16	0	0	0	5.7
2020	411	5.2.118	2020-02-05	R3	306.6	1.4	19	0	0	0	7.6
2020	411	5.2.120	2020-02-05	R1	218.5	1.6	21	2.5	0.03736	0.00441	5.6
2020	411	5.2.120	2020-02-05	R2	500.3	2.7	19	1.2	0.04851	0.01392	9
2020	411	5.2.124	2020-02-05	R1	310.9	1.5	14	1.4	0.01412	0.00219	7.1
2020	411	5.2.124	2020-02-05	R2	329.5	1.3	14	1.3	0.02133	0.00388	9
2020	411	5.2.124	2020-02-05	R3	340	1.6	15	0.8	0.00799	0.00383	7.7
2020	411	5.2.125	2020-02-05	R1	745	5	17	2.4	0.23345	0.01179	9.3
2020	411	5.2.125	2020-02-05	R2	1082.4	3.9	18	1.4	0.15114	0.0805	14.1
2020	411	5.2.125	2020-02-05	R3	826.9	3.9	18	2.1	0.1128	0.05942	12.7
2020	411	5.2.131	2020-02-05	R1	534.1	3.9	17	2.9	0.14132	0.07636	10.8
2020	411	5.2.131	2020-02-05	R2	562.8	4.3	18	2.4	0.14697	0.08683	9.4
2020	411	5.2.131	2020-02-05	R3	944.4	4.8	15	3	0.12541	0.07675	13.7
2020	411	5.2.132	2020-02-05	R1	283.4	2.8	21	1	0.05382	0.00888	5.4
2020	411	5.2.134	2020-02-05	R1	201.4	1.8	16	1.9	0.07627	0.03256	7.6
2020	411	5.2.134	2020-02-05	R2	162.1	2.8	16	2.4	0.1129	0.06409	3.9
2020	411	5.2.134	2020-02-05	R3	213.1	2.8	16	2.5	0.11807	0.06354	6
2020	411	5.2.137	2020-02-05	R1	381.6	6.4	14	0	0	0	13
2020	411	5.2.137	2020-02-05	R2	307	7.8	18	0	0	0	4.3
2020	411	5.2.137	2020-02-05	R3	195.7	6.9	18	0	0	0	6.9
2020	411	5.2.154	2020-02-05	R1	395.7	2.1	18	1.6	0.04969	0.00616	7.8
2020	411	5.2.154	2020-02-05	R2	241.7	2.6	19	1.9	0.04066	0.00952	5.4
2020	411	5.2.154	2020-02-05	R3	346.9	2.8	18	2.3	0.05619	0.01294	7
2020	411	5.2.165	2020-02-05	R1	146.5	2.4	25	0	0	0	5.7
2020	411	5.2.169	2020-02-05	R1	638.5	3.8	19	1.5	0.12315	0.02027	11
2020	411	5.2.169	2020-02-05	R2	759.4	3.3	19	1.6	0.06146	0.00701	12.1
2020	411	5.2.169	2020-02-05	R3	603.5	2.2	16	0.9	0.01462	0.00534	10.1
2020	900	5.3.3	2020-02-05	R1	79.7	3.2	20	0	0	0	2.1
2020	900	5.3.3	2020-02-05	R2	90.5	3	20	0	0	0	3.9
2020	900	5.3.5	2020-02-05	R1	407.2	7.2	18	2.6	0.23071	0.10361	6.6
2020	900	5.3.5	2020-02-05	R2	578.8	4.8	17	1.3	0.10508	0.04689	8.7
2020	900	5.3.5	2020-02-05	R3	443.4	7.3	20	2.4	0.15523	0.07768	5.9
2020	900	5.3.8	2020-02-05	R1	357.8	4.7	21	1.6	0.14553	0.09327	6.1
2020	900	5.3.8	2020-02-05	R2	245.6	5.2	22	1	0.09405	0.06186	6.5
2020	900	5.3.9	2020-02-05	R1	286.4	5.4	17	1.2	0.13686	0.08186	5.1
2020	900	5.3.9	2020-02-05	R2	380.9	4.8	17	1.3	0.08349	0.04335	6.5
2020	900	5.3.9	2020-02-05	R3	390.4	5.6	17	1.8	0.12024	0.08068	6.6
2020	900	5.3.11	2020-02-05	R1	323.3	5.4	23	1.2	0.11118	0.07584	7.5
2020	900	5.3.11	2020-02-05	R2	318.2	5.8	22	2.1	0.15261	0.08186	6.1
2020	900	5.3.11	2020-02-05	R3	230.8	5.4	23	1.1	0.10616	0.08186	4.8
2020	900	5.3.21	2020-02-05	R1	300.8	2.1	19	3	0.01465	0.0116	6.5
2020	900	5.3.21	2020-02-05	R2	338.6	2.6	19	3.1	0.01879	0.01402	13.8
2020	900	5.3.21	2020-02-05	R3	237.8	1.6	19	2.8	0.03686	0.01104	5.7
2020	411	5.4.11	2020-02-05	R1	376.5	9	18	0	0	0	13.2
2020	411	5.4.11	2020-02-05	R2	202.4	9.9	22	0	0	0	9.1
2020	411	5.4.11	2020-02-05	R3	324.6	9.5	21	0	0	0	15
2020	411	5.4.14	2020-02-05	R1	1098.5	3	21	1.4	0.01496	0.00701	19.3
2020	411	5.4.14	2020-02-05	R2	474.1	2.9	22	0.6	0.07021	0.00658	7.2
2020	411	5.4.16	2020-02-05	R1	583.1	2.7	18	0	0	0	7.3
2020	411	5.4.16	2020-02-05	R2	333.8	2.7	19	0	0	0	5
2020	406	5.4.100	2020-02-05	R1	203.3	1.6	18	0	0	0	4.3
2020	406	5.4.100	2020-02-05	R2	226.7	1.7	17	0	0	0	5.8
2020	406	5.4.100	2020-02-05	R3	218.8	1.8	20	0	0	0	4.8
2020	406	5.4.125	2020-02-05	R1	58.2	3.4	11	0	0	0	4
2020	406	5.4.125	2020-02-05	R2	30.7	0.9	8	0	0	0	2.6
2020	406	5.4.125	2020-02-05	R3	80.1	3	12	0	0	0	6.8
2020	411	5.4.8	2020-02-07	R1	489	2.7	20	0.8	0.02733	0.01646	7.8
2020	411	5.4.9	2020-02-07	R1	486	3.7	19	2	0.13498	0.08483	9.9
2020	411	5.4.18	2020-02-07	R1	491	3.6	21	1.7	0.13707	0.08939	11.3
2020	411	5.4.18	2020-02-07	R2	413	2.8	19	1.7	0.1091	0.07043	11.9
2020	406	5.4.32	2020-02-07	R1	228	2.5	21	0.9	0.01719	0.00797	3.5
2020	406	5.4.32	2020-02-07	R2	226	1.5	19	0.1	0.00359	0.0021	3.6
2020	406	5.4.32	2020-02-07	R3	412	1.8	18	0.1	0.00633	0.00609	5.9
2020	406	5.4.63	2020-02-07	R1	247	1.4	18	0	0	0	7.2
2020	406	5.4.63	2020-02-07	R2	169	1.5	20	0	0	0	3.6
2020	406	5.4.63	2020-02-07	R3	252	1.6	19	0	0	0	5.3
2020	406	5.4.78	2020-02-07	R1	404	4	21	1.6	0.09506	0.05826	8.9
2020	406	5.4.78	2020-02-07	R2	822	7.1	19	2.8	0.15836	0.09613	15
2020	406	5.4.78	2020-02-07	R3	571	5.6	21	2.7	0.13936	0.08357	9.5
2020	406	5.4.83	2020-02-07	R1	280	3	19	1	0.00695	0.00436	5.1
2020	406	5.4.83	2020-02-07	R2	219	2.8	21	0.6	0.0064	0.0058	4.9
2020	406	5.4.83	2020-02-07	R3	400	2.6	20	1.3	0.01036	0.00786	8.3
2020	406	5.4.99	2020-02-07	R1	295	3.3	19	0.2	0.01084	0.01039	5.4
2020	406	5.4.99	2020-02-07	R2	219	2.5	20	0.3	0.0032	0.00178	4.2
2020	406	5.4.113	2020-02-07	R1	233	1.5	19	1.6	0.0207	0.0124	5.9
2020	406	5.4.113	2020-02-07	R2	197	1.8	20	1.7	0.02585	0.0149	3.4
2020	406	5.4.113	2020-02-07	R3	237	1.8	20	1.7	0.01563	0.00996	4.1
2020	406	5.4.115	2020-02-07	R1	358	2.8	19	2.2	0.02262	0.01336	7.5
2020	406	5.4.115	2020-02-07	R2	217	2.6	19	2.7	0.02237	0.00673	4.5
2020	406	5.4.115	2020-02-07	R3	251	2.9	14	2.5	0.02151	0.00904	4.7
2020	406	5.4.120	2020-02-07	R1	230	1.9	19	0	0	0	4.6
2020	406	5.4.120	2020-02-07	R2	171	1.4	20	0	0	0	3.6
2020	406	5.4.120	2020-02-07	R3	217	2	21	0	0	0	4.8
2020	406	5.4.124	2020-02-07	R1	170	0.7	17	0.2	0.02186	0.01426	10.1
2020	406	5.4.124	2020-02-07	R2	71	0.6	21	0	0	0	3
2020	406	5.4.124	2020-02-07	R3	66	0.5	21	0	0	0	3
2020	406	5.4.129	2020-02-07	R1	309	4.4	18	1.8	0.06377	0.04049	6.4
2020	406	5.4.129	2020-02-07	R2	751	4.6	18	2	0.07646	0.05201	17.3
2020	406	5.4.129	2020-02-07	R3	418	3.9	16	1.7	0.07174	0.04727	6.8
2020	111	5.5.55	2020-02-07	R1	239	1.2	19	0	0	0	12
2020	111	5.5.55	2020-02-07	R2	221	1.2	20	0	0	0	8.8
2020	111	5.5.55	2020-02-07	R3	121	1.1	21	0	0	0	7.1
2020	111	5.5.85	2020-02-07	R1	605	3.7	22	2.2	0.12719	0.08859	13.3
2020	111	5.5.85	2020-02-07	R2	382	4.1	20	2.3	0.14067	0.08672	6.5
2020	111	5.5.85	2020-02-07	R3	253	4.8	20	2.4	0.14017	0.09352	5.2
2020	111	5.5.95	2020-02-07	R1	968	5.1	19	2.8	0.02918	0.01848	13
2020	902	5.6.71	2020-02-07	R1	682	2.5	16	3.4	0.1165	0.04319	15.1
2020	902	5.6.71	2020-02-07	R2	647	3.2	18	2.4	0.09726	0.04904	13.3
2020	902	5.6.71	2020-02-07	R3	527	2.6	21	1.7	0.06802	0.03697	10.8
2020	411	5.6.119	2020-02-07	R1	212	2.6	21	0.6	0.06208	0.0426	5.1
2020	411	5.6.119	2020-02-07	R2	317	3.9	21	0.6	0.14415	0.08616	8.9
2020	411	5.6.119	2020-02-07	R3	239	2.3	21	1.2	0.0665	0.03975	5.3
2020	411	5.6.122	2020-02-07	R1	352	2.8	21	2	0.076	0.03362	9.3
2020	411	5.6.122	2020-02-07	R2	691	2.9	21	2.3	0.08351	0.03622	17.5
2020	411	5.6.122	2020-02-07	R3	235	2.2	21	1.8	0.07706	0.03774	5.2
2020	411	5.6.142	2020-02-07	R1	729	2.6	22	2.2	0.073	0.02612	13.6
2020	411	5.6.142	2020-02-07	R2	127	1.9	24	1.6	0.05136	0.02377	3.4
2020	411	5.6.142	2020-02-07	R3	287	2.6	25	1.4	0.06491	0.02868	6.7
2020	411	5.6.147	2020-02-07	R1	206	4.6	20	1.8	0.19114	0.0943	4
2020	411	5.6.147	2020-02-07	R2	126	3.8	21	1	0.11373	0.06862	4.7
2020	411	5.6.163	2020-02-07	R1	175	2	20	1.7	0.04256	0.01686	9.3
2020	411	5.6.163	2020-02-07	R2	196	1.8	19	1.8	0.03987	0.01946	6.3
2020	411	5.6.163	2020-02-07	R3	242	2.2	21	1.3	0.02574	0.0152	5.9
2020	411	5.6.168	2020-02-07	R1	959	3.5	20	1.8	0.05839	0.02165	14.4
2020	411	5.6.168	2020-02-07	R2	810	3.3	20	2.3	0.06333	0.02942	9.6
2020	111	5.7.51	2020-02-07	R1	127	2.1	22	0	0	0	5.3
2020	111	5.7.51	2020-02-07	R2	264	1.9	23	0	0	0	6.8
2020	111	5.7.75	2020-02-07	R1	428	5.2	21	2.7	0.15182	0.09445	7
2020	111	5.7.75	2020-02-07	R2	312	4.8	22	1.8	0.10604	0.06702	4.9
2020	111	5.7.75	2020-02-07	R3	584	4.6	23	1.7	0.11186	0.06303	7.7
2020	111	5.7.78	2020-02-07	R1	95	1	20	0	0	0	2.9
2020	111	5.7.78	2020-02-07	R2	93	1.5	17	0	0	0	3.7
2020	111	5.7.86	2020-02-07	R1	151	0.7	22	0.2	0.01769	0.0129	4.4
2020	111	5.7.86	2020-02-07	R2	94	0.6	23	0.1	0.01246	0.00951	4.3
2020	111	5.7.97	2020-02-07	R1	188	1	21	0	0	0	8.2
2020	111	5.7.97	2020-02-07	R2	186	1.6	22	0	0	0	8.3
2020	111	5.7.97	2020-02-07	R3	215	1.3	21	0	0	0	8.2
2020	111	5.7.98	2020-02-07	R1	187	0.8	21	0	0	0	5.8
2020	111	5.7.98	2020-02-07	R2	341	1.1	20	0	0	0	7.8
2020	111	5.7.98	2020-02-07	R3	264	1	20	0	0	0	12.2
2020	111	5.7.102	2020-02-07	R1	138	1.1	20	0	0	0	4.5
2020	111	5.7.102	2020-02-07	R2	166	0.9	20	0	0	0	5.2
2020	111	5.7.102	2020-02-07	R3	127	1.2	20	0	0	0	3.7
2020	111	5.7.109	2020-02-07	R1	283	5.1	20	2.6	0.12073	0.0702	5.1
2020	111	5.7.109	2020-02-07	R2	367	5.2	22	2	0.10286	0.0689	7
2020	111	5.7.109	2020-02-07	R3	526	6	21	3.3	0.12066	0.06763	10.3
2020	111	5.7.119	2020-02-07	R1	112	1.2	24	0	0	0	4.5
2020	111	5.7.119	2020-02-07	R2	181	1.1	25	0	0	0	7.2
2020	111	5.7.119	2020-02-07	R3	155	0.9	24	0	0	0	4.5
2020	406	5.7.139	2020-02-07	R1	376	2.3	21	1.2	0.01486	0.00988	5.6
2020	406	5.7.139	2020-02-07	R2	307	2.3	21	2	0.01736	0.00959	4.7
2020	406	5.7.139	2020-02-07	R3	428	2.5	22	1.8	0.01286	0.00685	8.9
2020	411	5.8.101	2020-02-07	R1	325	1.1	19	0	0	0	7.2
2020	411	5.8.101	2020-02-07	R2	416	1.5	18	0	0	0	9.7
2020	411	5.8.101	2020-02-07	R3	272	2	20	0	0	0	7.3
2020	411	5.8.114	2020-02-07	R1	242	1.3	17	0	0	0	5.1
2020	411	5.8.114	2020-02-07	R2	181	1.1	18	0	0	0	5.9
2020	411	5.8.114	2020-02-07	R3	278	0.9	13	0	0	0	4.3
2020	411	5.8.123	2020-02-07	R1	260	1.3	14	0	0	0	6.1
2020	411	5.8.123	2020-02-07	R2	236	0.8	17	0	0	0	7.2
2020	411	5.8.123	2020-02-07	R3	791	2.4	17	0	0	0	5.2
2020	411	5.8.126	2020-02-07	R1	588	3.8	18	2.7	0.05836	0.02462	14.7
2020	411	5.8.126	2020-02-07	R2	381	4.5	16	2.2	0.09896	0.03705	9.1
2020	411	5.8.126	2020-02-07	R3	334	3.9	18	1.4	0.06566	0.0261	7.1
2020	411	5.8.135	2020-02-07	R1	851	2.2	17	1.7	0.02746	0.01381	15.8
2020	411	5.8.135	2020-02-07	R2	268	2.7	17	2.2	0.11262	0.02455	4.4
2020	411	5.8.135	2020-02-07	R3	476	2.7	16	1.4	0.05661	0.01598	9.6
2020	411	5.8.137	2020-02-07	R1	301	1.5	23	0	0	0	11
2020	411	5.8.137	2020-02-07	R2	338	1.3	24	0	0	0	12.7
2020	411	5.8.137	2020-02-07	R3	338	1.6	24	0	0	0	13
2020	411	5.8.149	2020-02-07	R1	481	2	18	0	0	0	8.3
2020	411	5.8.149	2020-02-07	R2	211	3.7	19	0	0	0	5.7
2020	411	5.8.149	2020-02-07	R3	306	2.3	16	0	0	0	6.2
2020	406	5.1.75	2020-02-12	R1	178	0.8	20	0	0	0	6.8
2020	406	5.1.75	2020-02-12	R2	250	0.7	21	0	0	0	10.7
2020	406	5.1.93	2020-02-12	R1	614	3.2	21	2.2	0.04986	0.01742	17
2020	406	5.1.93	2020-02-12	R2	613	2.7	19	2.5	0.01876	0.01218	15.2
2020	406	5.1.123	2020-02-12	R1	454	3.2	18	2.8	0.03586	0.01541	10.6
2020	406	5.1.123	2020-02-12	R2	277	2	18	2.6	0.02766	0.01054	5.6
2020	406	5.1.125	2020-02-12	R1	328	3.3	19	1.2	0.05331	0.01463	5.5
2020	406	5.1.125	2020-02-12	R2	302	2.6	20	1.5	0.05656	0.01906	5.8
2020	406	5.1.125	2020-02-12	R3	291	2.3	20	1.2	0.03186	0.01486	6.5
2020	406	5.1.130	2020-02-12	R1	264	2.3	15	0.8	0.01796	0.01186	5.2
2020	406	5.1.130	2020-02-12	R2	207	3.6	18	1	0.02669	0.01645	3.5
2020	406	5.1.130	2020-02-12	R3	435	3.3	19	1.4	0.01666	0.0112	7.1
2020	406	5.1.138	2020-02-12	R1	309	1.1	18	0	0	0	8.4
2020	406	5.1.138	2020-02-12	R2	153	0.9	18	0	0	0	5.2
2020	406	5.1.138	2020-02-12	R3	98	1.1	20	0	0	0	2.4
2020	406	5.1.142	2020-02-12	R1	213	1.5	14	1.5	0.0667	0.0455	6.9
2020	406	5.1.142	2020-02-12	R2	427	2.6	15	2.7	0.11486	0.07455	9.3
2020	406	5.1.142	2020-02-12	R3	109	0.7	10	1	0.02741	0.01808	5.3
2020	406	5.1.145	2020-02-12	R1	601	2.6	19	0	0	0	11.2
2020	406	5.1.145	2020-02-12	R2	320	1.7	19	0	0	0	7.1
2020	406	5.1.145	2020-02-12	R3	529	2.5	19	0	0	0	7.8
2020	406	5.1.148	2020-02-12	R1	479	3.8	20	1.1	0.02006	0.01106	6.5
2020	406	5.1.148	2020-02-12	R2	553	4.5	20	0.5	0.01737	0.01332	11.1
2020	406	5.1.148	2020-02-12	R3	308	2.3	19	1.1	0.01246	0.01021	6.9
2020	406	5.1.151	2020-02-12	R1	450	4.8	18	1.2	0.13386	0.0738	12.5
2020	406	5.1.151	2020-02-12	R2	1000	3.1	18	2	0.06131	0.03302	20.6
2020	406	5.1.151	2020-02-12	R3	502	4.2	18	1.7	0.08836	0.05129	12.9
2020	406	5.1.152	2020-02-12	R1	523	1.8	19	0	0	0	10.4
2020	406	5.1.152	2020-02-12	R2	269	1.6	17	0	0	0	6
2020	406	5.1.152	2020-02-12	R3	373	1.6	19	0	0	0	9.1
2020	406	5.1.156	2020-02-12	R1	105	1.9	18	0	0	0	5.7
2020	406	5.1.156	2020-02-12	R2	74	1.8	19	0	0	0	3.7
2020	406	5.1.160	2020-02-12	R1	656	2.8	15	1.6	0.09066	0.04596	14
2020	406	5.1.160	2020-02-12	R2	345	3.8	20	1.8	0.08765	0.04905	5.5
2020	406	5.1.160	2020-02-12	R3	341	3.1	18	2.2	0.09836	0.06959	5.5
2020	406	5.1.161	2020-02-12	R1	234	1.1	13	0	0	0	7.3
2020	406	5.1.161	2020-02-12	R2	178	0.9	12	0	0	0	10.2
2020	406	5.1.161	2020-02-12	R3	487	0.7	11	0	0	0	17.6
2020	406	5.1.162	2020-02-12	R1	351	2.4	18	1.4	0.02874	0.01698	8.8
2020	406	5.1.162	2020-02-12	R2	193	2.2	17	1.3	0.02476	0.01263	5.5
2020	406	5.1.162	2020-02-12	R3	366	2.5	18	1.9	0.02736	0.01612	10.3
2020	406	5.1.163	2020-02-12	R1	796	4.7	16	3.2	0.12366	0.08201	19.4
2020	406	5.1.163	2020-02-12	R2	981	5.5	18	2.9	0.15753	0.10068	20.5
2020	406	5.1.163	2020-02-12	R3	851	5.7	16	3.6	0.18936	0.1207	16.1
2020	411	5.1.167	2020-02-12	R1	369	3.5	18	1.8	0.09646	0.06242	8.4
2020	411	5.1.167	2020-02-12	R2	460	3.1	18	2.7	0.12136	0.0769	14
2020	411	5.1.167	2020-02-12	R3	540	3.6	18	2.2	0.09396	0.06479	11.8
2020	411	5.1.173	2020-02-12	R1	536	2.9	21	2.3	0.08884	0.05785	14.9
2020	411	5.1.173	2020-02-12	R2	867	4.5	20	2	0.12756	0.08053	20.4
2020	411	5.1.173	2020-02-12	R3	298	4.5	22	2	0.13306	0.09404	5.7
2020	900	5.2.1	2020-02-12	R1	266	3.7	21	2.4	0.06241	0.02612	4.2
2020	900	5.2.1	2020-02-12	R2	322	3	21	2.2	0.03006	0.01454	7
2020	900	5.2.1	2020-02-12	R3	423	3.9	20	2.9	0.05026	0.02189	6.8
2020	900	5.2.3	2020-02-12	R1	411	1.6	18	0	0	0	9.7
2020	900	5.2.3	2020-02-12	R2	209	3.5	18	0	0	0	4
2020	900	5.2.4	2020-02-12	R1	592	2.8	16	1.8	0.02681	0.01478	10.1
2020	900	5.2.4	2020-02-12	R2	772	2.6	15	2	0.02232	0.01223	16.8
2020	900	5.2.4	2020-02-12	R3	323	2.3	17	2	0.02685	0.01389	6.2
2020	900	5.2.8	2020-02-12	R1	476	2	15	0	0	0	9.4
2020	900	5.2.8	2020-02-12	R2	245	1.9	18	0	0	0	6.9
2020	900	5.2.8	2020-02-12	R3	267	1.8	20	0	0	0	6
2020	900	5.2.10	2020-02-12	R1	376	2.77	16	1.9	0.02506	0.01456	8.6
2020	900	5.2.10	2020-02-12	R2	520	2.52	15	2.8	0.04584	0.01948	12.1
2020	900	5.2.10	2020-02-12	R3	576	2.2	15	2.5	0.04346	0.01778	13.1
2020	902	5.2.73	2020-02-12	R1	546	2.92	20	2.6	0.02546	0.01421	13.8
2020	902	5.2.73	2020-02-12	R2	497	3.87	19	2.2	0.02934	0.01615	10.4
2020	902	5.2.73	2020-02-12	R3	373	2.5	19	1.9	0.02218	0.01412	9.1
2020	411	5.2.148	2020-02-12	R1	156	9.8	17	0	0	0	7.4
2020	411	5.2.148	2020-02-12	R2	88	1.08	17	0	0	0	3.2
2020	411	5.2.150	2020-02-12	R1	555	3.21	18	2	0.03756	0.02027	9.8
2020	411	5.2.150	2020-02-12	R2	696	3.03	21	1.6	0.03576	0.01904	15.7
2020	411	5.2.150	2020-02-12	R3	516	3.3	21	1.5	0.03496	0.01686	9.8
2020	411	5.2.106	2020-02-12	R1	223	1.08	19	0	0	0	4.4
2020	411	5.2.106	2020-02-12	R2	242	0.95	17	0	0	0	7.6
2020	411	5.2.106	2020-02-12	R3	400	0.84	16	0	0	0	10
2020	411	5.2.115	2020-02-12	R1	273	3.96	20	2.33	0.1243	0.08955	5.2
2020	411	5.2.115	2020-02-12	R2	384	3.16	18	1.6	0.09144	0.06132	8.1
2020	411	5.2.115	2020-02-12	R3	344	3.33	17	2.5	0.13806	0.0923	9.2
2020	411	5.2.163	2020-02-12	R1	537	3.18	21	2.1	0.06336	0.02375	6.9
2020	411	5.2.163	2020-02-12	R2	487	3.3	20	2.7	0.06902	0.02834	5.7
2020	411	5.2.163	2020-02-12	R3	526	3.65	20	2.7	0.08822	0.03795	9.1
2020	411	5.2.170	2020-02-12	R1	700	2.72	19	0	0	0	11.4
2020	411	5.2.170	2020-02-12	R2	617	4.89	17	0	0	0	10
2020	411	5.2.170	2020-02-12	R3	428	3.44	17	0	0	0	7.2
2020	900	5.3.13	2020-02-12	R1	227	2.3	17	1.6	0.01963	0.0126	4.6
2020	900	5.3.13	2020-02-12	R2	342	2.5	21	1.2	0.0205	0.01417	9.3
2020	900	5.3.13	2020-02-12	R3	348	2	20	1.1	0.01642	0.01124	8.1
2020	900	5.3.15	2020-02-12	R1	292	4.3	20	0	0	0	9.8
2020	900	5.3.17	2020-02-12	R1	116	3.2	20	0	0	0	2.9
2020	900	5.3.18	2020-02-12	R1	547	3.1	19	0	0	0	12
2020	900	5.3.18	2020-02-12	R2	470	4.1	17	0	0	0	10.5
2020	900	5.3.18	2020-02-12	R3	488	3.9	17	0	0	0	9
2020	900	5.3.19	2020-02-12	R1	459	4.1	17	0.4	0.01321	0.01005	9.2
2020	900	5.3.19	2020-02-12	R2	333	4.4	17	0.6	0.01786	0.01154	12.1
2020	900	5.3.19	2020-02-12	R3	466	4.1	20	0.5	0.01326	0.01295	11.2
2020	900	5.3.21	2020-02-12	R1	592	2.9	21	0.9	0.01465	0.0116	18.9
2020	900	5.3.21	2020-02-12	R2	399	2.6	21	0.8	0.01879	0.01402	18.4
2020	900	5.3.21	2020-02-12	R3	688	2.3	21	0	0	0	10.4
2020	900	5.3.24	2020-02-12	R1	645	1	22	0	0	0	11.9
2020	900	5.3.24	2020-02-12	R2	556	1	20	0	0	0	10.3
2020	900	5.3.24	2020-02-12	R3	370	0.9	20	0	0	0	6.7
2020	900	5.3.25	2020-02-12	R1	558	2.6	15	1	0.06869	0.04423	16.7
2020	900	5.3.25	2020-02-12	R2	320	3.6	17	1.2	0.07075	0.05042	10.3
2020	900	5.3.25	2020-02-12	R3	395	3.48	17	1.3	0.06723	0.04599	6.7
2020	900	5.3.26	2020-02-12	R1	457	2.23	20	0	0	0	16.7
2020	900	5.3.26	2020-02-12	R2	528	2.11	20	0	0	0	8.4
2020	900	5.3.26	2020-02-12	R3	403	2.04	20	0	0	0	11.1
2020	900	5.3.32	2020-02-12	R1	214	2.9	20	1	0.05451	0.03956	7.8
2020	900	5.3.32	2020-02-12	R2	198	3	20	1.2	0.05303	0.03665	4.6
2020	912	5.3.45	2020-02-12	R1	477	2.79	17	3	0.05706	0.03365	10.9
2020	912	5.3.45	2020-02-12	R2	862	3.76	17	3.3	0.09583	0.06222	13.4
2020	912	5.3.45	2020-02-12	R3	1032	5.42	18	3.8	0.15916	0.10467	18.2
2020	912	5.3.100	2020-02-12	R1	294	3.79	18	2.5	0.03856	0.02005	12.6
2020	912	5.3.100	2020-02-12	R2	169	3.51	15	2.5	0.12586	0.01306	6.4
2020	912	5.3.100	2020-02-12	R3	218	4.27	18	3.1	0.15106	0.09916	6.9
2020	912	5.3.106	2020-02-12	R1	542	3.34	17	3.7	0.08026	0.03465	6.1
2020	912	5.3.106	2020-02-12	R2	449	2.88	17	3.1	0.05166	0.02427	6.8
2020	912	5.3.106	2020-02-12	R3	683	3.48	17	3.5	0.05086	0.02523	10.6
2020	912	5.3.110	2020-02-12	R1	536	1.92	18	2.3	0.07915	0.03125	12.8
2020	912	5.3.110	2020-02-12	R2	527	2.96	18	2	0.07866	0.03373	10.2
2020	912	5.3.110	2020-02-12	R3	950	2.22	17	1.7	0.12066	0.0522	21.1
2020	912	5.3.113	2020-02-12	R1	732	2.59	16	2.2	0.03986	0.01678	13.4
2020	912	5.3.113	2020-02-12	R2	383	2.37	18	2.2	0.13217	0.08444	7.2
2020	912	5.3.113	2020-02-12	R3	710	2.81	18	2.2	0.02841	0.01606	14.7
2020	912	5.3.116	2020-02-12	R1	360	1.18	19	0	0	0	10.8
2020	912	5.3.118	2020-02-12	R1	366	1.13	17	0	0	0	10.6
2020	912	5.3.118	2020-02-12	R2	292	1.74	19	0	0	0	6.3
2020	912	5.3.118	2020-02-12	R3	504	1.82	20	0	0	0	11.3
2020	912	5.3.123	2020-02-12	R1	112	0.75	21	0	0	0	3.1
2020	912	5.3.123	2020-02-12	R2	138	0.75	20	0	0	0	5.4
2020	912	5.3.123	2020-02-12	R3	141	1.02	19	0	0	0	4.7
2020	912	5.3.125	2020-02-12	R1	640	3.02	19	1.9	0.04886	0.02336	15.4
2020	912	5.3.125	2020-02-12	R2	373	2.16	19	1.4	0.03836	0.02002	9
2020	912	5.3.125	2020-02-12	R3	400	2.57	21	1.4	0.03996	0.0199	9.3
2020	900	5.3.6	2020-02-13	R1	163	1.57	19	1.4	0.01486	0.01033	4
2020	900	5.3.6	2020-02-13	R2	159	1.55	21	1.7	0.01626	0.01105	2.9
2020	900	5.3.6	2020-02-13	R3	185	1.47	17	1.4	0.01463	0.01215	4.7
2020	900	5.3.7	2020-02-13	R1	281	1.96	20	3.6	0.04008	0.01484	9
2020	900	5.3.7	2020-02-13	R2	229	1.74	18	3.6	0.03636	0.01887	7.1
2020	900	5.3.7	2020-02-13	R3	237	2.29	23	4.3	0.02353	0.014	6.4
2020	912	5.3.50	2020-02-13	R1	221	1.33	24	2.4	0.03276	0.0195	5.6
2020	912	5.3.50	2020-02-13	R2	396	2.2	23	3.8	0.03142	0.02204	9.7
2020	912	5.3.50	2020-02-13	R3	317	2.15	19	2.8	0.07363	0.05094	9
2020	912	5.3.52	2020-02-13	R1	307	2.06	16	1.7	0.07041	0.02466	6
2020	912	5.3.52	2020-02-13	R2	590	2.96	16	2	0.09341	0.0269	11
2020	912	5.3.52	2020-02-13	R3	302	2.6	18	2.3	0.08719	0.02862	5.5
2020	912	5.3.59	2020-02-13	R1	738	1.98	16	0.9	0.02379	0.01562	15.2
2020	912	5.3.59	2020-02-13	R2	273	2.19	15	1.8	0.03425	0.01762	6.1
2020	912	5.3.59	2020-02-13	R3	498	2.62	17	1.4	0.02656	0.01603	8.3
2020	912	5.3.60	2020-02-13	R1	299	2.83	16	2.9	0.12356	0.06986	10.4
2020	912	5.3.60	2020-02-13	R2	312	2.77	15	2.4	0.10636	0.05943	11.1
2020	912	5.3.60	2020-02-13	R3	293	4.19	16	2.8	0.15786	0.08386	7.3
2020	912	5.3.61	2020-02-13	R1	189	2.09	20	3.3	0.03086	0.01518	6.8
2020	912	5.3.61	2020-02-13	R2	611	1.78	21	2.6	0.03686	0.01572	14.7
2020	912	5.3.61	2020-02-13	R3	349	1.75	20	2.4	0.01337	0.01031	6.6
2020	912	5.3.68	2020-02-13	R1	543	1.87	18	1.8	0.05819	0.02672	15.4
2020	912	5.3.68	2020-02-13	R2	560	1.6	17	1.4	0.04598	0.02335	15.8
2020	912	5.3.68	2020-02-13	R3	367	1.78	19	1.6	0.05416	0.0269	9.1
2020	912	5.3.72	2020-02-13	R1	221	2.2	18	1.5	0.02186	0.00907	3.7
2020	912	5.3.72	2020-02-13	R2	420	2.15	15	1.1	0.03056	0.0127	7.4
2020	912	5.3.72	2020-02-13	R3	346	1.79	17	1.1	0.0162	0.01091	5.4
2020	912	5.3.74	2020-02-13	R1	535	4.72	16	3.7	0.21296	0.12756	10.9
2020	912	5.3.74	2020-02-13	R2	484	3.04	15	1.7	0.11736	0.06186	14
2020	912	5.3.74	2020-02-13	R3	363	3.55	16	2.7	0.14206	0.08936	11
2020	912	5.3.77	2020-02-13	R1	181	2.04	15	1.1	0.05536	0.03781	7.4
2020	912	5.3.77	2020-02-13	R2	537	3.38	19	2	0.08996	0.06208	13.5
2020	912	5.3.77	2020-02-13	R3	566	3.39	20	2.3	0.10236	0.07277	13.5
2020	912	5.3.78	2020-02-13	R1	347	1.5	15	1.9	0.13776	0.07761	9.8
2020	912	5.3.78	2020-02-13	R2	735	4.15	15	2.2	0.11316	0.03612	13.8
2020	912	5.3.78	2020-02-13	R3	348	3.01	16	1.6	0.04952	0.01901	7.6
2020	912	5.3.79	2020-02-13	R1	976	3.49	16	3.6	0.13031	0.08473	14.6
2020	912	5.3.79	2020-02-13	R2	333	2.1	16	2	0.04256	0.02783	7.2
2020	912	5.3.79	2020-02-13	R3	334	3.25	17	3.7	0.07343	0.04978	5.5
2020	912	5.3.82	2020-02-13	R1	313	2.24	22	0	0	0	6.3
2020	912	5.3.82	2020-02-13	R2	209	2.5	19	0	0	0	4.2
2020	912	5.3.82	2020-02-13	R3	254	1.63	21	0	0	0	6.8
2020	912	5.3.88	2020-02-13	R1	484	2.71	17	2.5	0.04711	0.01633	14.5
2020	912	5.3.88	2020-02-13	R2	312	2.32	18	2.4	0.01945	0.0116	9.4
2020	912	5.3.88	2020-02-13	R3	604	2.36	17	2.8	0.02065	0.01071	14.3
2020	912	5.3.90	2020-02-13	R1	561	2.32	16	0	0	0	20.5
2020	912	5.3.90	2020-02-13	R2	466	2.37	17	0	0	0	15.6
2020	912	5.3.90	2020-02-13	R3	335	3.03	17	0	0	0	7.6
2020	912	5.3.91	2020-02-13	R1	294	1.72	19	2	0.01424	0.01046	9.1
2020	912	5.3.91	2020-02-13	R2	257	1.41	17	1.9	0.03256	0.01342	9.9
2020	912	5.3.91	2020-02-13	R3	327	2.33	19	2.4	0.01716	0.01166	7.7
2020	912	5.3.92	2020-02-13	R1	511	2.88	20	1.2	0.05552	0.01916	15
2020	912	5.3.92	2020-02-13	R2	467	2.66	17	1.2	0.04886	0.0193	10.4
2020	912	5.3.92	2020-02-13	R3	457	2.13	16	0.9	0.01923	0.01246	10.9
2020	912	5.3.96	2020-02-13	R1	637	3.77	18	2	0.03421	0.02114	23.8
2020	912	5.3.96	2020-02-13	R2	562	4.99	17	1.6	0.0586	0.03547	20.3
2020	912	5.3.96	2020-02-13	R3	638	4.96	18	2	0.07946	0.04932	22.7
2020	411	5.4.10	2020-02-13	R1	173	1.26	21	0.3	0.01838	0.01492	6.8
2020	411	5.4.12	2020-02-13	R1	584	3.65	19	1.2	0.09225	0.03475	14.6
2020	411	5.4.12	2020-02-13	R2	426	3.25	20	1.2	0.03866	0.01769	9.7
2020	411	5.4.23	2020-02-13	R1	278	1.47	21	0	0	0	9.8
2020	411	5.4.25	2020-02-13	R1	422	3.6	20	1.9	0.06916	0.03984	11.5
2020	411	5.4.25	2020-02-13	R2	374	5.57	20	1.9	0.10656	0.07311	8.1
2020	411	5.4.25	2020-02-13	R3	287	4.79	19	1.6	0.10706	0.0736	5.2
2020	411	5.4.27	2020-02-13	R1	623	2.04	19	1.4	0.03673	0.01385	6.6
2020	411	5.4.27	2020-02-13	R2	991	1.95	19	1.7	0.02686	0.01423	13.9
2020	411	5.4.27	2020-02-13	R3	800	1.64	20	1.1	0.01356	0.01029	13.4
2020	406	5.4.56	2020-02-13	R1	250	0.72	12	0.4	0.01619	0.00988	3.4
2020	406	5.4.56	2020-02-13	R2	211	1.79	17	0.3	0.01434	0.01117	3.2
2020	406	5.4.56	2020-02-13	R3	163	1.51	15	0.7	0.01658	0.01001	4
2020	406	5.4.103	2020-02-13	R1	87	2.04	14	1.3	0.02663	0.01252	6.2
2020	406	5.4.103	2020-02-13	R2	122	1.71	16	1	0.01786	0.00871	4.8
2020	406	5.4.103	2020-02-13	R3	163	2.19	18	0.8	0.01769	0.01335	4.2
2020	406	5.4.104	2020-02-13	R1	281	2.52	19	1.2	0.02686	0.01391	6.6
2020	406	5.4.104	2020-02-13	R2	365	3.28	22	1.4	0.02542	0.01501	7.9
2020	406	5.4.105	2020-02-13	R1	321	1.85	16	0.8	0.0207	0.01533	14
2020	406	5.4.105	2020-02-13	R2	528	2.81	20	1.1	0.01407	0.01112	7.2
2020	406	5.4.116	2020-02-13	R1	530	4.13	19	0.5	0.03326	0.02129	9.6
2020	406	5.4.116	2020-02-13	R2	265	4.4	19	1	0.0854	0.04447	4.8
2020	406	5.4.116	2020-02-13	R3	485	3.93	18	0.4	0.03065	0.02304	7.6
2020	406	5.4.118	2020-02-13	R1	290	2.02	20	0	0	0	4.9
2020	406	5.4.118	2020-02-13	R2	323	2.61	20	0	0	0	4
2020	406	5.4.67	2020-02-13	R1	464	2.87	20	1.5	0.08121	0.05029	9.8
2020	406	5.4.67	2020-02-13	R2	472	3.93	20	1.8	0.11397	0.07261	11.2
2020	406	5.4.70	2020-02-13	R1	320	1.75	19	0.2	0.01861	0.01399	7.1
2020	406	5.4.70	2020-02-13	R2	271	1.65	16	1.2	0.02285	0.01324	7.5
2020	406	5.4.70	2020-02-13	R3	322	1.69	19	1	0.01914	0.01101	7.3
2020	406	5.4.71	2020-02-13	R1	214	1.51	14	2.3	0.02706	0.01306	4.6
2020	406	5.4.71	2020-02-13	R2	301	2.06	19	1.8	0.0192	0.0141	5.7
2020	406	5.4.71	2020-02-13	R3	288	2.2	18	1.6	0.02201	0.01625	6.2
2020	406	5.4.72	2020-02-13	R1	290	1.62	19	2.3	0.07616	0.05472	8.3
2020	406	5.4.72	2020-02-13	R2	284	1.65	17	1.4	0.07236	0.04708	8.1
2020	406	5.4.72	2020-02-13	R3	703	2.46	20	1.7	0.08806	0.0618	4.9
2020	406	5.4.86	2020-02-13	R1	290	0.85	19	0	0	0	4.4
2020	406	5.4.86	2020-02-13	R2	278	0.9	20	0	0	0	3.2
2020	406	5.4.86	2020-02-13	R3	354	1.2	18	0	0	0	4.9
2020	406	5.4.96	2020-02-13	R1	484	2.01	20	0	0	0	11
2020	406	5.4.96	2020-02-13	R2	744	2.58	18	0	0	0	10.4
2020	406	5.4.96	2020-02-13	R3	674	2.41	19	0	0	0	10.5
2020	406	5.4.119	2020-02-13	R1	273	2.39	10	1.9	0.07754	0.05511	7.3
2020	406	5.4.119	2020-02-13	R2	391	2.86	18	2	0.08426	0.0639	6.8
2020	406	5.5.138	2020-02-13	R1	332	4.87	18	2	0.11656	0.06982	5.4
2020	406	5.5.138	2020-02-13	R2	366	5.4	19	2.1	0.13259	0.08259	6.6
2020	406	5.5.138	2020-02-13	R3	374	3	19	3.1	0.02647	0.01634	11.8
2020	406	5.5.139	2020-02-13	R1	174	2.13	19	0.8	0.01631	0.01021	5.9
2020	406	5.5.139	2020-02-13	R2	185	2.16	19	0.6	0.0246	0.0142	9.8
2020	406	5.5.139	2020-02-13	R3	207	1.97	18	0.3	0.01543	0.01234	10.2
2020	111	5.5.50	2020-02-13	R1	324	1.43	21	0.7	0.01919	0.01573	9.2
2020	111	5.5.50	2020-02-13	R2	484	1.13	21	0.7	0.01426	0.00988	9.4
2020	111	5.5.50	2020-02-13	R3	220	1.16	21	0.9	0.01976	0.00986	5.6
2020	111	5.5.58	2020-02-13	R1	347	5.12	20	3.2	0.19105	0.11798	6.7
2020	111	5.5.58	2020-02-13	R2	287	5.25	20	3.5	0.24096	0.15157	5.1
2020	111	5.5.58	2020-02-13	R3	386	3.07	19	3	0.18556	0.10582	12.5
2020	111	5.5.72	2020-02-13	R1	882	3.34	19	0	0	0	13.2
2020	111	5.5.72	2020-02-13	R2	868	3.15	19	0	0	0	13.8
2020	111	5.5.72	2020-02-13	R3	699	4.71	20	0	0	0	9
2020	111	5.5.93	2020-02-13	R1	490	6.76	19	2.8	0.16371	0.08505	8.3
2020	111	5.5.93	2020-02-13	R2	661	5.46	19	2.5	0.12291	0.06871	10
2020	111	5.5.93	2020-02-13	R3	894	6.64	20	2.5	0.11578	0.06774	13.6
2020	406	5.5.142	2020-02-13	R1	705	3.25	17	0	0	0	10.9
2020	406	5.5.142	2020-02-13	R2	959	4.28	16	0	0	0	13.1
2020	406	5.5.142	2020-02-13	R3	985	3.76	18	0	0	0	15
2020	406	5.5.149	2020-02-13	R1	168	2.29	21	1.1	0.01822	0.0104	4.6
2020	406	5.5.149	2020-02-13	R2	180	2.59	21	1.2	0.01754	0.01239	5.8
2020	406	5.5.149	2020-02-13	R3	154	2.2	22	1.1	0.02886	0.01475	3.5
2020	406	5.5.152	2020-02-13	R1	870	3.02	16	0	0	0	13.7
2020	406	5.5.152	2020-02-13	R2	938	3.08	15	0	0	0	19.5
2020	406	5.5.152	2020-02-13	R3	511	2.95	16	0	0	0	8.9
2020	406	5.5.162	2020-02-13	R1	200	1.95	21	0	0	0	4.8
2020	406	5.5.162	2020-02-13	R2	73	1.55	22	0	0	0	2
2020	406	5.5.162	2020-02-13	R3	92	1.66	20	0	0	0	3.7
2020	411	5.6.100	2020-02-13	R1	745	4.42	21	1.7	0.10499	0.0688	14
2020	411	5.6.100	2020-02-13	R2	221	3.53	22	1	0.07855	0.05501	3.2
2020	411	5.6.112	2020-02-13	R1	962	2.59	18	0.6	0.0325	0.01738	18.7
2020	411	5.6.112	2020-02-13	R2	890	2.75	15	0.8	0.01976	0.00998	14.8
2020	411	5.6.112	2020-02-13	R3	362	3.09	18	1	0.01896	0.01099	7.8
2020	411	5.6.118	2020-02-13	R1	190	1.27	22	0	0	0	4.2
2020	411	5.6.118	2020-02-13	R2	183	0.99	21	0	0	0	3.5
2020	411	5.6.118	2020-02-13	R3	312	1.3	21	0	0	0	7.9
2020	902	5.6.55	2020-02-14	R1	299	1.33	20	0.6	0.01764	0.01144	9.6
2020	902	5.6.55	2020-02-14	R2	111	1.6	20	0.9	0.01768	0.01234	5.4
2020	411	5.6.110	2020-02-14	R1	964	4.8	20	1.7	0.17514	0.10063	14.3
2020	411	5.6.110	2020-02-14	R2	946	4.9	21	1.8	0.16622	0.08129	14.7
2020	411	5.6.110	2020-02-14	R3	888	4.5	20	2	0.14613	0.08186	12
2020	411	5.6.112	2020-02-14	R1	829	3.1	16	1.2	0.0325	0.01738	12.3
2020	411	5.6.112	2020-02-14	R2	871	3	18	1	0.01976	0.00998	15.3
2020	411	5.6.112	2020-02-14	R3	195	2	17	0.9	0.01896	0.01099	3.4
2020	411	5.6.116	2020-02-14	R1	398	1.2	22	0	0	0	8.5
2020	411	5.6.116	2020-02-14	R2	277	1	22	0	0	0	6.9
2020	411	5.6.116	2020-02-14	R3	127	1.5	21	0	0	0	2.4
2020	411	5.6.118	2020-02-14	R1	137	0.7	20	0	0	0	6.9
2020	411	5.6.118	2020-02-14	R2	341	1.29	20	0	0	0	15.2
2020	411	5.6.124	2020-02-14	R1	228	2.94	18	2.5	0.10146	0.0689	4.6
2020	411	5.6.124	2020-02-14	R2	717	3.34	19	2.4	0.10406	0.07581	16.6
2020	411	5.6.131	2020-02-14	R1	349	2.88	21	2	0.08903	0.06585	8.6
2020	411	5.6.134	2020-02-14	R1	241	2.44	23	3	0.01919	0.01268	4.6
2020	411	5.6.150	2020-02-14	R1	408	3.1	19	1.2	0.03859	0.01885	9.2
2020	411	5.6.150	2020-02-14	R2	203	1.9	19	1	0.02115	0.01261	4.3
2020	411	5.6.150	2020-02-14	R3	292	2.5	19	1.8	0.03434	0.01988	5
2020	411	5.6.155	2020-02-14	R1	284	1.4	22	0.3	0.0288	0.01565	12.4
2020	411	5.6.155	2020-02-14	R2	200	1.4	23	0.3	0.01436	0.01156	7.5
2020	411	5.6.155	2020-02-14	R3	219	0.8	25	0.4	0.0216	0.0136	8.8
2020	411	5.6.156	2020-02-14	R1	414	1.2	21	0	0	0	8.2
2020	411	5.6.156	2020-02-14	R2	386	0.8	21	0	0	0	8.7
2020	411	5.6.156	2020-02-14	R3	547	1	21	0	0	0	10.8
2020	411	5.6.165	2020-02-14	R1	298	3.8	18	1.4	0.05979	0.04064	8.3
2020	411	5.6.166	2020-02-14	R1	385	5.1	21	2.2	0.11004	0.07433	8
2020	411	5.6.166	2020-02-14	R2	250	4.7	20	2.3	0.08086	0.05126	5.6
2020	411	5.6.169	2020-02-14	R1	269	0.6	18	0	0	0	11
2020	411	5.6.169	2020-02-14	R2	377	1	17	0	0	0	20.5
2020	411	5.6.169	2020-02-14	R3	245	0.9	18	0	0	0	15
2020	111	5.7.38	2020-02-14	R1	353	1.3	18	1.7	0.02546	0.01556	6.2
2020	111	5.7.38	2020-02-14	R2	527	1.9	19	2.6	0.03358	0.01599	11.2
2020	111	5.7.38	2020-02-14	R3	545	1.8	19	1.5	0.02274	0.01676	11.3
2020	111	5.7.45	2020-02-14	R1	640	3.6	18	2.6	0.05279	0.01724	7.7
2020	111	5.7.45	2020-02-14	R2	683	4.48	18	3.3	0.04066	0.01691	9.8
2020	111	5.7.45	2020-02-14	R3	683	4.44	18	3.1	0.04663	0.01661	12.2
2020	111	5.7.47	2020-02-14	R1	655	4.06	15	2.9	0.13518	0.08125	11.8
2020	111	5.7.47	2020-02-14	R2	650	4.33	17	2.9	0.14701	0.09073	13.1
2020	111	5.7.47	2020-02-14	R3	419	4.79	17	3	0.15789	0.10463	8.8
2020	111	5.7.57	2020-02-14	R1	371	4.27	18	2.3	0.15471	0.10037	14.9
2020	111	5.7.57	2020-02-14	R2	202	0.84	19	1.3	0.1213	0.09	9.1
2020	111	5.7.57	2020-02-14	R3	261	3.53	18	1.6	0.10326	0.06939	13.5
2020	411	5.6.171	2020-02-14	R1	193	1.3	20	0	0	0	4.9
2020	411	5.6.171	2020-02-14	R2	289	1.5	18	0	0	0	7
2020	411	5.6.171	2020-02-14	R3	168	1.6	16	0	0	0	4.7
2020	111	5.7.121	2020-02-14	R1	332	4.1	20	2	0.0295	0.01704	3.9
2020	111	5.7.121	2020-02-14	R2	733	3.7	20	2.3	0.03236	0.01492	9.5
2020	111	5.7.121	2020-02-14	R3	851	4.5	22	2.7	0.01708	0.01228	12.7
2020	406	5.7.133	2020-02-14	R1	428	3.3	18	2.4	0.06634	0.02476	10.4
2020	406	5.7.133	2020-02-14	R2	240	2.3	17	1.9	0.04486	0.01653	3.7
2020	406	5.7.149	2020-02-14	R1	827	2.5	17	2.1	0.02082	0.01086	13.6
2020	406	5.7.149	2020-02-14	R2	693	2.4	17	1.6	0.01906	0.01272	12
2020	406	5.7.149	2020-02-14	R3	530	2.2	18	1.5	0.01809	0.01203	9.7
2020	411	5.8.58	2020-02-14	R1	151	0.96	24	0	0	0	4.3
2020	411	5.8.58	2020-02-14	R2	148	1.35	23	0	0	0	4
2020	411	5.8.82	2020-02-14	R1	244	2.01	20	0	0	0	9.1
2020	411	5.8.84	2020-02-14	R1	160	2.85	15	2.1	0.12046	0.076	3.7
2020	411	5.8.84	2020-02-14	R2	143	2.14	16	1.4	0.094	0.05986	2.9
2020	411	5.8.84	2020-02-14	R3	330	2.46	16	1.3	0.08586	0.05158	6.4
2020	411	5.8.85	2020-02-14	R1	230	1.82	21	0	0	0	5.7
2020	411	5.8.85	2020-02-14	R2	284	1.21	20	0	0	0	9.5
2020	411	5.8.85	2020-02-14	R3	305	1.54	20	0	0	0	10.5
2020	411	5.8.89	2020-02-14	R1	184	1.71	21	0	0	0	4.5
2020	411	5.8.89	2020-02-14	R2	193	0.9	23	0	0	0	4.8
2020	411	5.8.89	2020-02-14	R3	292	1.13	24	0	0	0	10
2020	411	5.8.92	2020-02-14	R1	127	2.03	22	0	0	0	6
2020	411	5.8.92	2020-02-14	R2	116	1.49	22	0	0	0	3.4
2020	411	5.8.92	2020-02-14	R3	219	1.67	23	0	0	0	4.4
2020	411	5.8.102	2020-02-14	R1	523	1.72	16	1.8	0.10404	0.04012	8.9
2020	411	5.8.102	2020-02-14	R2	406	2.71	19	1.6	0.05986	0.01986	5.1
2020	411	5.8.102	2020-02-14	R3	240	2.21	22	1.4	0.05122	0.02498	4.6
2020	411	5.8.104	2020-02-14	R1	384	2.79	15	2.1	0.10186	0.06509	9.1
2020	411	5.8.104	2020-02-14	R2	436	3.29	16	2.1	0.0897	0.06075	8.6
2020	411	5.8.104	2020-02-14	R3	248	3.94	16	2.2	0.10408	0.06959	4.6
2020	411	5.8.118	2020-02-14	R1	598	3.23	25	2.2	0.15821	0.10317	12.3
2020	411	5.8.133	2020-02-14	R1	699	2.72	18	1.5	0.02582	0.01186	12
2020	411	5.8.133	2020-02-14	R2	523	2.94	19	1.6	0.02623	0.01186	8
2020	411	5.8.133	2020-02-14	R3	393	2.33	17	1.7	0.02133	0.01186	8
2020	411	5.8.107	2020-02-14	R1	400	3.06	18	1.3	0.07872	0.02935	6.5
2020	411	5.8.107	2020-02-14	R2	436	2.67	20	1.2	0.049	0.02122	11.2
2020	411	5.8.107	2020-02-14	R3	784	3.75	19	2	0.06773	0.02855	13.1
2020	411	5.8.111	2020-02-14	R1	217	1.86	20	0	0	0	14.9
2020	411	5.8.111	2020-02-14	R2	324	1.63	19	0	0	0	9.4
2020	411	5.8.111	2020-02-14	R3	255	2.4	22	0	0	0	8.6
2020	411	5.8.113	2020-02-14	R1	160	1.57	19	0.5	0.0307	0.01509	4.9
2020	411	5.8.113	2020-02-14	R2	468	3.13	17	2	0.07799	0.03085	6.5
2020	411	5.8.113	2020-02-14	R3	671	2.94	19	1.3	0.03539	0.01553	11.9
2020	411	5.8.131	2020-02-14	R1	863	3.81	19	2.2	0.07296	0.02922	13.1
2020	411	5.8.131	2020-02-14	R2	846	4.13	18	1.5	0.08646	0.03639	12.3
2020	411	5.8.131	2020-02-14	R3	770	3.5	18	2	0.08041	0.0332	17.9
2020	902	5.2.78	2020-02-19	R1	68	0.85	25	0	0	0	2
2020	411	5.2.110	2020-02-19	R1	83	0.76	16	0	0	0	4.4
2020	411	5.2.110	2020-02-19	R2	58	1.1	16	0	0	0	1.5
2020	411	5.2.110	2020-02-19	R3	88	0.98	19	0	0	0	5
2020	900	5.3.1	2020-02-19	R1	254	4.44	16	2.1	0.16341	0.1033	7.3
2020	900	5.3.1	2020-02-19	R2	217	5.33	18	1.1	0.1189	0.0665	5.4
2020	900	5.3.1	2020-02-19	R3	576	7.77	16	3.1	0.20562	0.13774	12.7
2020	900	5.3.28	2020-02-19	R1	452	1.26	19	0.3	0.0345	0.0203	11.5
2020	900	5.3.28	2020-02-19	R2	234	1.72	19	0.3	0.03922	0.02013	6.6
2020	900	5.3.28	2020-02-19	R3	282	2.04	18	0.3	0.02984	0.02054	6.9
2020	900	5.3.31	2020-02-19	R1	427	4.31	17	0	0	0	8.4
2020	900	5.3.31	2020-02-19	R2	592	4.8	19	0	0	0	10.1
2020	900	5.3.31	2020-02-19	R3	645	4.08	16	0	0	0	7.5
2020	912	5.3.49	2020-02-19	R1	292	2.53	18	3.4	0.10725	0.03645	7.2
2020	912	5.3.49	2020-02-19	R2	158	2.68	18	4.1	0.12442	0.04143	5.3
2020	912	5.3.65	2020-02-19	R1	205	3.37	21	1.2	0.13498	0.05972	5.7
2020	912	5.3.65	2020-02-19	R2	339	4.55	20	2.4	0.17576	0.07841	9.6
2020	912	5.3.65	2020-02-19	R3	415	4.06	17	1.2	0.091	0.06906	12
2020	912	5.3.67	2020-02-19	R1	469	3.51	16	2.4	0.1518	0.09107	10.2
2020	912	5.3.67	2020-02-19	R2	424	3.33	17	2.4	0.14862	0.07673	10.8
2020	912	5.3.67	2020-02-19	R3	318	3.94	18	2.7	0.18336	0.10768	7.7
2020	912	5.3.70	2020-02-19	R1	264	2.67	19	2.4	0.07048	0.02591	6.2
2020	912	5.3.70	2020-02-19	R2	622	3.11	18	3	0.06432	0.02794	15
2020	912	5.3.70	2020-02-19	R3	682	3.18	19	3.3	0.06148	0.02773	15.2
2020	912	5.3.75	2020-02-19	R1	330	1.25	15	1.2	0.0159	0.0115	8.9
2020	912	5.3.75	2020-02-19	R2	328	0.83	16	1	0.02314	0.01671	8.4
2020	912	5.3.75	2020-02-19	R3	708	0.95	16	0.2	0.00857	0.00623	17.8
2020	912	5.3.83	2020-02-19	R1	532	3.32	17	1.2	0.05685	0.01597	7.8
2020	912	5.3.83	2020-02-19	R2	810	3.57	18	2.1	0.06961	0.02291	13.4
2020	912	5.3.83	2020-02-19	R3	681	3.86	17	2.3	0.04324	0.02093	10.7
2020	912	5.3.97	2020-02-19	R1	484	3.25	18	2.9	0.09551	0.03494	10.4
2020	912	5.3.97	2020-02-19	R2	474	2.09	18	2	0.07156	0.02619	12.2
2020	912	5.3.97	2020-02-19	R3	345	2.33	16	2.7	0.04823	0.02131	7.7
2020	912	5.3.102	2020-02-19	R1	254	2.52	15	1.9	0.11186	0.0588	6.2
2020	912	5.3.102	2020-02-19	R2	218	4.57	18	1.8	0.17129	0.0673	4.1
2020	912	5.3.102	2020-02-19	R3	412	5.53	19	2.7	0.12864	0.07776	6.3
2020	912	5.3.111	2020-02-19	R1	77	4.35	16	1.8	0.08189	0.03892	1.4
2020	912	5.3.111	2020-02-19	R2	287	3.81	16	1.5	0.10255	0.04495	5
2020	912	5.3.111	2020-02-19	R3	538	4.54	16	1.7	0.08303	0.03766	12.6
2020	912	5.3.120	2020-02-19	R1	432	3.35	24	2	0.13658	0.09679	15.8
2020	111	5.3.164	2020-02-19	R1	311	4.48	18	2.6	0.13816	0.08998	10.3
2020	411	5.4.2	2020-02-19	R1	362	4.06	18	2.6	0.21122	0.13456	12.7
2020	411	5.4.17	2020-02-19	R1	211	3.12	25	0	0	0	6.8
2020	411	5.4.17	2020-02-19	R2	276	3.5	23	0	0	0	4.9
2020	406	5.4.110	2020-02-19	R1	93	1.5	21	0.6	0.01317	0.00986	2.5
2020	406	5.4.110	2020-02-19	R2	92	1.41	21	0.8	0.02186	0.01552	3
2020	406	5.4.114	2020-02-19	R1	480	4.87	17	1.5	0.13168	0.07834	8.9
2020	406	5.4.114	2020-02-19	R2	649	4.98	16	2	0.14306	0.0919	14.2
2020	406	5.4.117	2020-02-19	R1	788	6.34	16	2.7	0.14139	0.0876	9.2
2020	406	5.4.117	2020-02-19	R2	448	4.87	16	2.4	0.10926	0.01686	6
2020	406	5.4.117	2020-02-19	R3	568	5.08	18	2	0.11134	0.0767	8.1
2020	406	5.4.122	2020-02-19	R1	328	4.08	21	2.9	0.12354	0.07887	7.3
2020	406	5.4.122	2020-02-19	R2	417	4.57	21	3.3	0.15043	0.08106	7.2
2020	406	5.4.126	2020-02-19	R1	464	3.71	18	1.9	0.09093	0.0515	5.3
2020	406	5.4.126	2020-02-19	R2	474	3.26	19	0.9	0.0745	0.02975	8.8
2020	406	5.4.126	2020-02-19	R3	574	3.69	19	1.7	0.07016	0.04538	12.2
2020	406	5.4.133	2020-02-19	R1	724	3.4	21	2.5	0.06036	0.0211	13.8
2020	406	5.4.133	2020-02-19	R2	327	3.79	21	2.5	0.05716	0.02259	10
2020	406	5.4.133	2020-02-19	R3	379	4.16	20	2.3	0.03586	0.01452	12.3
2020	929	5.10.69	2020-02-19	R1	253	3.05	19	1.1	0.18606	0.05103	4.7
2020	929	5.10.69	2020-02-19	R2	192	3.08	18	1.6	0.22986	0.05716	6.2
2020	929	5.10.69	2020-02-19	R3	556	3.61	17	2	0.15307	0.04508	14.4
2020	929	5.10.71	2020-02-19	R1	445	3.39	19	1.8	0.11638	0.04115	7.5
2020	929	5.10.71	2020-02-19	R2	351	3.13	19	2.2	0.17405	0.04967	7.4
2020	929	5.10.71	2020-02-19	R3	226	3.88	20	2	0.14514	0.05275	3.7
2020	929	5.10.74	2020-02-19	R1	499	3.96	19	2.2	0.14413	0.03923	8.6
2020	929	5.10.74	2020-02-19	R2	389	3.61	17	2.3	0.26654	0.07346	7.8
2020	929	5.10.74	2020-02-19	R3	498	3.66	21	1.5	0.14016	0.05397	9.3
2020	929	5.10.82	2020-02-19	R1	724	4.74	16	3.3	0.17873	0.04746	7.7
2020	929	5.10.82	2020-02-19	R2	421	4.39	16	3	0.18286	0.05401	4.5
2020	929	5.10.82	2020-02-19	R3	626	4.4	17	3	0.10075	0.04096	7.5
2020	929	5.10.84	2020-02-19	R1	351	4.19	18	3.2	0.32074	0.09911	11.6
2020	929	5.10.84	2020-02-19	R2	920	4.19	19	3.1	0.34704	0.11319	23.1
2020	929	5.10.86	2020-02-19	R1	429	4.6	20	2.2	0.1578	0.04957	7.6
2020	929	5.10.86	2020-02-19	R2	643	4.79	18	2	0.10958	0.03013	11
2020	929	5.10.89	2020-02-19	R1	384	4.2	19	2.1	0.17186	0.04743	7.8
2020	929	5.10.89	2020-02-19	R2	279	3.63	20	1.7	0.15786	0.04979	7.2
2020	929	5.10.89	2020-02-19	R3	652	3.84	20	2.1	0.15757	0.04981	13.9
2020	929	5.10.92	2020-02-19	R1	434	3.17	20	2.4	0.18166	0.04597	6.9
2020	929	5.10.92	2020-02-19	R2	318	2.72	20	2.4	0.17133	0.04727	6.3
2020	929	5.10.92	2020-02-19	R3	320	3.39	20	2.4	0.15404	0.05183	6.5
2020	929	5.10.93	2020-02-19	R1	475	3.18	17	2.6	0.32346	0.06275	8.5
2020	929	5.10.93	2020-02-19	R2	223	2.73	18	2.3	0.26131	0.06115	3.6
2020	929	5.10.93	2020-02-19	R3	819	4.01	17	2.5	0.22651	0.0683	13.3
2020	929	5.10.94	2020-02-19	R1	364	2.13	19	1.8	0.09075	0.02908	7.2
2020	929	5.10.94	2020-02-19	R2	852	3.14	20	2.9	0.16168	0.02886	12.8
2020	929	5.10.98	2020-02-19	R1	457	4.96	21	1.7	0.15093	0.05684	8
2020	929	5.10.98	2020-02-19	R2	918	5.66	17	3.2	0.23564	0.07163	13
2020	929	5.10.99	2020-02-19	R1	577	2.08	15	2.3	0.14186	0.04224	12.5
2020	929	5.10.99	2020-02-19	R2	769	3.67	16	2.8	0.2471	0.07326	13.1
2020	929	5.10.99	2020-02-19	R3	941	2.61	17	2.6	0.30968	0.08416	21
2020	929	5.10.103	2020-02-19	R1	285	2.49	22	1.8	0.11703	0.01496	5.3
2020	929	5.10.104	2020-02-19	R1	413	3.82	20	1.3	0.10022	0.03285	7.3
2020	929	5.10.104	2020-02-19	R2	167	2.97	18	2.1	0.12922	0.03948	2.9
2020	929	5.10.104	2020-02-19	R3	553	4.08	20	1.9	0.09567	0.03386	10.7
2020	929	5.10.106	2020-02-19	R1	350	3.5	20	2.3	0.2121	0.06205	4.8
2020	929	5.10.106	2020-02-19	R2	461	2.7	21	1.9	0.10956	0.05686	6.9
2020	929	5.10.107	2020-02-19	R1	963	3.9	18	3	0.09167	0.02051	14
2020	929	5.10.107	2020-02-19	R2	473	3.4	18	3.1	0.05034	0.01398	7.3
2020	929	5.10.107	2020-02-19	R3	982	4.2	18	2.9	0.06841	0.01767	14.1
2020	929	5.10.108	2020-02-19	R1	435	3.8	21	1	0.035	0.0213	8.1
2020	929	5.10.108	2020-02-19	R2	154	2.7	21	2	0.04045	0.01491	2.8
2020	929	5.10.108	2020-02-19	R3	304	2.6	22	2	0.033	0.0276	6.3
2020	929	5.10.114	2020-02-19	R1	276	4.2	19	1.1	0.09026	0.02216	8.3
2020	929	5.10.114	2020-02-19	R2	302	3.7	19	0	0	0	6
2020	929	5.10.128	2020-02-19	R1	495	3.3	20	2.1	0.25316	0.07698	9.2
2020	929	5.10.128	2020-02-19	R2	402	3.4	21	1.5	0.18495	0.0618	7.3
2020	929	5.10.128	2020-02-19	R3	559	3.3	20	1.6	0.17741	0.06251	15.1
2020	929	5.10.138	2020-02-19	R1	819	4.9	19	3.2	0.36175	0.11136	17.3
2020	929	5.10.138	2020-02-19	R2	341	5.7	18	2.7	0.32	0.1285	8.5
2020	929	5.10.138	2020-02-19	R3	300	5.6	17	3.5	0.34	0.14994	6.6
2020	929	5.10.145	2020-02-19	R1	609	4.6	18	2	0.10502	0.04142	13.6
2020	929	5.10.145	2020-02-19	R2	543	4	17	1.3	0.09386	0.03008	11.4
2020	929	5.10.145	2020-02-19	R3	479	3.2	21	1.1	0.06291	0.02875	12.5
2020	929	5.10.152	2020-02-19	R1	258	3.7	18	1.3	0.1028	0.03264	5.5
2020	929	5.10.152	2020-02-19	R2	272	3.6	17	2.7	0.07819	0.02885	6.3
2020	929	5.10.152	2020-02-19	R3	460	3.2	17	1.1	0.14556	0.04521	8.7
2020	929	5.10.161	2020-02-19	R1	256	5.9	20	0	0	0	5.4
2020	929	5.10.161	2020-02-19	R2	380	3.2	20	0	0	0	7.1
2020	929	5.10.161	2020-02-19	R3	292	3	20	0	0	0	5.6
2020	929	5.10.167	2020-02-19	R1	684	2.42	16	2.2	0.12586	0.03506	12.6
2020	929	5.10.167	2020-02-19	R2	454	2.03	19	2.2	0.07186	0.02537	8.3
2020	929	5.10.167	2020-02-19	R3	736	2.31	18	2.1	0.09053	0.03145	13.3
2020	929	5.10.173	2020-02-19	R1	414	2.48	17	2.3	0.09586	0.03094	5
2020	929	5.10.173	2020-02-19	R2	499	2.45	17	2.3	0.12986	0.04068	7.4
2020	929	5.10.173	2020-02-19	R3	835	2.69	17	1.9	0.09136	0.03318	10.6
2020	929	5.10.177	2020-02-19	R1	253	4.34	18	2.4	0.17311	0.05688	9.2
2020	929	5.10.177	2020-02-19	R2	493	3.71	19	1.6	0.0921	0.03014	8.9
2020	929	5.10.177	2020-02-19	R3	207	2.96	20	0.9	0.03874	0.01911	5.9
2020	411	5.4.22	2020-02-20	R1	751	4.31	22	1.9	0.11945	0.06182	12.9
2020	411	5.4.22	2020-02-20	R2	354	5.29	24	2.1	0.10186	0.06492	7.7
2020	411	5.4.22	2020-02-20	R3	647	5.58	21	1.9	0.1197	0.0701	11.6
2020	406	5.4.34	2020-02-20	R1	188	2.35	20	2.2	0.129	0.07194	6.9
2020	406	5.4.34	2020-02-20	R2	367	3.27	25	2.7	0.13851	0.09734	3.9
2020	406	5.4.34	2020-02-20	R3	167	2.62	21	2.4	0.14703	0.09748	5.1
2020	406	5.4.41	2020-02-20	R1	419	4.95	20	1.3	0.11716	0.0617	8.3
2020	406	5.4.41	2020-02-20	R2	348	4.38	19	1.5	0.09453	0.08186	8
2020	406	5.4.41	2020-02-20	R3	495	5.6	20	2.2	0.12479	0.08454	9.4
2020	406	5.4.44	2020-02-20	R1	324	3.47	16	2.9	0.12859	0.08035	8.6
2020	406	5.4.44	2020-02-20	R2	206	4.31	21	3	0.12456	0.08754	5.1
2020	406	5.4.45	2020-02-20	R1	348	3	18	1.6	0.03786	0.01376	4.4
2020	406	5.4.45	2020-02-20	R2	360	3.02	16	2	0.0512	0.01504	5.6
2020	406	5.4.45	2020-02-20	R3	471	3	17	1.5	0.03481	0.01249	6.6
2020	406	5.4.50	2020-02-20	R1	247	2.3	21	0	0	0	6.8
2020	406	5.4.50	2020-02-20	R2	578	3.14	19	0	0	0	15.8
2020	406	5.4.50	2020-02-20	R3	415	2.83	20	0	0	0	12.2
2020	406	5.4.55	2020-02-20	R1	965	3.42	19	1.3	0.08587	0.04726	17
2020	406	5.4.55	2020-02-20	R2	625	3.59	13	1.4	0.08319	0.04808	12.3
2020	406	5.4.55	2020-02-20	R3	692	4.08	16	1.2	0.11529	0.06767	14
2020	406	5.4.60	2020-02-20	R1	250	1.66	17	0	0	0	6.1
2020	406	5.4.60	2020-02-20	R2	221	2	22	0	0	0	5.6
2020	406	5.4.60	2020-02-20	R3	295	2.48	19	0	0	0	8
2020	406	5.4.64	2020-02-20	R1	416	1.99	19	2.3	0.10036	0.05507	6.2
2020	406	5.4.64	2020-02-20	R2	206	4.24	17	2.5	0.09004	0.04994	5.1
2020	406	5.4.64	2020-02-20	R3	93	3.14	18	1.7	0.07404	0.04629	2
2020	406	5.4.68	2020-02-20	R1	569	2.76	19	1.8	0.03118	0.0141	7.1
2020	406	5.4.68	2020-02-20	R2	446	2.28	19	1.2	0.01601	0.0021	5.8
2020	406	5.4.68	2020-02-20	R3	308	2.77	18	1.1	0.01858	0.00318	5.2
2020	406	5.4.69	2020-02-20	R1	137	2.3	18	1	0.06636	0.00686	5
2020	406	5.4.69	2020-02-20	R2	182	1.64	22	1.1	0.03696	0.00139	6.8
2020	406	5.4.69	2020-02-20	R3	436	2	24	0.7	0.00416	0.0027	18.9
2020	111	5.5.8	2020-02-20	R1	100	2.37	21	0	0	0	2.1
2020	111	5.5.62	2020-02-20	R1	637	4.21	21	2.3	0.12486	0.06775	11.6
2020	111	5.5.62	2020-02-20	R2	440	5.08	21	3.5	0.19509	0.11393	10
2020	111	5.5.62	2020-02-20	R3	508	3.17	18	2.5	0.13297	0.06948	10.4
2020	111	5.5.67	2020-02-20	R1	418	4.76	19	2.7	0.14966	0.09706	7.1
2020	111	5.5.67	2020-02-20	R2	480	5.86	21	2.8	0.16086	0.10964	9.5
2020	111	5.5.67	2020-02-20	R3	482	5.69	22	2.3	0.13366	0.08865	8.4
2020	111	5.5.68	2020-02-20	R1	358	2.72	13	2	0.12072	0.06096	8.4
2020	111	5.5.68	2020-02-20	R2	491	4.03	17	2.6	0.16906	0.09872	10
2020	111	5.5.68	2020-02-20	R3	512	3.98	16	2.6	0.13586	0.08384	10.5
2020	111	5.5.70	2020-02-20	R1	83	1.92	25	0.9	0.0554	0.01186	5.9
2020	111	5.5.70	2020-02-20	R2	108	1.05	23	0.5	0.0255	0.01503	5.4
2020	111	5.5.90	2020-02-20	R1	66	0.67	20	0	0	0	3.4
2020	111	5.5.90	2020-02-20	R2	72	0.54	19	0	0	0	3.2
2020	111	5.5.90	2020-02-20	R3	80	0.6	22	0	0	0	4.5
2020	406	5.5.156	2020-02-20	R1	524	2.3	18	1.4	0.02135	0.0015	12.9
2020	406	5.5.156	2020-02-20	R2	781	2.14	16	1.3	0.02	0.0015	15.6
2020	406	5.5.156	2020-02-20	R3	645	2.05	18	1.1	0.02033	0.00388	11.8
2020	411	5.6.103	2020-02-20	R1	441	3.3	18	1.5	0.12244	0.05974	11.3
2020	411	5.6.103	2020-02-20	R2	327	2.3	21	1.9	0.06126	0.02891	7
2020	411	5.6.103	2020-02-20	R3	283	2.7	21	1.2	0.07266	0.0371	6.2
2020	411	5.6.105	2020-02-20	R1	350	2.8	21	1.9	0.11809	0.07924	8.8
2020	411	5.6.105	2020-02-20	R2	410	2.4	19	1.5	0.07644	0.04447	11.1
2020	411	5.6.105	2020-02-20	R3	295	2.3	25	1.1	0.02818	0.00827	5.7
2020	411	5.6.107	2020-02-20	R1	823	2.8	19	1.5	0.13064	0.07498	21.1
2020	411	5.6.107	2020-02-20	R2	733	3	18	1.8	0.13236	0.08221	15.9
2020	411	5.6.107	2020-02-20	R3	773	2.6	20	2	0.13029	0.08229	18.9
2020	411	5.6.108	2020-02-20	R1	281	1.1	20	0	0	0	6.6
2020	411	5.6.108	2020-02-20	R2	366	1	20	0	0	0	6.7
2020	411	5.6.108	2020-02-20	R3	424	1.3	21	0	0	0	8.5
2020	411	5.6.126	2020-02-20	R1	165	1.9	20	0.9	0.01826	0.00583	5.3
2020	411	5.6.126	2020-02-20	R2	127	1.6	24	0.2	0.02885	0.00691	2.7
2020	411	5.6.126	2020-02-20	R3	229	1.6	22	0.4	0.01436	0.00272	4.8
2020	411	5.6.129	2020-02-20	R1	280	1.5	21	0.3	0.04376	0.01575	11.1
2020	411	5.6.129	2020-02-20	R2	130	2.4	18	1.7	0.08916	0.04966	8.2
2020	411	5.6.129	2020-02-20	R3	130	1.1	20	0.3	0.01511	0.00894	5.1
2020	411	5.6.130	2020-02-20	R1	165	0.8	19	0	0	0	11.1
2020	411	5.6.130	2020-02-20	R2	57	0.6	15	0	0	0	2.2
2020	411	5.6.135	2020-02-20	R1	264	4.4	27	1.4	0.19042	0.1066	6.4
2020	411	5.6.135	2020-02-20	R2	497	4.4	26	1.2	0.15892	0.07909	9.3
2020	411	5.6.135	2020-02-20	R3	416	3.6	25	0.9	0.11435	0.0574	7.9
2020	411	5.6.146	2020-02-20	R1	147	1.2	20	0	0	0	4.4
2020	411	5.6.146	2020-02-20	R2	92	0.8	21	0	0	0	2.7
2020	411	5.6.158	2020-02-20	R1	630	2.3	19	2.2	0.10166	0.07828	17.4
2020	411	5.6.158	2020-02-20	R2	911	2.53	20	3	0.14932	0.08483	23.4
2020	411	5.6.158	2020-02-20	R3	262	2.77	23	2.5	0.12685	0.07173	7.3
2020	111	5.7.77	2020-02-20	R1	982	2.22	18	1.9	0.09436	0.04681	21.7
2020	111	5.7.77	2020-02-20	R2	953	2.4	20	1.4	0.05531	0.03232	13.6
2020	406	5.7.158	2020-02-20	R1	511	2.77	21	2.1	0.0705	0.01748	8.1
2020	406	5.7.158	2020-02-20	R2	940	2.86	17	1.7	0.04016	0.01203	14.5
2020	406	5.7.158	2020-02-20	R3	468	2.78	19	2.8	0.07846	0.0196	8.1
2020	406	5.7.164	2020-02-20	R1	833	4.9	22	2.7	0.16003	0.08974	12.4
2020	406	5.7.164	2020-02-20	R2	977	5.34	23	2.9	0.15266	0.09121	13.6
2020	406	5.7.169	2020-02-20	R1	515	2.63	17	2	0.03063	0.00898	6
2020	406	5.7.169	2020-02-20	R2	608	3.28	20	1.5	0.01937	0.00651	6.4
2020	406	5.7.169	2020-02-20	R3	469	4.06	18	2.7	0.03962	0.01146	5.8
2020	406	5.7.170	2020-02-20	R1	323	6.05	20	1.8	0.22536	0.11028	8.7
2020	406	5.7.170	2020-02-20	R2	322	5.1	18	1.4	0.20426	0.09683	8.8
2020	411	5.8.51	2020-02-20	R1	65	0.64	22	0	0	0	2
2020	411	5.8.51	2020-02-20	R2	94	0.74	22	0	0	0	3
2020	411	5.8.51	2020-02-20	R3	92	0.83	23	0	0	0	2.8
2020	411	5.8.63	2020-02-20	R1	401	2.88	18	1.1	0.04681	0.00571	6.6
2020	411	5.8.63	2020-02-20	R2	275	2.85	17	1.5	0.02046	0.00603	3.8
2020	411	5.8.63	2020-02-20	R3	422	2.64	17	1.3	0.01954	0.0053	6.4
2020	411	5.8.69	2020-02-20	R1	292	3.49	21	1.2	0.03667	0.01405	6.7
2020	411	5.8.69	2020-02-20	R2	376	4.45	22	1.1	0.04442	0.02256	8.4
2020	411	5.8.69	2020-02-20	R3	294	3.94	22	1.5	0.04186	0.01619	6.9
2020	411	5.8.71	2020-02-20	R1	404	4.84	25	1.5	0.09861	0.07055	14.9
2020	411	5.8.72	2020-02-20	R1	340	3.11	23	1.1	0.01658	0.0049	8.8
2020	411	5.8.72	2020-02-20	R2	260	3.6	23	1.1	0.01732	0.00604	7.8
2020	411	5.8.83	2020-02-20	R1	185	2.44	19	1.1	0.05966	0.03752	4.7
2020	411	5.8.96	2020-02-20	R1	480	3.07	22	1.5	0.04743	0.01736	8.6
2020	411	5.8.96	2020-02-20	R2	361	2.55	20	1.2	0.03824	0.01157	5
2020	411	5.8.148	2020-02-20	R1	482	3.39	21	1.9	0.09656	0.06769	10.6
2020	411	5.8.148	2020-02-20	R2	351	2.83	21	1.2	0.06186	0.04431	6.2
2020	411	5.8.150	2020-02-20	R1	738	3.23	23	0	0	0	17.3
2020	406	5.8.153	2020-02-20	R1	314	1.6	17	0.7	0.0186	0.00666	5.1
2020	406	5.8.153	2020-02-20	R2	212	1.73	29	1	0.02117	0.01023	4.9
2020	406	5.8.155	2020-02-20	R1	335	1.48	22	0	0	0	8.5
2020	406	5.8.158	2020-02-20	R1	234	2.41	22	0	0	0	10.4
2020	406	5.8.158	2020-02-20	R2	237	2.19	21	0	0	0	8.3
2020	902	5.9.9	2020-02-21	R1	61	2.13	29	0	0	0	2.2
2020	902	5.9.9	2020-02-21	R2	334	2.37	25	0	0	0	11.7
2020	902	5.9.9	2020-02-21	R3	75	2.28	29	0	0	0	4.8
2020	900	5.9.104	2020-02-21	R1	824	5.32	19	2.8	0.15986	0.08779	15.5
2020	900	5.9.104	2020-02-21	R2	715	4.27	20	3.6	0.07536	0.0417	15.8
2020	900	5.9.104	2020-02-21	R3	882	5.25	19	3.9	0.11586	0.06654	17.9
2020	900	5.9.106	2020-02-21	R1	163	2	21	2	0.04436	0.01557	7.6
2020	900	5.9.106	2020-02-21	R2	68	1.3	21	0.5	0.02534	0.01043	3.5
2020	900	5.9.109	2020-02-21	R1	465	2.1	22	3.2	0.04077	0.01459	10.4
2020	900	5.9.109	2020-02-21	R2	571	2.2	26	2.8	0.01556	0.00488	13.7
2020	900	5.9.109	2020-02-21	R3	638	2.2	21	3.3	0.02882	0.00991	17.4
2020	900	5.9.112	2020-02-21	R1	416	1.7	23	1.1	0.02208	0.01152	9.6
2020	900	5.9.112	2020-02-21	R2	192	1.5	24	1.2	0.01472	0.00937	5.1
2020	900	5.9.112	2020-02-21	R3	198	2.1	29	1.2	0.01688	0.00686	4.9
2020	900	5.9.115	2020-02-21	R1	1299	6.8	18	3.1	0.22178	0.10271	22.5
2020	900	5.9.115	2020-02-21	R2	1277	6.2	20	3.4	0.16613	0.10042	22.7
2020	900	5.9.115	2020-02-21	R3	621	5.3	17	1.9	0.09998	0.06014	9.8
2020	900	5.9.117	2020-02-21	R1	769	5.3	21	3.4	0.15027	0.09643	13.6
2020	900	5.9.117	2020-02-21	R2	904	4.9	20	2.5	0.13776	0.0721	16.5
2020	900	5.9.117	2020-02-21	R3	481	5	17	3.5	0.20131	0.11731	11.4
2020	900	5.9.119	2020-02-21	R1	544	6.27	14	3.4	0.24366	0.14154	12.4
2020	900	5.9.119	2020-02-21	R2	288	4.76	11	3	0.19756	0.12269	9.2
2020	900	5.9.119	2020-02-21	R3	684	5.43	13	2.6	0.16212	0.1076	16
2020	900	5.9.121	2020-02-21	R1	203	4.37	25	0.6	0.03202	0.02343	5.3
2020	900	5.9.121	2020-02-21	R2	302	5.95	28	1.5	0.06261	0.04147	7.4
2020	900	5.9.121	2020-02-21	R3	205	4.31	26	0.9	0.050999	0.03829	4.9
2020	900	5.9.123	2020-02-21	R1	246	2.61	22	0.7	0.00891	0.00614	5.3
2020	900	5.9.123	2020-02-21	R2	257	2.44	23	1	0.01	0.00885	9
2020	900	5.9.123	2020-02-21	R3	467	2.76	23	0.6	0.00764	0.00672	12.9
2020	900	5.9.124	2020-02-21	R1	516	4.91	19	2.6	0.1231	0.07954	10.2
2020	900	5.9.124	2020-02-21	R2	779	5.56	18	3.3	0.15794	0.09925	11.6
2020	900	5.9.124	2020-02-21	R3	597	5.1	17	3.2	0.16596	0.09837	15.4
2020	900	5.9.125	2020-02-21	R1	505	3.54	18	3	0.11115	0.07605	10.5
2020	900	5.9.125	2020-02-21	R2	615	3.81	18	3	0.14439	0.10501	11.9
2020	900	5.9.125	2020-02-21	R3	610	3.16	19	2.8	0.12856	0.09003	14.6
2020	900	5.9.128	2020-02-21	R1	393	2.75	21	1.9	0.05844	0.02079	12
2020	900	5.9.128	2020-02-21	R2	198	1.82	20	0.8	0.02018	0.00507	6.3
2020	900	5.9.128	2020-02-21	R3	393	2.14	21	1.3	0.02662	0.00844	11.9
2020	900	5.9.131	2020-02-21	R1	129	1.6	19	0	0	0	5.7
2020	900	5.9.131	2020-02-21	R2	96	1.2	17	0	0	0	4.4
2020	900	5.9.133	2020-02-21	R1	762	5.6	18	3	0.18972	0.12639	14.5
2020	900	5.9.134	2020-02-21	R1	735	3.05	17	1.9	0.03402	0.0139	14.3
2020	900	5.9.134	2020-02-21	R2	570	2.34	16	2.1	0.0386	0.01313	12.2
2020	900	5.9.134	2020-02-21	R3	462	2.62	17	2.4	0.02858	0.01132	11.3
2020	900	5.9.139	2020-02-21	R1	411	5.87	17	1.8	0.21186	0.08665	11.8
2020	900	5.9.139	2020-02-21	R2	560	6.91	16	2.7	0.18916	0.12163	13
2020	900	5.9.139	2020-02-21	R3	304	5.93	16	1.5	0.12378	0.07986	5.8
2020	900	5.9.140	2020-02-21	R1	389	4.86	26	1.2	0.10156	0.06724	9.2
2020	900	5.9.140	2020-02-21	R2	517	4.19	23	1.1	0.09341	0.05974	12.8
2020	900	5.9.140	2020-02-21	R3	517	5.17	25	1.2	0.11529	0.07538	11.2
2020	900	5.9.143	2020-02-21	R1	633	3.66	15	2.3	0.04081	0.01441	16
2020	900	5.9.143	2020-02-21	R2	752	3.92	16	2.5	0.04141	0.01466	17.3
2020	900	5.9.143	2020-02-21	R3	428	4.39	16	2.5	0.04736	0.01617	8.9
2020	900	5.9.144	2020-02-21	R1	118	2.2	23	1.5	0.04774	0.01779	5.1
2020	900	5.9.144	2020-02-21	R2	129	0.8	23	1	0.032	0.0177	5.9
2020	900	5.9.144	2020-02-21	R3	95	1.31	25	0.4	0.01419	0.00682	4.3
2020	900	5.9.146	2020-02-21	R1	254	1.78	27	1.7	0.03016	0.0142	7.9
2020	900	5.9.146	2020-02-21	R2	353	2.22	28	0.7	0.02058	0.0121	8.6
2020	900	5.9.146	2020-02-21	R3	197	2.02	28	0.6	0.01818	0.01092	4.7
2020	900	5.9.147	2020-02-21	R1	411	2.6	25	2.8	0.05331	0.02014	9.7
2020	900	5.9.147	2020-02-21	R2	308	1.58	18	2.3	0.06166	0.01713	8.1
2020	900	5.9.147	2020-02-21	R3	388	2.03	26	1.8	0.02664	0.01198	9.6
2020	900	5.9.149	2020-02-21	R1	85	2.01	18	1	0.09686	0.05288	4.4
2020	912	5.9.153	2020-02-21	R1	382	2.68	15	1.5	0.07386	0.05283	10.3
2020	912	5.9.153	2020-02-21	R2	234	2.74	16	1.6	0.10136	0.06031	5.3
2020	912	5.9.153	2020-02-21	R3	443	2.52	15	1.2	0.05186	0.03168	11.6
2020	912	5.9.157	2020-02-21	R1	781	2.23	18	2.3	0.07186	0.02521	18.6
2020	912	5.9.157	2020-02-21	R2	245	1.15	15	1.7	0.06156	0.02213	8.2
2020	912	5.9.157	2020-02-21	R3	544	2.08	19	2.2	0.07946	0.03038	10.2
2020	912	5.9.158	2020-02-21	R1	453	1.33	18	0	0	0	10.7
2020	912	5.9.158	2020-02-21	R2	494	1.94	20	0	0	0	11.6
2020	912	5.9.158	2020-02-21	R3	263	1.28	17	0	0	0	7.1
2020	912	5.9.161	2020-02-21	R1	527	1.93	19	1.2	0.04659	0.01246	14.9
2020	912	5.9.161	2020-02-21	R2	216	2.13	16	2.2	0.07186	0.02215	5.8
2020	912	5.9.161	2020-02-21	R3	506	2.51	16	2.5	0.05369	0.02409	11.2
2020	912	5.9.162	2020-02-21	R1	522	2.08	21	1.9	0.03798	0.01287	18
2020	912	5.9.162	2020-02-21	R2	142	3.59	21	2.4	0.1612	0.10492	5.5
2020	912	5.9.163	2020-02-21	R1	671	3.72	15	1.8	0.09089	0.04621	14.6
2020	912	5.9.163	2020-02-21	R2	688	3.31	16	2.5	0.11206	0.07131	14.6
2020	912	5.9.163	2020-02-21	R3	996	4.24	15	2.9	0.13006	0.08329	20.2
2020	912	5.9.164	2020-02-21	R1	481	2.84	20	1.1	0.02427	0.01384	8.5
2020	912	5.9.164	2020-02-21	R2	747	2.66	20	1.8	0.0467	0.02239	17.6
2020	912	5.9.164	2020-02-21	R3	486	2.81	20	2.6	0.05326	0.02912	11.1
2020	406	5.1.64	2020-02-28	R1	148.3	0.7	19	0	0	0	8.2
2020	406	5.1.64	2020-02-28	R2	297.3	0.8	17	0	0	0	13.9
2020	406	5.1.64	2020-02-28	R3	217.4	1.4	15	0	0	0	9.1
2020	406	5.1.84	2020-02-28	R1	49.5	0.8	21	0	0	0	1.7
2020	406	5.1.84	2020-02-28	R2	33.9	0.8	20	0	0	0	1.2
2020	406	5.1.90	2020-02-28	R1	128.9	0.7	16	0	0	0	6.4
2020	406	5.1.90	2020-02-28	R2	142	1.1	17	0	0	0	6.1
2020	406	5.1.165	2020-02-28	R1	145.2	0.6	22	0	0	0	4.9
2020	406	5.1.165	2020-02-28	R2	130.5	0.7	21	0	0	0	4.8
2020	406	5.1.165	2020-02-28	R3	283.5	0.8	20	0	0	0	9
2020	411	5.2.112	2020-02-28	R1	215.1	1.4	24	0	0	0	3.1
2020	411	5.2.112	2020-02-28	R2	571	1.4	24	0	0	0	9.4
2020	411	5.2.112	2020-02-28	R3	120.4	1.6	24	0	0	0	3
2020	411	5.2.139	2020-02-28	R1	342.5	4.3	21	2.7	0.22956	0.128	10.4
2020	411	5.2.139	2020-02-28	R2	221.6	3.8	21	1.1	0.16368	0.09658	6.9
2020	411	5.2.139	2020-02-28	R3	261.9	5.3	21	2.2	0.22661	0.15942	5.8
2020	900	5.3.14	2020-02-28	R1	380.5	4.9	18	1.4	0.13197	0.07766	5.3
2020	900	5.3.14	2020-02-28	R2	292.8	4	18	1.2	0.09091	0.06422	7.5
2020	900	5.3.14	2020-02-28	R3	426.6	5.7	17	1.6	0.11988	0.08121	9.5
2020	900	5.3.33	2020-02-28	R1	172.3	5.3	16	1.6	0.15808	0.09359	5
2020	900	5.3.33	2020-02-28	R2	207.6	5.3	17	1.9	0.15562	0.09885	5.3
2020	900	5.3.37	2020-02-28	R1	490.3	3.9	20	1.9	0.14506	0.0361	15.8
2020	900	5.3.37	2020-02-28	R2	182.1	2.7	17	0.6	0.06713	0.02686	5.6
2020	900	5.3.37	2020-02-28	R3	266.9	5.4	20	2.3	0.15652	0.10245	4.7
2020	912	5.3.56	2020-02-28	R1	503.6	4.8	13	2	0.08939	0.03242	10.3
2020	912	5.3.56	2020-02-28	R2	499.7	4.8	16	1.1	0.0255	0.02394	11
2020	912	5.3.56	2020-02-28	R3	480.2	3.9	15	0.7	0.03761	0.01856	12.1
2020	912	5.3.101	2020-02-28	R1	443.5	3.4	23	2	0.11663	0.0791	19
2020	912	5.3.101	2020-02-28	R2	129	3	21	1	0.1516	0.04452	4.2
2020	912	5.3.101	2020-02-28	R3	190.9	4.1	24	2.6	0.1079	0.0601	6.8
2020	912	5.3.122	2020-02-28	R1	862.1	3.3	18	1.5	0.1186	0.07038	23.6
2020	912	5.3.122	2020-02-28	R2	580	4.5	17	2.5	0.17609	0.1091	13.8
2020	912	5.3.122	2020-02-28	R3	283.2	3.8	20	1.5	0.10938	0.07866	5.8
2020	411	5.4.5	2020-02-28	R1	198.5	0.8	20	0	0	0	6.4
2020	411	5.4.5	2020-02-28	R2	447.6	0.8	20	0	0	0	17.4
2020	411	5.4.5	2020-02-28	R3	220.4	0.9	20	0	0	0	7.6
2020	411	5.4.8	2020-02-28	R1	100.3	2.8	29	0.5	0.02733	0.01646	3
2020	411	5.4.15	2020-02-28	R1	527.2	2.3	23	0.3	0.14825	0.02906	12
2020	411	5.4.15	2020-02-28	R2	427.7	4.2	21	1.3	0.0951	0.0367	9.5
2020	411	5.4.15	2020-02-28	R3	642.1	6.4	20	2.1	0.20322	0.13117	9.8
2020	406	5.4.35	2020-02-28	R1	58.5	1.7	24	0.5	0.01446	0.01182	3.8
2020	406	5.4.49	2020-02-28	R1	147.4	0.6	20	0	0	0	3.7
2020	406	5.4.49	2020-02-28	R2	101.4	0.9	20	0	0	0	2.9
2020	406	5.4.51	2020-02-28	R1	70.4	0.5	21	0	0	0	2.2
2020	406	5.4.51	2020-02-28	R2	46.5	0.7	23	0	0	0	1.2
2020	406	5.4.73	2020-02-28	R1	273.1	2.6	22	1.1	0.09187	0.06386	6.9
2020	406	5.4.73	2020-02-28	R2	401.7	2.8	21	1.7	0.11797	0.08068	9.6
2020	406	5.4.73	2020-02-28	R3	373.2	2.6	23	1.4	0.10874	0.07859	8.3
2020	406	5.4.82	2020-02-28	R1	267.4	2.5	18	2	0.13939	0.09406	6.5
2020	406	5.4.82	2020-02-28	R2	122.9	3	21	1.9	0.13903	0.09181	3.6
2020	406	5.4.82	2020-02-28	R3	110.7	1.6	21	2.1	0.04571	0.03229	4.4
2020	406	5.4.85	2020-02-28	R1	306.6	2.07	24	0	0	0	7.8
2020	406	5.4.85	2020-02-28	R2	171.9	2.25	20	0	0	0	4.5
2020	406	5.4.85	2020-02-28	R3	212.8	2.27	23	0	0	0	5.1
2020	406	5.4.92	2020-02-28	R1	67.6	3.85	21	1.3	0.12262	0.07619	5.1
2020	406	5.4.92	2020-02-28	R2	114.5	3.52	22	1.1	0.10592	0.06755	3.9
2020	406	5.4.94	2020-02-28	R1	367.3	3.33	20	0.7	0.0586	0.045	9
2020	406	5.4.94	2020-02-28	R2	491	0.11	20	0.2	0.03011	0.02048	13.3
2020	406	5.4.94	2020-02-28	R3	330.6	0.77	19	0.6	0.032	0.015	7.6
2020	406	5.4.97	2020-02-28	R1	226.8	2.08	19	0.6	0.01363	0.01113	8.1
2020	406	5.4.97	2020-02-28	R2	328.5	2.41	18	0.4	0.01639	0.01312	14
2020	406	5.4.97	2020-02-28	R3	265.3	2.64	17	0.9	0.01638	0.01112	8.1
2020	406	5.4.106	2020-02-28	R1	428.1	2.9	19	1.3	0.01851	0.01406	7.4
2020	406	5.4.106	2020-02-28	R2	513.6	2.9	20	1.2	0.02108	0.01362	8.6
2020	406	5.4.106	2020-02-28	R3	437.9	2.4	19	1.3	0.02445	0.01568	8
2020	406	5.4.112	2020-02-28	R1	91.5	2.1	21	1	0.03248	0.01579	4
2020	406	5.4.112	2020-02-28	R2	427.1	2.8	20	1.4	0.03228	0.01763	14.2
2020	406	5.4.112	2020-02-28	R3	269.3	2.1	22	0.9	0.02951	0.01661	8.1
2020	406	5.4.130	2020-02-28	R1	194.3	1.9	23	0	0	0	9.7
2020	406	5.4.130	2020-02-28	R2	121.9	1.5	22	0	0	0	3.6
2020	406	5.4.130	2020-02-28	R3	155.2	1.8	22	0	0	0	7.2
2020	111	5.4.144	2020-02-28	R1	171.2	2	21	0	0	0	4.7
2020	111	5.4.144	2020-02-28	R2	287.1	2	22	0	0	0	8.3
2020	111	5.4.165	2020-02-28	R1	151.3	3.4	21	1	0.12039	0.07762	4.1
2020	111	5.4.165	2020-02-28	R2	184.1	4.3	23	1.6	0.19387	0.11978	5.6
2020	111	5.5.65	2020-03-03	R1	45.5	1.06	20	0.1	0.02356	0.01562	2.8
2020	111	5.5.65	2020-03-03	R2	90.7	1.18	19	0.6	0.0305	0.01781	5.2
2020	111	5.5.65	2020-03-03	R3	41	0.87	20	0.1	0.01847	0.01386	2.7
2020	111	5.5.70	2020-03-03	R1	45.6	0.88	25	0.6	0.0554	0.01186	3.4
2020	406	5.5.123	2020-03-03	R1	69.1	1.55	22	0.5	0.0164	0.012	4
2020	406	5.5.123	2020-03-03	R2	311.2	1.96	22	0.4	0.01968	0.01304	15.1
2020	406	5.5.123	2020-03-03	R3	167.4	1.58	20	0.5	0.01307	0.01092	5
2020	111	5.5.94	2020-03-03	R1	333.4	3.02	17	2	0.11252	0.08137	5
2020	111	5.5.94	2020-03-03	R2	182.9	2.57	16	2	0.11657	0.0832	3.2
2020	111	5.5.94	2020-03-03	R3	246.2	2.95	19	2.6	0.11089	0.0748	4.4
2020	406	5.5.116	2020-03-03	R1	346	3.18	18	3.1	0.1382	0.09917	6.6
2020	406	5.5.116	2020-03-03	R2	320.5	1.94	18	2.6	0.07832	0.05819	6.6
2020	406	5.5.116	2020-03-03	R3	186.8	1.83	19	1.3	0.04634	0.0339	4.1
2020	406	5.5.119	2020-03-03	R1	608.5	3.31	19	2.2	0.08014	0.05177	14.2
2020	406	5.5.119	2020-03-03	R2	528.9	4.29	19	3	0.11822	0.07761	9.6
2020	406	5.5.119	2020-03-03	R3	886.5	4.8	20	2.9	0.1354	0.09266	16.3
2020	406	5.5.131	2020-03-03	R1	71.3	1.16	21	0.2	0.01501	0.01343	3.9
2020	406	5.5.131	2020-03-03	R2	144	1.6	20	1.5	0.01854	0.01475	7.7
2020	406	5.5.131	2020-03-03	R3	81.8	0.9	19	0	0	0	6.1
2020	406	5.5.145	2020-03-03	R1	138.1	1.01	10	0	0	0	7.4
2020	406	5.5.145	2020-03-03	R2	173	1.04	17	0	0	0	8.8
2020	406	5.5.145	2020-03-03	R3	160.9	1.41	15	0	0	0	8.4
2020	411	5.6.162	2020-03-03	R1	276.4	4.49	25	1.5	0.13471	0.09293	5.7
2020	411	5.6.162	2020-03-03	R2	387.7	5.3	23	1.5	0.16682	0.11209	8.7
2020	411	5.6.162	2020-03-03	R3	361.9	4.23	25	1.2	0.10145	0.06852	7.2
2020	111	5.7.61	2020-03-03	R1	162.1	1.65	17	0	0	0	4.3
2020	111	5.7.61	2020-03-03	R2	106.8	1.63	20	0	0	0	8.2
2020	111	5.7.61	2020-03-03	R3	104.8	1.2	20	0	0	0	6.2
2020	111	5.7.71	2020-03-03	R1	114.4	2.91	15	2	0.02038	0.01307	3.5
2020	111	5.7.71	2020-03-03	R2	169.6	1.57	12	0.4	0.02538	0.01386	3
2020	111	5.7.71	2020-03-03	R3	124.3	4.14	18	2	0.02144	0.01334	2.3
2020	111	5.7.76	2020-03-03	R1	96.9	1.61	19	1.2	0.02008	0.01499	2.8
2020	406	5.7.128	2020-03-03	R1	547.7	2.39	21	0.3	0.01545	0.0142	14.2
2020	406	5.7.128	2020-03-03	R2	289.7	1.68	21	1.1	0.02934	0.01698	8.7
2020	406	5.7.128	2020-03-03	R3	662.8	1.75	20	0.5	0.01552	0.0122	17.5
2020	406	5.7.157	2020-03-03	R1	522.2	1.3	20	0.2	0.01456	0.014	14.3
2020	406	5.7.165	2020-03-03	R1	104.6	0.44	23	0	0	0	3.2
2020	406	5.7.165	2020-03-03	R2	134	0.38	20	0	0	0	5.7
2020	406	5.7.165	2020-03-03	R3	79.9	0.49	23	0	0	0	2.8
2020	406	5.7.167	2020-03-03	R1	73.9	0.47	23	0	0	0	3.6
2020	406	5.7.167	2020-03-03	R2	83.2	0.36	16	0	0	0	4.4
2020	406	5.7.167	2020-03-03	R3	95.7	0.86	21	0	0	0	5.7
2020	411	5.8.100	2020-03-03	R1	165.5	2.86	25	0	0	0	5.3
2020	411	5.8.100	2020-03-03	R2	54.4	2.27	25	0	0	0	2.8
2020	411	5.8.100	2020-03-03	R3	126.9	2.91	25	0	0	0	4.9
2020	411	5.8.116	2020-03-03	R1	281.1	2.41	15	2.7	0.09941	0.06423	6.4
2020	411	5.8.116	2020-03-03	R2	338	2.65	18	3	0.10624	0.07	6.9
2020	411	5.8.116	2020-03-03	R3	407.9	2.77	16	3.7	0.13663	0.08635	7.8
2020	411	5.8.117	2020-03-03	R1	256.1	1.99	26	0	0	0	5.6
2020	411	5.8.117	2020-03-03	R2	88.6	1.32	23	0	0	0	2.6
2020	411	5.8.117	2020-03-03	R3	89.3	1.5	20	0.8	0.01667	0.01324	3.6
2020	411	5.8.145	2020-03-03	R1	189.6	1.15	21	0.6	0.01362	0.01222	8.9
2020	411	5.8.145	2020-03-03	R2	95	1.32	25	0.3	0.015	0.012	4.2
2020	411	5.8.145	2020-03-03	R3	135.5	1.18	24	0.4	0.01959	0.01368	6.7
2020	411	5.8.147	2020-03-03	R1	68	1.1	22	0	0	0	3.4
2020	411	5.8.147	2020-03-03	R2	97.7	1.3	22	0	0	0	3.6
2020	411	5.8.147	2020-03-03	R3	58.8	0.92	21	0	0	0	3.1
2020	900	5.9.118	2020-03-03	R1	291.6	5.55	17	1.6	0.09927	0.07067	6.6
2020	900	5.9.118	2020-03-03	R2	374.6	4.86	16	1.7	0.10603	0.07254	9.9
2020	900	5.9.118	2020-03-03	R3	390.9	4.9	15	1.8	0.11716	0.08125	8.4
2020	900	5.9.122	2020-03-03	R1	79.5	2.3	17	1.3	0.04156	0.02093	4.6
2020	900	5.9.122	2020-03-03	R2	328.2	2.4	17	1.4	0.05028	0.02168	14.2
2020	900	5.9.122	2020-03-03	R3	129.8	2.28	20	1	0.02889	0.01699	5.5
2020	900	5.9.150	2020-03-03	R1	199.9	3.8	16	1.5	0.1214	0.07749	6.7
2020	900	5.9.150	2020-03-03	R2	166.5	3.61	15	1.1	0.11859	0.06905	4
2020	900	5.9.150	2020-03-03	R3	171.6	3.78	16	1.7	0.1442	0.08845	5.2
2020	912	5.3.121	2020-03-04	R1	171.7	0.91	24	0	0	0	3.9
2020	912	5.3.121	2020-03-04	R2	323.9	1.12	22	0	0	0	7.9
2020	912	5.3.121	2020-03-04	R3	262.7	1.24	22	0	0	0	6.6
2020	406	5.4.98	2020-03-04	R1	381.8	4.77	21	2.7	0.12358	0.09214	6.8
2020	406	5.4.111	2020-03-04	R1	86.6	1.81	20	0	0	0	2.1
2020	406	5.4.111	2020-03-04	R2	44.9	1.32	26	0	0	0	1.7
2020	111	5.7.113	2020-03-04	R1	58.1	0.83	20	0	0	0	3.2
2020	111	5.7.113	2020-03-04	R2	30.1	0.81	22	0	0	0	2.1
2020	411	5.8.65	2020-03-04	R1	207.9	0.94	22	0	0	0	8.2
2020	411	5.8.65	2020-03-04	R2	143	0.7	21	0	0	0	6.4
2020	411	5.8.65	2020-03-04	R3	228.2	1.45	21	0	0	0	7.2
2020	929	5.10.141	2020-03-04	R1	210.5	4.3	20	2.1	0.22745	0.0649	5.5
2020	929	5.10.141	2020-03-04	R2	581.3	3.48	21	2.2	0.17352	0.06462	12.1
2020	929	5.10.141	2020-03-04	R3	383.3	3.17	20	1.8	0.20056	0.06508	9.5
2019	902	5.9.12	2019-01-10	R1	84	1.5	19	0	0	0	8
2019	902	5.9.12	2019-01-10	R2	39	1.1	18	0.9	0.00117	0.00034	5
2019	902	5.9.12	2019-01-10	R3	75	1.5	18	0.1	0.00095	0.0003	6
2019	111	5.5.96	2019-01-10	R1	33	1.5	16	1	0.00826	0.00207	5
2019	111	5.5.96	2019-01-10	R2	98	2	17	1.2	0.01018	0.00232	8
2019	111	5.5.96	2019-01-10	R3	118	2.1	18	1.8	0.01071	0.00184	7
2019	902	5.6.31	2019-01-10	R1	39	1.3	16	0.5	0.00223	0.00055	2
2019	902	5.6.31	2019-01-10	R2	24	1	16	0.6	0.0007	0.00022	3
2019	902	5.6.31	2019-01-10	R3	35	1.3	16	0.9	0.00276	0.00066	3
2019	902	5.2.78	2019-01-16	R1	55.5	1.9	18	0	0	0	4
2019	902	5.2.78	2019-01-16	R2	47.8	1.4	19	1.1	0.00236	0.00061	4
2019	902	5.2.78	2019-01-16	R3	89.9	1.5	22	0.3	0.00121	0.00041	7
2019	111	5.5.101	2019-01-16	R1	396.3	2.9	20	1.9	0.00407	0.00123	14
2019	111	5.5.101	2019-01-16	R2	470.8	3.4	18	1.7	0.00686	0.0017	20
2019	111	5.5.101	2019-01-16	R3	246.7	2.9	19	2.5	0.00915	0.00235	9
2019	902	5.6.39	2019-01-16	R1	97.1	2.9	16	0	0	0	8
2019	902	5.6.39	2019-01-16	R2	232.4	2.5	15	0	0	0	7
2019	902	5.6.39	2019-01-16	R3	188.5	2.5	18	0	0	0	9
2019	111	5.7.107	2019-01-16	R1	202.4	2	17	0	0	0	14
2019	111	5.7.107	2019-01-16	R2	86.2	1.5	15	0	0	0	6
2019	111	5.7.107	2019-01-16	R3	175.2	1.8	16	0	0	0	10
2019	902	5.9.5	2019-01-16	R1	250.1	3.6	19	2.1	0.02392	0.00601	8
2019	902	5.9.5	2019-01-16	R2	243.6	3.2	18	1.5	0.01368	0.00379	6
2019	902	5.9.5	2019-01-16	R3	200.2	1.6	15	2.2	0.01314	0.00373	4
2019	111	5.7.82	2019-01-16	R1	410.5	3.3	17	1.4	0.09285	0.041	12
2019	111	5.7.82	2019-01-16	R2	226.8	3.6	15	1.7	0.11125	0.04357	6
2019	111	5.7.82	2019-01-16	R3	306.8	4.5	18	1.2	0.06812	0.03177	17
2019	111	5.5.78	2019-01-16	R1	252.2	3.5	18	2.6	0.13726	0.06522	6
2019	111	5.5.78	2019-01-16	R2	262.3	2.6	15	1.7	0.09878	0.04077	6
2019	111	5.5.78	2019-01-16	R3	223.6	2.5	21	1.5	0.09569	0.04127	13
2019	902	5.6.65	2019-01-16	R1	269.8	2.2	16	2.4	0.0151	0.00355	7
2019	902	5.6.65	2019-01-16	R2	264.1	2.2	15	2.4	0.02381	0.00554	11
2019	902	5.6.65	2019-01-16	R3	298.2	1.8	15	2.5	0.01496	0.00326	9
2019	902	5.6.41	2019-01-16	R1	96.6	2.9	19	1.2	0.01894	0.00535	8
2019	902	5.6.41	2019-01-16	R2	171.4	4.2	17	1.7	0.02437	0.00657	10
2019	902	5.6.15	2019-01-16	R1	86.3	1.5	16	0.7	0.0011	0.00061	10
2019	902	5.6.15	2019-01-16	R2	21.1	5.9	16	0.1	0.0005	0.00033	3
2019	902	5.6.15	2019-01-16	R3	50.2	1.4	16	0.1	0.0013	0.0005	6
2019	902	5.6.75	2019-01-16	R1	186.8	1.6	17	0.6	0.00361	0.00101	4
2019	902	5.6.75	2019-01-16	R2	166.3	2	17	1.5	0.01342	0.00353	4
2019	902	5.6.75	2019-01-16	R3	190.6	2.3	18	1.3	0.01061	0.00271	4
2019	111	5.4.138	2019-01-16	R1	102.7	7.1	19	0	0	0	10
2019	111	5.4.138	2019-01-16	R2	77.7	8.1	19	0	0	0	7
2019	111	5.4.138	2019-01-16	R3	132.7	8.4	18	0.1	0.00134	0.00042	13
2019	111	5.5.97	2019-01-16	R1	255.8	1.7	15	2.5	0.01385	0.00271	7
2019	111	5.5.97	2019-01-16	R2	309.4	1.6	14	1.6	0.00684	0.00139	10
2019	111	5.5.97	2019-01-16	R3	499	1.8	14	1.9	0.01286	0.00251	17
2019	902	5.6.25	2019-01-16	R1	201.5	2.7	16	1	0.01036	0.00221	6
2019	902	5.6.25	2019-01-16	R2	232.5	2.4	19	1.3	0.00786	0.00197	8
2019	902	5.6.25	2019-01-16	R3	282.4	2.5	17	1.8	0.01013	0.003	8
2019	111	5.4.135	2019-01-16	R1	334.9	1.6	21	2.9	0.03648	0.00928	10
2019	111	5.4.135	2019-01-16	R2	345.7	1.8	16	3.1	0.03424	0.00918	7
2019	111	5.4.135	2019-01-16	R3	237.3	1.8	18	2.6	0.03556	0.00817	7
2019	902	5.6.19	2019-01-16	R1	178.9	1.5	17	0	0	0	10
2019	902	5.6.19	2019-01-16	R2	114.6	1.6	17	0	0	0	9
2019	411	5.4.21	2019-01-16	R1	179.3	1.3	14	0.8	0.00405	0.001	6
2019	411	5.4.21	2019-01-16	R2	254.6	1.5	14	1	0.00949	0.00183	9
2019	411	5.4.21	2019-01-16	R3	282.8	2.2	13	1.6	0.01159	0.00207	11
2019	111	5.3.171	2019-01-22	R1	67.5	1.6	22	0	0	0	7
2019	111	5.3.171	2019-01-22	R2	26	1	23	0.1	0.00088	0.00022	8
2019	111	5.3.171	2019-01-22	R3	22	0.8	23	0	0	0	6
2019	111	5.4.156	2019-01-22	R1	357.2	3.8	16	2.7	0.16631	0.08719	10
2019	111	5.4.156	2019-01-22	R2	598	3.4	19	2.6	0.13181	0.06467	18
2019	111	5.4.156	2019-01-22	R3	313.1	3.3	15	2.4	0.15875	0.07423	7
2019	902	5.6.60	2019-01-22	R1	51.7	1.9	15	0.9	0.00224	0.00063	2
2019	111	5.7.119	2019-01-22	R1	46.6	1	21	0	0	0	5
2019	111	5.7.119	2019-01-22	R2	69	1.5	20	0	0	0	7
2019	111	5.7.119	2019-01-22	R3	80.9	1.4	18	0	0	0	5
2019	111	5.7.93	2019-01-22	R1	300.1	2.3	16	0.8	0.05692	0.02577	13
2019	111	5.7.93	2019-01-22	R2	237.3	2.2	21	0.8	0.06892	0.03328	9
2019	111	5.7.93	2019-01-22	R3	193.2	2.6	20	1	0.08989	0.04325	9
2019	111	5.7.43	2019-01-22	R1	41.4	0.6	23	0.5	0.00213	0.00078	4
2019	111	5.7.43	2019-01-22	R2	170.5	0.9	22	1.1	0.00484	0.00131	9
2019	111	5.7.43	2019-01-22	R3	56.1	0.5	19	0.7	0.00225	0.00059	6
2019	111	5.7.122	2019-01-22	R1	225.9	3.1	18	1.4	0.00933	0.002	10
2019	111	5.7.122	2019-01-22	R2	134.7	2.5	13	1.7	0.02048	0.00569	6
2019	111	5.7.122	2019-01-22	R3	110.5	2.5	20	1.5	0.02175	0.00045	6
2019	406	5.7.140	2019-01-22	R1	388.4	1.5	23	0.7	0.0016	0.00062	13
2019	406	5.7.140	2019-01-22	R2	438.8	1.9	24	1	0.00226	0.00083	15
2019	406	5.7.140	2019-01-22	R3	512.6	1.7	23	0.5	0.00126	0.00041	21
2019	902	5.6.36	2019-01-22	R1	534.5	6.4	15	2	0.13494	0.06398	10
2019	902	5.6.36	2019-01-22	R2	598.7	5.2	15	2.5	0.14419	0.06317	12
2019	902	5.6.36	2019-01-22	R3	322.7	4.4	10	2.7	0.18381	0.06627	7
2019	111	5.7.60	2019-01-22	R1	184	2	16	1.7	0.00308	0.00092	5
2019	111	5.7.60	2019-01-22	R2	219.3	2	22	0.8	0.00234	0.00079	7
2019	111	5.7.60	2019-01-22	R3	276.3	2.1	21	0	0	0	8
2019	111	5.5.91	2019-01-22	R1	111	1	17	0	0	0	12
2019	111	5.5.91	2019-01-22	R2	45.2	0.5	17	0	0	0	5
2019	111	5.5.91	2019-01-22	R3	32.3	0.8	15	0	0	0	4
2019	902	5.2.72	2019-01-22	R1	81.9	1.8	16	0.6	0.00082	0.00019	7
2019	902	5.2.72	2019-01-22	R2	33.6	1.4	19	0.7	0.00098	0.00027	4
2019	902	5.2.72	2019-01-22	R3	101.3	1.5	19	1.1	0.00182	0.00047	8
2019	111	5.5.86	2019-01-22	R1	59	1.1	19	1.2	0.00215	0.0007	4
2019	111	5.5.86	2019-01-22	R2	146.1	1.1	20	1.3	0.00327	0.00087	8
2019	111	5.5.86	2019-01-22	R3	89.2	1	20	1.1	0.00234	0.00081	4
2019	111	5.4.174	2019-01-22	R1	972.1	4.2	20	2.4	0.13787	0.07129	20
2019	111	5.4.174	2019-01-22	R2	761.1	4.6	20	3.3	0.20841	0.10698	14
2019	902	5.6.58	2019-01-22	R1	79	1.2	17	0	0	0	5
2019	902	5.6.58	2019-01-22	R2	110.5	1.2	20	0	0	0	5
2019	902	5.6.58	2019-01-22	R3	175.4	1.6	19	0	0	0	9
2019	111	5.5.71	2019-01-22	R1	231.2	1.2	17	1.7	0.00276	0.00069	7
2019	111	5.5.71	2019-01-22	R2	273.6	1.4	21	2.8	0.00854	0.00257	6
2019	111	5.5.71	2019-01-22	R3	140.1	1.1	19	2.7	0.00613	0.00169	3
2019	902	5.6.45	2019-01-22	R1	204.8	2.3	16	2.6	0.03865	0.00923	6
2019	902	5.6.45	2019-01-22	R2	266.3	2.9	19	2.2	0.04599	0.01045	7
2019	902	5.6.45	2019-01-22	R3	206.1	2.8	18	2.7	0.04231	0.01089	7
2019	411	5.4.14	2019-01-22	R1	961	2.1	16	1.2	0.03399	0.00792	19
2019	411	5.4.14	2019-01-22	R2	230.5	1.7	18	0.2	0.00626	0.0014	5
2019	902	5.2.74	2019-01-22	R1	404.7	2.5	18	2.1	0.00558	0.00129	15
2019	902	5.2.74	2019-01-22	R2	168.7	1.8	18	2.4	0.0047	0.00126	9
2019	902	5.2.74	2019-01-22	R3	173.4	1.5	21	1.3	0.00394	0.0011	13
2019	111	5.4.140	2019-01-22	R1	479.5	2.2	18	0.8	0.07149	0.0329	14
2019	111	5.4.140	2019-01-22	R2	314.5	2.3	17	1.1	0.08506	0.03819	9
2019	111	5.4.140	2019-01-22	R3	550.2	2.6	17	1.3	0.09891	0.0441	12
2019	902	5.2.77	2019-01-24	R1	452.6	2.7	18	2.7	0.03761	0.01046	8
2019	902	5.2.77	2019-01-24	R2	451	2.7	19	2.5	0.04835	0.0146	8
2019	902	5.2.77	2019-01-24	R3	725.1	2.8	17	2.5	0.0719	0.02031	9
2019	111	5.7.73	2019-01-24	R1	79.4	3.9	20	1.5	0.10353	0.04905	7
2019	111	5.7.73	2019-01-24	R2	86.8	3.3	21	0.9	0.06601	0.03647	8
2019	111	5.7.73	2019-01-24	R3	105.7	3.7	17	1.1	0.09452	0.04965	6
2019	111	5.7.32	2019-01-24	R1	752	3	17	2.6	0.02774	0.00619	15
2019	111	5.7.32	2019-01-24	R2	335.6	3	17	2.3	0.0226	0.00623	7
2019	111	5.7.32	2019-01-24	R3	313.6	2.8	18	2.3	0.02275	0.00631	7
2019	111	5.7.123	2019-01-24	R1	159.6	2.1	18	1.4	0.0235	0.00592	6
2019	111	5.7.123	2019-01-24	R2	356.3	2.6	18	1.8	0.0333	0.00739	9
2019	111	5.7.123	2019-01-24	R3	257.3	2.5	19	2.3	0.04214	0.00961	8
2019	111	5.7.98	2019-01-24	R1	222.2	1.1	18	0	0	0	12
2019	111	5.7.98	2019-01-24	R2	346.9	1.4	17	0	0	0	17
2019	111	5.7.98	2019-01-24	R3	446.8	1.3	17	0	0	0	17
2019	111	5.7.124	2019-01-24	R1	109.2	3.1	19	1.4	0.0561	0.02734	4
2019	111	5.7.124	2019-01-24	R2	82.6	2.4	17	1.3	0.05048	0.02031	3
2019	111	5.7.124	2019-01-24	R3	78.5	1.9	19	1.2	0.03339	0.01417	3
2019	111	5.5.99	2019-01-24	R1	97.2	1.5	19	1.4	0.0078	0.00224	5
2019	111	5.5.99	2019-01-24	R2	64	1.3	18	1.8	0.00744	0.00205	3
2019	111	5.5.99	2019-01-24	R3	33.8	1.2	18	1.1	0.00973	0.0022	2
2019	111	5.5.105	2019-01-24	R1	389.1	2.5	12	0.7	0.02663	0.01363	18
2019	111	5.5.105	2019-01-24	R2	139.6	5.4	19	1.2	0.10959	0.05201	4
2019	111	5.5.105	2019-01-24	R3	378.2	5.8	16	1.9	0.16488	0.07844	15
2019	111	5.5.109	2019-01-24	R1	261.3	3.2	15	2.3	0.0163	0.00346	11
2019	111	5.5.109	2019-01-24	R2	166.6	3.1	18	2.5	0.03927	0.00913	8
2019	111	5.5.109	2019-01-24	R3	509.8	3.1	18	2.4	0.04514	0.01019	15
2019	902	5.6.71	2019-01-24	R1	888.3	3.9	15	2.7	0.09592	0.04674	22
2019	902	5.6.71	2019-01-24	R2	286.2	2.4	13	2.5	0.12043	0.0385	6
2019	902	5.6.71	2019-01-24	R3	789.1	4.8	15	2.9	0.17919	0.05897	18
2019	902	5.6.72	2019-01-24	R1	581.4	5.8	17	1.7	0.07854	0.03846	18
2019	902	5.6.72	2019-01-24	R2	707.5	4.2	16	2.9	0.09531	0.0423	16
2019	902	5.6.72	2019-01-24	R3	997.4	4.7	16	3.2	0.12623	0.05624	23
2019	902	5.6.20	2019-01-24	R1	436.6	5.4	20	3	0.13887	0.06394	10
2019	902	5.6.20	2019-01-24	R2	231.9	5.4	17	3.3	0.17696	0.08578	6
2019	902	5.6.20	2019-01-24	R3	397	5.3	21	3.1	0.16836	0.07926	9
2019	902	5.6.33	2019-01-24	R1	230.6	2.9	19	1.5	0.02368	0.0058	10
2019	902	5.6.33	2019-01-24	R2	373.9	2.6	17	2	0.01888	0.00495	16
2019	902	5.6.33	2019-01-24	R3	529.5	3.2	18	1.6	0.03843	0.0089	17
2019	902	5.6.34	2019-01-24	R1	196.5	4.2	18	1.5	0.02021	0.00522	3
2019	902	5.6.34	2019-01-24	R2	103.2	4.1	18	2.4	0.031	0.00755	3
2019	902	5.6.34	2019-01-24	R3	267.3	4.5	17	1.5	0.01631	0.00432	4
2019	902	5.6.44	2019-01-24	R1	172.4	3.3	18	1	0.01533	0.00332	6
2019	111	5.7.26	2019-01-28	R1	127.4	1.5	20	1.4	0.00215	0.00072	7
2019	111	5.7.26	2019-01-28	R2	328.2	1.4	20	1.8	0.00381	0.00123	14
2019	111	5.7.26	2019-01-28	R3	255	1.5	21	1.4	0.00279	0.0009	13
2019	111	5.7.31	2019-01-28	R1	686.4	2.6	18	1.8	0.02245	0.00667	14
2019	111	5.7.31	2019-01-28	R2	414.7	2.1	17	1.3	0.01807	0.00502	11
2019	111	5.7.31	2019-01-28	R3	340.7	3.1	15	2.1	0.02674	0.00776	8
2019	111	5.7.59	2019-01-28	R1	138.5	2.1	19	0.5	0.00183	0.00043	8
2019	111	5.7.59	2019-01-28	R2	107.7	2.6	18	0.7	0.00233	0.0006	4
2019	111	5.7.59	2019-01-28	R3	196.2	2.3	18	1.1	0.00341	0.00072	8
2019	111	5.7.51	2019-01-28	R1	231.8	2.3	21	1.1	0.00483	0.00145	6
2019	111	5.7.51	2019-01-28	R2	222.2	2.1	21	1.4	0.00788	0.00226	3
2019	111	5.7.51	2019-01-28	R3	166.2	2.4	22	1.5	0.00826	0.00249	5
2019	111	5.7.57	2019-01-28	R1	143.3	3.6	17	1.3	0.11293	0.05627	4
2019	111	5.7.57	2019-01-28	R2	121.2	0.7	19	0	0	0	5
2019	111	5.7.57	2019-01-28	R3	167	0.6	18	0	0	0	13
2019	111	5.7.52	2019-01-28	R1	64.7	1.7	19	0.3	0.00126	0.00014	3
2019	111	5.7.52	2019-01-28	R2	96.9	2.6	19	0.9	0.00146	0.00046	5
2019	111	5.7.52	2019-01-28	R3	84.2	2.3	19	0.6	0.00152	0.00044	5
2019	111	5.4.146	2019-01-28	R1	30.5	1	20	1.1	0.00585	0.00177	3
2019	111	5.4.146	2019-01-28	R2	81.4	1.2	19	0.7	0.00293	0.00082	8
2019	111	5.4.146	2019-01-28	R3	83.9	1.2	20	0.9	0.00523	0.00139	5
2019	111	5.4.164	2019-01-28	R1	223	2.8	19	1.2	0.00646	0.00148	11
2019	111	5.4.164	2019-01-28	R2	129	2.5	18	1.8	0.00389	0.00115	9
2019	111	5.4.164	2019-01-28	R3	110.3	2	18	1.2	0.00341	0.00094	6
2019	929	5.10.73	2019-01-28	R1	175.5	2	19	0	0	0	5
2019	929	5.10.73	2019-01-28	R2	220	2.4	20	0.2	0.00476	0.00152	9
2019	111	5.5.48	2019-01-28	R1	105.3	1.8	19	1.6	0.01171	0.00346	3
2019	111	5.5.48	2019-01-28	R2	114	1.7	19	2.1	0.01372	0.00359	3
2019	111	5.5.48	2019-01-28	R3	179.5	1.8	19	2.3	0.02117	0.00554	5
2019	111	5.5.55	2019-01-28	R1	81.1	1.1	19	0	0	0	5
2019	111	5.5.55	2019-01-28	R2	49.7	0.8	19	0	0	0	2
2019	111	5.5.55	2019-01-28	R3	43.5	0.9	20	0	0	0	3
2019	111	5.5.56	2019-01-28	R1	310.3	2.4	18	2.4	0.12587	0.06152	6
2019	111	5.5.56	2019-01-28	R2	431.6	2	20	1.6	0.07841	0.04144	10
2019	111	5.5.56	2019-01-28	R3	395.2	2.3	18	2.8	0.13473	0.06456	8
2019	111	5.5.59	2019-01-28	R1	75.4	1.2	22	1.5	0.01724	0.00562	3
2019	111	5.5.59	2019-01-28	R2	94.5	1.2	22	1	0.01149	0.00411	5
2019	111	5.5.59	2019-01-28	R3	149	1.4	22	1.8	0.01119	0.00331	5
2019	111	5.5.66	2019-01-28	R1	97	0.6	22	0.3	0.00082	0.00039	4
2019	111	5.5.66	2019-01-28	R2	87	0.7	21	0.2	0.00111	0.00035	3
2019	111	5.5.66	2019-01-28	R3	77.9	0.5	22	0	0	0	3
2019	111	5.5.76	2019-01-28	R1	557.4	2	17	2.8	0.03846	0.0109	15
2019	111	5.5.76	2019-01-28	R2	780.7	2	18	3.3	0.02897	0.00812	22
2019	111	5.5.76	2019-01-28	R3	151	1.9	17	3.2	0.02975	0.0092	5
2019	111	5.5.84	2019-01-28	R1	222.1	2.3	19	1.5	0.00449	0.00121	13
2019	111	5.5.84	2019-01-28	R2	71.5	2	21	0.6	0.00179	0.00072	4
2019	111	5.5.84	2019-01-28	R3	81.1	2.3	19	0.8	0.00292	0.00069	5
2019	111	5.5.107	2019-01-28	R1	115.4	2.7	19	2.3	0.02479	0.00671	7
2019	111	5.5.107	2019-01-28	R2	393.1	3.3	17	2.3	0.03651	0.00969	8
2019	111	5.5.107	2019-01-28	R3	249.1	2.8	19	2	0.03321	0.009	6
2019	111	5.5.98	2019-01-28	R1	102.5	0.9	21	0.3	0.00046	0.00017	5
2019	111	5.5.98	2019-01-28	R2	105.6	0.8	20	0.6	0.0006	0.00019	5
2019	111	5.5.98	2019-01-28	R3	132.6	0.8	19	1.1	0.00096	0.00044	5
2019	111	5.5.100	2019-01-28	R1	277.6	2.3	21	1.4	0.01616	0.0047	10
2019	111	5.5.100	2019-01-28	R2	414.5	2.3	19	2.2	0.02557	0.00702	8
2019	111	5.5.100	2019-01-28	R3	319.2	2.3	19	2.6	0.02902	0.00746	9
2019	111	5.5.104	2019-01-28	R1	268.8	3.4	20	1.3	0.11739	0.0554	12
2019	111	5.5.104	2019-01-28	R2	327.1	3.4	20	1.1	0.09241	0.04703	19
2019	111	5.5.104	2019-01-28	R3	246.9	4.1	21	1.3	0.12152	0.0623	8
2019	902	5.2.73	2019-01-29	R1	242.4	4.2	17	1.6	0.0143	0.00342	7
2019	902	5.2.73	2019-01-29	R2	196	1.8	15	0.9	0.00784	0.00166	7
2019	902	5.2.73	2019-01-29	R3	382.8	2.9	15	2.3	0.01331	0.00264	9
2019	902	5.6.43	2019-01-29	R1	404.3	5.5	15	2.7	0.14739	0.06242	6
2019	902	5.6.43	2019-01-29	R2	758.7	3.9	19	2	0.08679	0.03865	9
2019	902	5.6.43	2019-01-29	R3	361	5.4	19	2.6	0.12774	0.05185	7
2019	111	5.3.165	2019-01-29	R1	217.6	2.1	18	0.5	0.00189	0.00077	10
2019	111	5.3.165	2019-01-29	R2	64.9	3.3	18	0.6	0.00228	0.00076	8
2019	411	5.2.147	2019-01-29	R1	425.1	2.4	18	1.6	0.00355	0.00114	8
2019	411	5.2.147	2019-01-29	R2	224	1.8	16	2	0.00503	0.00142	5
2019	411	5.2.147	2019-01-29	R3	227.9	2.3	16	1.8	0.0064	0.00172	6
2019	411	5.2.117	2019-01-29	R1	103.7	1.9	18	1.1	0.00869	0.00242	4
2019	411	5.2.117	2019-01-29	R2	195.7	1.5	18	0	0	0	6
2019	411	5.2.117	2019-01-29	R3	217	1.9	17	1	0.00549	0.0015	6
2019	111	5.5.15	2019-01-29	R1	366.4	3.5	14	2.9	0.18671	0.07894	7
2019	111	5.5.15	2019-01-29	R2	208.9	3.1	14	3	0.17497	0.0796	3
2019	111	5.5.15	2019-01-29	R3	624.8	3.5	15	2.7	0.14436	0.06529	15
2019	900	5.2.13	2019-01-31	R1	121.1	2.6	16	1.3	0.00815	0.00188	5
2019	900	5.2.13	2019-01-31	R2	264.3	3.3	15	1.8	0.0068	0.0019	8
2019	900	5.2.13	2019-01-31	R3	317.5	2.1	16	1.7	0.00492	0.00103	15
2019	902	5.2.76	2019-01-31	R1	681.4	4.9	15	1.8	0.11385	0.04794	15
2019	902	5.2.76	2019-01-31	R2	177.2	4.9	15	1.8	0.1074	0.04132	16
2019	902	5.2.76	2019-01-31	R3	422.3	4.7	14	1.7	0.11172	0.04157	10
2019	900	5.3.12	2019-01-31	R1	298.9	5.8	19	2	0.17806	0.1013	7
2019	900	5.3.12	2019-01-31	R2	200.3	7.3	18	1.5	0.164	0.09086	6
2019	900	5.3.12	2019-01-31	R3	131.6	5.7	19	1.3	0.14172	0.07432	5
2019	900	5.3.23	2019-01-31	R1	291.9	8.1	16	2.2	0.1616	0.08953	6
2019	900	5.3.23	2019-01-31	R2	662.4	8.6	16	2.3	0.18685	0.10326	13
2019	900	5.3.23	2019-01-31	R3	377.6	9.2	18	2.5	0.1801	0.11105	7
2019	111	5.4.149	2019-01-31	R1	292.2	6.2	21	3	0.23699	0.11515	9
2019	111	5.4.149	2019-01-31	R2	265.4	3.5	20	2.4	0.09222	0.04477	7
2019	111	5.4.149	2019-01-31	R3	469.5	5.2	19	2.3	0.16118	0.07725	11
2019	406	5.4.75	2019-01-31	R1	290.7	2.3	17	0.8	0.00538	0.00114	9
2019	406	5.4.75	2019-01-31	R2	225.5	2.5	16	0.5	0.00382	0.00092	9
2019	406	5.4.75	2019-01-31	R3	116.6	2.2	18	0.4	0.00343	0.00073	6
2019	111	5.4.143	2019-01-31	R1	463.2	2.1	19	2.6	0.03029	0.00841	10
2019	111	5.4.143	2019-01-31	R2	108.5	2	18	1.8	0.0241	0.00658	3
2019	900	5.3.8	2019-01-31	R1	201.4	5	18	1.8	0.14411	0.07545	5
2019	902	5.6.13	2019-01-31	R1	301.8	2.5	20	2.7	0.04525	0.01169	7
2019	902	5.6.13	2019-01-31	R2	350.7	2.3	21	2.7	0.03937	0.01007	9
2019	902	5.6.13	2019-01-31	R3	420	3.1	20	2.7	0.04202	0.01046	9
2019	411	5.2.160	2019-01-31	R1	175.6	1.3	19	0	0	0	8
2019	111	5.5.17	2019-01-31	R1	80.9	1.3	21	0	0	0	4
2019	111	5.5.17	2019-01-31	R2	43.3	0.3	22	0	0	0	3
2019	902	5.6.74	2019-01-31	R1	65.6	1.2	22	0.3	0.00424	0.00082	7
2019	111	5.7.28	2019-01-31	R1	166.7	2.8	16	0.8	0.00212	0.00047	5
2019	111	5.7.28	2019-01-31	R2	323.1	3.5	18	0.8	0.00137	0.00036	8
2019	111	5.7.28	2019-01-31	R3	139.1	2.8	25	0	0	0	4
2019	111	5.7.111	2019-01-31	R1	67.8	1	20	2.4	0.0097	0.00306	3
2019	111	5.7.111	2019-01-31	R2	121.1	1.5	20	2.2	0.01982	0.00596	4
2019	111	5.7.97	2019-01-31	R1	271.5	2.6	19	0.9	0.00287	0.00074	13
2019	111	5.7.97	2019-01-31	R2	269	2.3	17	0.6	0.00198	0.00015	10
2019	111	5.7.97	2019-01-31	R3	191.8	2.5	17	1	0.00227	0.00053	13
2019	111	5.7.86	2019-01-31	R1	66.9	2.1	24	1.5	0.06858	0.03252	4
2019	111	5.7.86	2019-01-31	R2	113	2.3	21	1.3	0.06879	0.03281	7
2019	111	5.7.86	2019-01-31	R3	58	1.8	18	0.9	0.04989	0.02264	4
2019	111	5.7.70	2019-01-31	R1	132.6	1.1	20	0	0	0	7
2019	111	5.7.70	2019-01-31	R2	85.4	2	21	0	0	0	5
2019	111	5.7.70	2019-01-31	R3	139.3	0.9	19	0.1	0.00074	0.00024	6
2019	902	5.9.4	2019-01-31	R1	143.5	1.5	21	0.9	0.00291	0.00094	10
2019	902	5.9.4	2019-01-31	R2	184.8	1.5	21	1.2	0.00605	0.00193	13
2019	902	5.9.4	2019-01-31	R3	132.1	1.5	20	1	0.00714	0.00198	8
2019	411	5.8.58	2019-01-31	R1	325.7	2.2	15	0.6	0.00289	0.00053	7
2019	411	5.8.58	2019-01-31	R2	195	1.1	16	0	0	0	4
2019	411	5.8.58	2019-01-31	R3	284.8	2.4	16	1.1	0.0085	0.00163	6
2019	902	5.9.9	2019-01-31	R1	99.4	1.8	19	0.7	0.00232	0.0007	5
2019	902	5.9.9	2019-01-31	R2	73.5	1.9	19	0.9	0.00312	0.00082	2
2019	902	5.9.9	2019-01-31	R3	111	2.6	17	1.1	0.00301	0.00073	7
2019	406	5.7.142	2019-01-31	R1	25.6	1.6	26	0	0	0	6
2019	406	5.7.142	2019-01-31	R2	20	1.4	27	0	0	0	4
2019	902	5.6.30	2019-01-31	R1	585.7	5	17	2.9	0.1175	0.0555	17
2019	902	5.6.30	2019-01-31	R2	278	3	16	2.7	0.05748	0.02342	8
2019	902	5.6.30	2019-01-31	R3	1145.2	4.8	15	2.3	0.0943	0.0399	26
2019	929	5.10.18	2019-01-31	R1	397.1	5.4	19	2.5	0.11444	0.03088	7
2019	929	5.10.18	2019-01-31	R2	252.5	4.5	21	1.5	0.07581	0.01934	5
2019	929	5.10.18	2019-01-31	R3	396.9	2.7	20	0.3	0.01176	0.00375	4
2019	929	5.10.66	2019-01-31	R1	305.1	3.8	12	2.4	0.05944	0.01569	7
2019	929	5.10.66	2019-01-31	R2	330.2	5.5	15	2.7	0.08199	0.02205	7
2019	929	5.10.66	2019-01-31	R3	377.2	4.3	16	2.9	0.05879	0.01781	10
2019	929	5.10.91	2019-01-31	R1	282.6	2.6	18	2.5	0.1132	0.03036	5
2019	929	5.10.91	2019-01-31	R2	221.5	2.7	17	1.8	0.09776	0.02636	4
2019	929	5.10.91	2019-01-31	R3	264.3	2.8	17	2.3	0.09325	0.02552	5
2019	929	5.10.156	2019-01-31	R1	279.2	2	14	2.1	0.09672	0.02094	7
2019	929	5.10.156	2019-01-31	R2	238.1	2.4	17	2.8	0.13148	0.03014	7
2019	929	5.10.156	2019-01-31	R3	194.1	2	15	2.5	0.09019	0.02149	6
2019	902	5.6.70	2019-01-31	R1	100.4	1.8	19	0.2	0.00262	0.00081	5
2019	902	5.6.70	2019-01-31	R2	78	1.3	20	0.1	0.00116	0.00033	6
2019	902	5.6.70	2019-01-31	R3	65	1.3	20	0.1	0.00157	0.00047	3
2019	111	5.7.71	2019-01-31	R1	1046.7	3.3	17	1.4	0.0053	0.0011	13
2019	111	5.7.75	2019-01-31	R1	275.3	4.4	18	2	0.15233	0.06009	5
2019	111	5.7.75	2019-01-31	R2	659.4	5	18	2.2	0.1427	0.0664	14
2019	111	5.7.83	2019-01-31	R1	502.3	4.5	16	1.8	0.14832	0.06635	9
2019	111	5.7.83	2019-01-31	R2	360.3	4.1	17	1.7	0.14401	0.06504	10
2019	111	5.7.83	2019-01-31	R3	326.6	5.6	17	2.3	0.20097	0.08395	8
2019	111	5.7.90	2019-01-31	R1	79.5	1.8	18	0	0	0	5
2019	111	5.7.90	2019-01-31	R2	102.5	1	20	0	0	0	7
2019	111	5.7.90	2019-01-31	R3	95.1	1.6	17	0	0	0	6
2019	111	5.7.115	2019-01-31	R1	536.9	4.6	17	2.9	0.14313	0.07732	11
2019	111	5.7.115	2019-01-31	R2	847	2.4	15	2.2	0.05181	0.02354	20
2019	406	5.7.146	2019-01-31	R1	172	1.1	20	0.2	0.00208	0.00047	4
2019	406	5.7.146	2019-01-31	R2	253.3	0.7	20	0	0	0	8
2019	406	5.7.146	2019-01-31	R3	164.7	1.6	19	0.2	0.00342	0.00108	7
2019	902	5.9.11	2019-01-31	R1	183	1.7	21	1.1	0.01009	0.00356	11
2019	902	5.9.11	2019-01-31	R2	320.5	1.2	18	0.6	0.00274	0.00068	13
2019	902	5.9.11	2019-01-31	R3	331.2	1.5	19	1	0.00445	0.00129	9
2019	929	5.10.158	2019-01-31	R1	331.5	1.5	19	0.6	0.0095	0.00301	5
2019	929	5.10.158	2019-01-31	R2	205.3	2.1	17	1.9	0.05815	0.01634	6
2019	929	5.10.158	2019-01-31	R3	218.4	2	19	0.9	0.01945	0.00606	6
2019	406	5.1.75	2019-02-04	R1	44.3	0.6	19	0	0	0	19
2019	406	5.1.75	2019-02-04	R2	81	0.6	20	0	0	0	3
2019	406	5.1.153	2019-02-04	R1	445.7	2.2	18	1.6	0.01142	0.00302	6
2019	406	5.1.153	2019-02-04	R2	144.1	2.8	21	1.9	0.00998	0.00268	4
2019	406	5.1.153	2019-02-04	R3	200.7	2.3	19	1.4	0.01188	0.00313	5
2019	411	5.1.172	2019-02-04	R1	186.3	2.2	17	1.4	0.01111	0.00256	11
2019	411	5.1.172	2019-02-04	R2	165	1.5	17	0	0	0	13
2019	411	5.1.172	2019-02-04	R3	99	1.5	16	0.5	0.00601	0.00143	10
2019	411	5.2.166	2019-02-04	R1	128.1	2.2	15	1.2	0.01972	0.00415	3
2019	411	5.2.166	2019-02-04	R2	131.9	2.3	18	0.8	0.01166	0.00289	4
2019	411	5.2.166	2019-02-04	R3	105	2.4	17	1.6	0.02407	0.00565	3
2019	411	5.2.132	2019-02-04	R1	120.7	2.6	19	1.4	0.03292	0.0093	4
2019	411	5.2.132	2019-02-04	R2	141.5	1.9	17	1.4	0.03588	0.00907	6
2019	411	5.2.132	2019-02-04	R3	82.6	2.2	18	1.5	0.02759	0.00853	3
2019	900	5.3.21	2019-02-04	R1	777	2.3	15	2.2	0.01969	0.00429	20
2019	900	5.3.21	2019-02-04	R2	352.5	2	15	2.3	0.01731	0.00406	9
2019	900	5.3.21	2019-02-04	R3	468.2	2.8	16	2	0.01747	0.00406	11
2019	411	5.4.16	2019-02-04	R1	186.6	1.9	19	0	0	0	4
2019	411	5.4.16	2019-02-04	R2	434.1	2.7	17	0	0	0	6
2019	411	5.4.16	2019-02-04	R3	223.7	2.8	17	0	0	0	4
2019	111	5.5.95	2019-02-04	R1	532.7	4.3	17	0.8	0.00936	0.00191	7
2019	111	5.5.95	2019-02-04	R2	876.5	3.1	16	1.4	0.0186	0.00343	15
2019	111	5.5.95	2019-02-04	R3	526.7	5	17	0.9	0.01063	0.00225	11
2019	406	5.4.54	2019-02-04	R1	388.6	5.6	15	2.8	0.13224	0.06826	5
2019	406	5.4.54	2019-02-04	R2	788.1	5.6	19	2.2	0.11254	0.0661	13
2019	406	5.4.54	2019-02-04	R3	297.3	4.8	17	2.9	0.13243	0.07299	7
2019	406	5.4.32	2019-02-04	R1	544.3	3.7	18	0.4	0.00441	0.00118	11
2019	406	5.4.32	2019-02-04	R2	223.7	3.2	18	0.5	0.00424	0.00105	5
2019	406	5.4.32	2019-02-04	R3	628.4	3.2	18	0.8	0.00505	0.00122	15
2019	406	5.4.83	2019-02-04	R1	282.8	2.6	10	1.4	0.01093	0.00246	11
2019	406	5.4.83	2019-02-04	R2	193.3	2.4	12	1.6	0.00777	0.00193	6
2019	406	5.4.83	2019-02-04	R3	185.7	2.8	14	1.7	0.00861	0.00198	5
2019	406	5.5.142	2019-02-04	R1	644.9	4.5	17	0.5	0.01079	0.00211	18
2019	406	5.5.142	2019-02-04	R2	505.9	4.6	16	0.3	0.00301	0.00082	10
2019	406	5.5.142	2019-02-04	R3	815	4.8	15	0	0	0	15
2019	902	5.6.55	2019-02-04	R1	143.5	1.2	18	0.7	0.00731	0.00157	12
2019	902	5.6.55	2019-02-04	R2	149.5	1.9	20	0.5	0.00506	0.00127	8
2019	902	5.6.55	2019-02-04	R3	105.5	1.7	20	0.4	0.00566	0.0012	16
2019	406	5.4.66	2019-02-04	R1	254.4	3.3	19	1.6	0.09997	0.05473	8
2019	406	5.4.66	2019-02-04	R2	74.6	2.1	17	1	0.07438	0.04022	3
2019	406	5.4.66	2019-02-04	R3	240.3	3	18	0.9	0.06187	0.03438	9
2019	902	5.6.11	2019-02-04	R1	730.6	5	20	1.5	0.08374	0.04101	15
2019	902	5.6.11	2019-02-04	R2	654.7	4.6	20	1.7	0.08581	0.03898	13
2019	902	5.6.11	2019-02-04	R3	534.1	5.7	21	1.9	0.09716	0.0503	18
2019	406	5.7.139	2019-02-04	R1	555	2.6	18	2	0.01697	0.00421	16
2019	406	5.7.139	2019-02-04	R2	491.6	1.9	17	2.2	0.01259	0.00336	15
2019	406	5.7.139	2019-02-04	R3	500.9	2	18	2.1	0.01445	0.00383	10
2019	929	5.10.114	2019-02-06	R1	96.5	3.4	18	1.6	0.10226	0.02377	4
2019	929	5.10.114	2019-02-06	R2	261.8	2.5	19	0.1	0.0035	0.00099	9
2019	929	5.10.114	2019-02-06	R3	191.1	2.3	19	0.1	0.00311	0.00096	6
2019	411	5.8.89	2019-02-06	R1	191.1	3.3	16	1.2	0.00992	0.0025	5
2019	411	5.8.89	2019-02-06	R2	198.9	2.5	17	1.1	0.01067	0.00254	7
2019	411	5.8.89	2019-02-06	R3	228	3	16	1	0.00748	0.002	7
2019	411	5.8.96	2019-02-06	R1	963.2	3.6	20	2.1	0.06747	0.01789	23
2019	411	5.8.96	2019-02-06	R2	326.1	2.9	18	2.3	0.06986	0.01928	9
2019	411	5.8.96	2019-02-06	R3	829.2	2.4	18	2	0.06323	0.01652	17
2019	900	5.9.147	2019-02-06	R1	703.2	2.7	19	2.6	0.04755	0.01278	19
2019	900	5.9.147	2019-02-06	R2	493.7	2.7	19	2.6	0.0471	0.01249	13
2019	900	5.9.147	2019-02-06	R3	604.5	2.8	18	3.6	0.07828	0.02623	19
2019	406	5.4.100	2019-02-06	R1	158.2	1.7	19	0.1	0.00115	0.00042	4
2019	406	5.4.100	2019-02-06	R2	141.9	1.9	19	0.9	0.00281	0.00087	4
2019	929	5.10.99	2019-02-06	R1	169	2.9	12	3.2	0.22687	0.03566	5
2019	929	5.10.99	2019-02-06	R2	450	3.9	14	2.5	0.19275	0.0338	16
2019	929	5.10.99	2019-02-06	R3	163	2.9	11	3	0.23244	0.03902	6
2019	406	5.4.113	2019-02-06	R1	303.2	2.3	21	1.4	0.01144	0.00281	8
2019	406	5.4.113	2019-02-06	R2	226.8	2.4	19	1.4	0.01518	0.00379	6
2019	406	5.4.113	2019-02-06	R3	190.9	2	20	1.9	0.01386	0.00366	5
2019	406	5.1.111	2019-02-06	R1	261.2	3.7	16	2.4	0.16642	0.09089	8
2019	406	5.1.111	2019-02-06	R2	323.4	3.3	18	2.3	0.15569	0.08335	9
2019	406	5.1.111	2019-02-06	R3	374.9	3.1	17	1.9	0.11857	0.06308	13
2019	411	5.6.138	2019-02-06	R1	658.7	2.9	18	2	0.07113	0.02247	18
2019	411	5.6.138	2019-02-06	R2	444.6	2.8	16	2.3	0.07862	0.02485	10
2019	411	5.6.138	2019-02-06	R3	374.9	3.6	20	1.9	0.06432	0.02219	8
2019	929	5.10.128	2019-02-06	R1	129.1	2.4	19	1.9	0.02609	0.00587	4
2019	929	5.10.128	2019-02-06	R2	107.4	2.1	20	2.2	0.05946	0.01522	4
2019	411	5.6.142	2019-02-06	R1	408.8	2.2	18	2	0.03308	0.00998	10
2019	411	5.6.142	2019-02-06	R2	557.6	2.6	18	1.3	0.02881	0.00812	13
2019	411	5.6.142	2019-02-06	R3	492.1	2.4	19	1.7	0.01974	0.00552	11
2019	411	5.6.156	2019-02-06	R1	495.2	1.4	16	0	0	0	8
2019	411	5.6.156	2019-02-06	R2	256.3	1.6	16	0	0	0	4
2019	411	5.6.156	2019-02-06	R3	594.2	2	17	0	0	0	9
2019	411	5.6.134	2019-02-06	R1	382.3	2.6	16	1.6	0.01667	0.00388	6
2019	411	5.6.134	2019-02-06	R2	172.2	3	20	1.8	0.01226	0.00285	5
2019	411	5.6.134	2019-02-06	R3	246.8	3.3	18	1.4	0.00627	0.00156	5
2019	929	5.10.106	2019-02-06	R1	417.6	3.6	16	2.3	0.13449	0.02825	11
2019	929	5.10.106	2019-02-06	R2	277.8	2.3	15	2.6	0.06187	0.0127	8
2019	929	5.10.106	2019-02-06	R3	332.7	3.5	14	3.2	0.18934	0.04114	10
2019	929	5.10.104	2019-02-06	R1	303.4	3.9	17	2.1	0.10127	0.0246	9
2019	929	5.10.104	2019-02-06	R2	166.2	3.3	16	1.3	0.06647	0.016	7
2019	929	5.10.104	2019-02-06	R3	300.7	3.9	18	1.5	0.06774	0.01709	10
2019	929	5.10.88	2019-02-06	R1	275.8	3.4	19	1	0.09395	0.02488	7
2019	929	5.10.88	2019-02-06	R2	167.6	1.7	17	1.5	0.00691	0.00211	6
2019	902	5.6.55	2019-02-06	R1	532	3.1	10	3.5	0.00731	0.00157	17
2019	902	5.6.55	2019-02-06	R2	1094.9	3.7	14	3.1	0.00506	0.00127	30
2019	902	5.6.55	2019-02-06	R3	467.2	2.6	16	2.5	0.00566	0.0012	17
2019	929	5.10.136	2019-02-06	R1	486.9	2.8	18	2.9	0.12545	0.03172	9
2019	929	5.10.136	2019-02-06	R2	473.3	2.7	18	2.4	0.08739	0.02292	11
2019	929	5.10.136	2019-02-06	R3	458.5	2.2	17	2.1	0.07597	0.01909	12
2019	929	5.10.173	2019-02-06	R1	225.5	2.7	18	2.3	0.04658	0.0133	4
2019	929	5.10.173	2019-02-06	R2	335.1	3.1	18	2.8	0.07859	0.02151	5
2019	929	5.10.173	2019-02-06	R3	200.2	3.3	17	3.2	0.09415	0.02446	4
2019	929	5.10.84	2019-02-06	R1	346.2	4.3	17	3.1	0.22493	0.05439	13
2019	929	5.10.84	2019-02-06	R2	710.2	3.8	15	3.7	0.30241	0.07152	22
2019	929	5.10.84	2019-02-06	R3	611.1	5.5	16	4	0.34148	0.08303	22
2019	929	5.10.108	2019-02-06	R1	247.6	3.6	12	1	0.04527	0.01154	6
2019	929	5.10.108	2019-02-06	R2	309.2	4.4	14	2	0.07987	0.01832	9
2019	929	5.10.108	2019-02-06	R3	216.4	3.9	18	1.1	0.03399	0.00867	5
2019	929	5.10.86	2019-02-06	R1	535.5	4	15	2.6	0.0784	0.01584	14
2019	929	5.10.86	2019-02-06	R2	394.1	4.4	16	2.4	0.09505	0.02032	7
2019	929	5.10.86	2019-02-06	R3	886.2	4.7	15	3	0.12743	0.02947	19
2019	900	5.9.106	2019-02-07	R1	90.4	2.6	17	1.1	0.01775	0.00424	5
2019	900	5.9.106	2019-02-07	R2	196	3.1	16	1.4	0.02698	0.00581	8
2019	900	5.9.106	2019-02-07	R3	99.6	3.2	17	1.7	0.02575	0.00612	4
2019	411	5.6.143	2019-02-07	R1	535.5	1.3	18	1.9	0.00216	0.00069	11
2019	411	5.6.143	2019-02-07	R2	516.2	2.2	19	1.7	0.0145	0.0045	8
2019	411	5.6.143	2019-02-07	R3	543.4	2.4	18	1.5	0.01518	0.00495	10
2019	111	5.3.168	2019-02-13	R1	29.2	0.8	24	0	0	0	5
2019	111	5.3.168	2019-02-13	R2	19.1	0.7	23	0.2	0.00043	0.00016	3
2019	900	5.9.123	2019-02-13	R1	349.1	2.4	18	1.5	0.00564	0.0016	10
2019	900	5.9.123	2019-02-13	R2	294.4	2.5	16	1.4	0.00513	0.00115	9
2019	900	5.9.123	2019-02-13	R3	154	2.9	20	0.9	0.00469	0.00116	7
2019	900	5.9.112	2019-02-13	R1	311.8	2.4	16	1.1	0.00742	0.0016	8
2019	900	5.9.112	2019-02-13	R2	378.2	2.3	17	1.1	0.00389	0.00095	12
2019	900	5.9.112	2019-02-13	R3	248.4	2.4	16	0.9	0.0084	0.00181	9
2019	900	5.9.120	2019-02-13	R1	334	2.3	20	2	0.00673	0.00189	11
2019	900	5.9.120	2019-02-13	R2	123.7	1.8	19	1.5	0.0034	0.00078	4
2019	900	5.9.120	2019-02-13	R3	146.8	1.8	20	1.5	0.00201	0.00035	5
2019	929	5.10.79	2019-02-13	R1	264.4	3.3	21	2.9	0.1502	0.04823	4
2019	929	5.10.79	2019-02-13	R2	145.8	3.1	18	3.3	0.1442	0.04351	4
2019	406	5.1.160	2019-02-13	R1	1588.1	4.3	16	2	0.13868	0.06682	25
2019	406	5.1.160	2019-02-13	R2	604.2	4.9	15	2.7	0.14331	0.07754	9
2019	406	5.1.160	2019-02-13	R3	464	4.6	15	2.1	0.13074	0.06928	8
2019	406	5.1.149	2019-02-13	R1	123.9	1.9	17	1.6	0.00532	0.00124	5
2019	406	5.1.149	2019-02-13	R2	55.2	1.1	17	0.8	0.00384	0.00055	2
2019	406	5.1.149	2019-02-13	R3	57.2	1.3	17	1.2	0.00337	0.00066	3
2019	406	5.1.138	2019-02-13	R1	141.4	1.5	17	0	0	0	6
2019	406	5.1.138	2019-02-13	R2	189.8	2.3	17	1	0.00173	0.00035	7
2019	406	5.1.140	2019-02-13	R1	327.9	2.7	21	0.7	0.00322	0.00066	8
2019	406	5.1.140	2019-02-13	R2	115.9	2.4	18	0.8	0.00418	0.00079	4
2019	406	5.1.63	2019-02-13	R1	252.1	2.2	17	0.6	0.00232	0.00054	8
2019	406	5.1.63	2019-02-13	R2	335.7	2.4	19	1.1	0.00427	0.0011	9
2019	406	5.1.63	2019-02-13	R3	203.7	2.9	16	1.3	0.01333	0.00253	5
2019	406	5.1.125	2019-02-13	R1	647.3	3.9	18	1.8	0.01632	0.00314	14
2019	406	5.1.125	2019-02-13	R2	729.3	4	17	1.4	0.01027	0.00205	13
2019	406	5.1.125	2019-02-13	R3	583.6	3.8	18	1.7	0.0107	0.00317	14
2019	900	5.3.3	2019-02-13	R1	261	3.7	18	1	0.01146	0.00256	10
2019	900	5.3.3	2019-02-13	R2	259.2	4.2	18	1.3	0.01134	0.00234	6
2019	900	5.3.3	2019-02-13	R3	229.2	3.1	18	1.3	0.01223	0.00256	6
2019	406	5.1.133	2019-02-13	R1	309.4	3.1	22	2.6	0.02881	0.00625	6
2019	406	5.1.133	2019-02-13	R2	294.2	3.2	21	1.7	0.02669	0.007	7
2019	900	5.3.6	2019-02-13	R1	119	1.9	20	0.7	0.0064	0.00192	5
2019	900	5.3.6	2019-02-13	R2	94.9	1.7	20	0.4	0.00539	0.00149	5
2019	900	5.3.6	2019-02-13	R3	154.5	1.6	20	0.7	0.00685	0.00184	4
2019	406	5.1.137	2019-02-13	R1	229.9	2.6	18	1.7	0.02088	0.00537	8
2019	406	5.1.137	2019-02-13	R2	263.5	3.7	18	1.6	0.02268	0.00538	9
2019	406	5.1.137	2019-02-13	R3	320.8	2.2	18	1.6	0.01612	0.0044	7
2019	411	5.2.112	2019-02-13	R1	195.6	11	20	0.5	0.00283	0.00078	4
2019	411	5.2.112	2019-02-13	R2	48.1	8	20	0.3	0.00152	0.00038	1
2019	411	5.2.112	2019-02-13	R3	102.3	11	19	0	0	0	3
2019	900	5.2.18	2019-02-13	R1	175.3	2.1	23	2	0.01301	0.00358	7
2019	900	5.2.18	2019-02-13	R2	148.8	1.9	22	1.9	0.00701	0.00191	8
2019	900	5.2.18	2019-02-13	R3	154.9	2.2	22	2	0.01323	0.00354	8
2019	912	5.3.88	2019-02-13	R1	590	3.8	18	3.3	0.02251	0.00631	16
2019	912	5.3.88	2019-02-13	R2	756.1	3	19	1.6	0.00771	0.00198	19
2019	912	5.3.88	2019-02-13	R3	661.6	2.9	18	1.8	0.00904	0.00239	19
2019	912	5.3.82	2019-02-13	R1	115.2	2.5	19	1.9	0.00993	0.00241	3
2019	912	5.3.82	2019-02-13	R2	217.1	2.7	19	2.7	0.00635	0.00106	5
2019	900	5.3.26	2019-02-13	R1	735.3	2.1	19	0.8	0.01541	0.00337	20
2019	900	5.3.26	2019-02-13	R2	513.2	3.4	20	2.3	0.03265	0.00633	10
2019	900	5.3.26	2019-02-13	R3	627.3	3.2	19	2.6	0.04918	0.00991	12
2019	411	5.2.118	2019-02-13	R1	468.8	1.9	17	0.8	0.00213	0.00059	13
2019	411	5.2.118	2019-02-13	R2	302.4	1.4	17	0.4	0.00439	0.00109	11
2019	411	5.2.118	2019-02-13	R3	652.5	1.8	17	0	0	0	17
2019	406	5.1.135	2019-02-13	R1	423	2.3	19	3	0.02889	0.00635	10
2019	900	5.2.16	2019-02-13	R1	370.7	2.6	17	1	0.00532	0.00118	14
2019	900	5.2.16	2019-02-13	R2	135.3	2.6	17	1.4	0.00986	0.00367	5
2019	900	5.2.16	2019-02-13	R3	312.7	2.6	16	1.5	0.00682	0.00153	10
2019	411	5.2.122	2019-02-13	R1	638.7	4.5	20	2.2	0.04716	0.02114	15
2019	411	5.2.122	2019-02-13	R2	194.1	2.9	20	2.2	0.02102	0.00926	7
2019	406	5.1.145	2019-02-13	R1	249.2	4.6	19	1.1	0.01407	0.0032	7
2019	406	5.1.145	2019-02-13	R2	287.3	2.9	18	1.3	0.02081	0.00428	8
2019	406	5.1.145	2019-02-13	R3	125.7	2.6	18	1	0.01648	0.00366	6
2019	900	5.2.7	2019-02-13	R1	237.6	1.2	18	0.2	0.00162	0.00061	7
2019	900	5.2.7	2019-02-13	R2	247.6	2.3	19	0.9	0.0019	0.00042	6
2019	900	5.2.7	2019-02-13	R3	203.3	1.9	19	1.2	0.00887	0.00213	4
2019	411	5.2.106	2019-02-13	R1	132.4	0.9	20	0	0	0	4
2019	411	5.2.106	2019-02-13	R2	62.1	0.9	21	0.3	0.00251	0.00058	4
2019	411	5.2.106	2019-02-13	R3	67.8	1.1	16	0.2	0.00208	0.00036	3
2019	900	5.2.17	2019-02-13	R1	297.6	2.5	21	1.4	0.00595	0.00147	8
2019	900	5.2.17	2019-02-13	R2	247.2	2.5	20	1.4	0.00963	0.00233	6
2019	900	5.2.17	2019-02-13	R3	109.4	2.3	21	1.1	0.00946	0.00215	3
2019	411	5.2.156	2019-02-13	R1	202.5	1.1	21	0	0	0	7
2019	411	5.2.156	2019-02-13	R2	399.9	2.9	19	1.6	0.0199	0.0051	9
2019	411	5.2.156	2019-02-13	R3	230.1	3	19	1.5	0.0196	0.00466	8
2019	411	5.2.150	2019-02-13	R1	582.3	3.4	20	2.3	0.02494	0.00693	15
2019	411	5.2.150	2019-02-13	R2	509.3	3.7	18	2.1	0.03395	0.00887	11
2019	411	5.2.150	2019-02-13	R3	624.8	2.8	18	1.6	0.01981	0.00493	17
2019	411	5.2.125	2019-02-13	R1	375.2	4.6	19	1.8	0.15586	0.08288	7
2019	411	5.2.125	2019-02-13	R2	308.8	4.3	18	2	0.22773	0.1186	6
2019	411	5.2.125	2019-02-13	R3	772.4	5.2	18	2.5	0.16087	0.08487	11
2019	411	5.2.169	2019-02-13	R1	851.4	3.5	17	2.1	0.04609	0.01246	14
2019	411	5.2.169	2019-02-13	R2	872.2	3.8	19	1.5	0.03658	0.01042	17
2019	411	5.2.169	2019-02-13	R3	583.6	3.3	18	1.8	0.02805	0.00752	13
2019	411	5.2.131	2019-02-13	R1	494.1	5.1	18	2.3	0.01145	0.00277	11
2019	411	5.2.131	2019-02-13	R2	863.6	5.5	18	2.4	0.02187	0.00587	16
2019	411	5.2.131	2019-02-13	R3	418.2	4.8	17	2.5	0.01779	0.0054	9
2019	912	5.3.113	2019-02-13	R1	612.3	2.5	17	2.9	0.12154	0.06475	20
2019	912	5.3.113	2019-02-13	R2	700.4	3.3	16	2.7	0.12325	0.06861	19
2019	912	5.3.113	2019-02-13	R3	294.8	2.3	17	2.3	0.13448	0.0668	7
2019	912	5.3.61	2019-02-13	R1	344.2	1.9	18	2.4	0.0061	0.00151	10
2019	912	5.3.61	2019-02-13	R2	293.1	2	19	1.8	0.00451	0.00125	8
2019	912	5.3.61	2019-02-13	R3	293.3	2.1	19	2.5	0.00883	0.002	7
2019	912	5.3.118	2019-02-13	R1	330.8	2.2	18	1.2	0.00318	0.00073	12
2019	912	5.3.118	2019-02-13	R2	229.9	1.8	19	1.3	0.00604	0.0015	8
2019	912	5.3.118	2019-02-13	R3	255.1	2.1	19	1	0.00334	0.00121	8
2019	900	5.3.5	2019-02-13	R1	449.7	8.5	16	2.5	0.19097	0.09815	7
2019	900	5.3.5	2019-02-13	R2	665.1	8	18	2	0.15047	0.08475	10
2019	900	5.3.5	2019-02-13	R3	636.2	8.8	20	2.2	0.17719	0.10385	9
2019	929	5.10.168	2019-02-13	R1	204	5.7	14	1.6	0.16958	0.04794	7
2019	929	5.10.168	2019-02-13	R2	79.3	2.3	18	0.2	0.00491	0.00127	3
2019	929	5.10.130	2019-02-13	R1	279.3	3.1	20	1.7	0.07365	0.01907	6
2019	929	5.10.130	2019-02-13	R2	306.7	2.7	23	1.2	0.04636	0.01396	7
2019	929	5.10.130	2019-02-13	R3	495.3	3	20	2.1	0.09791	0.0263	10
2019	929	5.10.89	2019-02-13	R1	188	3.5	17	1	0.05056	0.01166	7
2019	929	5.10.89	2019-02-13	R2	326.4	3.9	18	0.6	0.03868	0.00992	10
2019	912	5.3.110	2019-02-13	R1	541.6	2	17	1.5	0.0659	0.01773	14
2019	912	5.3.110	2019-02-13	R2	477.8	1.9	15	1.5	0.0626	0.01732	14
2019	912	5.3.110	2019-02-13	R3	213.5	1.9	16	1.3	0.06447	0.01843	6
2019	912	5.3.90	2019-02-13	R1	384.7	2.8	18	2	0.12393	0.00161	9
2019	912	5.3.90	2019-02-13	R2	232.4	2.1	20	1.7	0.16911	0.00253	5
2019	912	5.3.90	2019-02-13	R3	187	2.4	18	1.2	0.1484	0.00324	4
[truncated: 2,247 more rows]

## Sheet: espaldera_5_berry_
season	crossing	segregants	replicated	berry_height	berry_width	seed_dry_weight	ratio
2020	929	5.10.103	R1	1.82	1.36	0.01496	1.33824
2020	929	5.10.103	R1	1.58	1.32	0.01496	1.19697
2020	929	5.10.103	R1	1.57	1.27	0.01496	1.23622
2020	929	5.10.103	R1	1.82	1.36	0.01496	1.33824
2020	929	5.10.103	R1	1.86	1.42	0.01496	1.30986
2020	929	5.10.103	R1	1.78	1.47	0.01496	1.21088
2020	929	5.10.103	R1	1.74	1.45	0.01496	1.2
2020	929	5.10.103	R1	2.03	1.46	0.01496	1.39041
2020	929	5.10.103	R1	1.83	1.48	0.01496	1.23649
2020	929	5.10.103	R1	2.04	1.69	0.01496	1.2071
2020	929	5.10.106	R1	1.88	1.68	0.06205	1.11905
2020	929	5.10.106	R1	1.45	1.37	0.06205	1.05839
2020	929	5.10.106	R1	2.01	1.87	0.06205	1.07487
2020	929	5.10.106	R1	1.92	1.65	0.06205	1.16364
2020	929	5.10.106	R1	1.9	1.78	0.06205	1.06742
2020	929	5.10.106	R1	1.76	1.7	0.06205	1.03529
2020	929	5.10.106	R1	1.8	1.57	0.06205	1.1465
2020	929	5.10.106	R1	1.81	1.69	0.06205	1.07101
2020	929	5.10.106	R1	1.83	1.67	0.06205	1.09581
2020	929	5.10.106	R1	1.86	1.67	0.06205	1.11377
2020	929	5.10.107	R1	1.91	1.59	0.02051	1.20126
2020	929	5.10.107	R1	1.97	1.6	0.02051	1.23125
2020	929	5.10.107	R1	2.07	1.65	0.02051	1.25455
2020	929	5.10.107	R1	2.16	1.85	0.02051	1.16757
2020	929	5.10.107	R1	2.23	1.8	0.02051	1.23889
2020	929	5.10.107	R1	2.09	1.76	0.02051	1.1875
2020	929	5.10.107	R1	2	1.82	0.02051	1.0989
2020	929	5.10.107	R1	1.85	1.52	0.02051	1.21711
2020	929	5.10.107	R1	1.94	1.85	0.02051	1.04865
2020	929	5.10.107	R1	2.04	1.73	0.02051	1.17919
2020	929	5.10.107	R2	2.08	1.59	0.01398	1.30818
2020	929	5.10.107	R2	2.02	1.86	0.01398	1.08602
2020	929	5.10.107	R2	1.8	1.66	0.01398	1.08434
2020	929	5.10.107	R2	1.72	1.59	0.01398	1.08176
2020	929	5.10.107	R2	2.04	1.64	0.01398	1.2439
2020	929	5.10.107	R2	1.8	1.7	0.01398	1.05882
2020	929	5.10.107	R2	1.85	1.55	0.01398	1.19355
2020	929	5.10.107	R2	1.88	1.56	0.01398	1.20513
2020	929	5.10.107	R2	1.93	1.59	0.01398	1.21384
2020	929	5.10.107	R2	2.03	1.68	0.01398	1.20833
2020	929	5.10.107	R3	2.04	1.65	0.01767	1.23636
2020	929	5.10.107	R3	2.25	1.84	0.01767	1.22283
2020	929	5.10.107	R3	2.25	1.82	0.01767	1.23626
2020	929	5.10.107	R3	2.2	1.71	0.01767	1.28655
2020	929	5.10.107	R3	2.21	1.84	0.01767	1.20109
2020	929	5.10.107	R3	2.03	1.72	0.01767	1.18023
2020	929	5.10.107	R3	2.1	1.66	0.01767	1.26506
2020	929	5.10.107	R3	1.92	1.6	0.01767	1.2
2020	929	5.10.107	R3	1.96	1.67	0.01767	1.17365
2020	929	5.10.107	R3	2.19	1.68	0.01767	1.30357
2020	929	5.10.108	R1	2.41	2	0.0213	1.205
2020	929	5.10.108	R1	1.57	1.44	0.0213	1.09028
2020	929	5.10.108	R1	2.04	1.82	0.0213	1.12088
2020	929	5.10.108	R1	2.03	1.66	0.0213	1.22289
2020	929	5.10.108	R1	2.15	1.76	0.0213	1.22159
2020	929	5.10.108	R1	1.51	1.37	0.0213	1.10219
2020	929	5.10.108	R1	1.95	1.62	0.0213	1.2037
2020	929	5.10.108	R1	2.29	1.76	0.0213	1.30114
2020	929	5.10.108	R1	1.85	1.71	0.0213	1.08187
2020	929	5.10.108	R1	1.55	1.51	0.0213	1.02649
2020	929	5.10.108	R2	1.81	1.58	0.01491	1.14557
2020	929	5.10.108	R2	1.88	1.54	0.01491	1.22078
2020	929	5.10.108	R2	1.56	1.47	0.01491	1.06122
2020	929	5.10.108	R2	1.78	1.45	0.01491	1.22759
2020	929	5.10.108	R2	1.73	1.39	0.01491	1.2446
2020	929	5.10.108	R2	1.62	1.49	0.01491	1.08725
2020	929	5.10.108	R2	1.85	1.5	0.01491	1.23333
2020	929	5.10.108	R2	1.85	1.54	0.01491	1.2013
2020	929	5.10.108	R2	1.74	1.36	0.01491	1.27941
2020	929	5.10.108	R2	1.88	1.52	0.01491	1.23684
2020	929	5.10.108	R3	1.87	1.59	0.0276	1.1761
2020	929	5.10.108	R3	1.8	1.45	0.0276	1.24138
2020	929	5.10.108	R3	1.61	1.51	0.0276	1.06623
2020	929	5.10.108	R3	1.68	1.54	0.0276	1.09091
2020	929	5.10.108	R3	1.45	1.37	0.0276	1.05839
2020	929	5.10.108	R3	1.64	1.6	0.0276	1.025
2020	929	5.10.108	R3	1.73	1.58	0.0276	1.09494
2020	929	5.10.108	R3	1.8	1.6	0.0276	1.125
2020	929	5.10.108	R3	1.49	1.46	0.0276	1.02055
2020	929	5.10.108	R3	1.61	1.48	0.0276	1.08784
2020	929	5.10.114	R1	2.32	1.84	0.02216	1.26087
2020	929	5.10.114	R1	2.02	1.85	0.02216	1.09189
2020	929	5.10.114	R1	2.03	1.87	0.02216	1.08556
2020	929	5.10.114	R1	1.87	1.81	0.02216	1.03315
2020	929	5.10.114	R1	1.72	1.62	0.02216	1.06173
2020	929	5.10.114	R1	1.91	1.75	0.02216	1.09143
2020	929	5.10.114	R1	1.75	1.74	0.02216	1.00575
2020	929	5.10.114	R1	1.95	1.86	0.02216	1.04839
2020	929	5.10.114	R1	1.99	1.72	0.02216	1.15698
2020	929	5.10.114	R1	1.96	1.83	0.02216	1.07104
2020	929	5.10.114	R2	1.95	1.79	0	1.08939
2020	929	5.10.114	R2	1.83	1.7	0	1.07647
2020	929	5.10.114	R2	1.7	1.63	0	1.04294
2020	929	5.10.114	R2	1.73	1.61	0	1.07453
2020	929	5.10.114	R2	1.93	1.75	0	1.10286
2020	929	5.10.114	R2	1.73	1.67	0	1.03593
2020	929	5.10.114	R2	1.93	1.87	0	1.03209
2020	929	5.10.114	R2	1.91	1.8	0	1.06111
2020	929	5.10.114	R2	1.77	1.73	0	1.02312
2020	929	5.10.114	R2	1.68	1.65	0	1.01818
2020	929	5.10.128	R1	1.93	1.82	0.07698	1.06044
2020	929	5.10.128	R1	1.82	1.67	0.07698	1.08982
2020	929	5.10.128	R1	1.93	1.75	0.07698	1.10286
2020	929	5.10.128	R1	1.87	1.76	0.07698	1.0625
2020	929	5.10.128	R1	1.91	1.66	0.07698	1.1506
2020	929	5.10.128	R1	1.74	1.63	0.07698	1.06748
2020	929	5.10.128	R1	1.9	1.68	0.07698	1.13095
2020	929	5.10.128	R1	1.82	1.64	0.07698	1.10976
2020	929	5.10.128	R1	1.56	1.36	0.07698	1.14706
2020	929	5.10.128	R1	1.68	1.64	0.07698	1.02439
2020	929	5.10.128	R2	1.86	1.82	0.0618	1.02198
2020	929	5.10.128	R2	1.57	1.5	0.0618	1.04667
2020	929	5.10.128	R2	1.81	1.69	0.0618	1.07101
2020	929	5.10.128	R2	1.78	1.75	0.0618	1.01714
2020	929	5.10.128	R2	1.41	1.33	0.0618	1.06015
2020	929	5.10.128	R2	1.78	1.63	0.0618	1.09202
2020	929	5.10.128	R2	1.89	1.84	0.0618	1.02717
2020	929	5.10.128	R2	1.83	1.75	0.0618	1.04571
2020	929	5.10.128	R2	1.7	1.6	0.0618	1.0625
2020	929	5.10.128	R2	1.96	1.85	0.0618	1.05946
2020	929	5.10.128	R3	1.74	1.65	0.06251	1.05455
2020	929	5.10.128	R3	1.87	1.75	0.06251	1.06857
2020	929	5.10.128	R3	1.84	1.78	0.06251	1.03371
2020	929	5.10.128	R3	1.76	1.56	0.06251	1.12821
2020	929	5.10.128	R3	1.65	1.52	0.06251	1.08553
2020	929	5.10.128	R3	1.85	1.68	0.06251	1.10119
2020	929	5.10.128	R3	1.96	1.82	0.06251	1.07692
2020	929	5.10.128	R3	1.79	1.62	0.06251	1.10494
2020	929	5.10.128	R3	2.04	1.6	0.06251	1.275
2020	929	5.10.128	R3	1.98	1.8	0.06251	1.1
2020	929	5.10.130	R1	2.34	1.56	0.03362	1.5
2020	929	5.10.130	R1	2.07	1.49	0.03362	1.38926
2020	929	5.10.130	R1	2.23	1.51	0.03362	1.47682
2020	929	5.10.130	R1	2.39	1.6	0.03362	1.49375
2020	929	5.10.130	R1	2.15	1.49	0.03362	1.44295
2020	929	5.10.130	R1	2.17	1.76	0.03362	1.23295
2020	929	5.10.130	R1	2.35	1.57	0.03362	1.49682
2020	929	5.10.130	R1	2.17	1.52	0.03362	1.42763
2020	929	5.10.130	R1	1.76	1.39	0.03362	1.26619
2020	929	5.10.130	R1	2.42	1.68	0.03362	1.44048
2020	929	5.10.130	R2	1.84	1.31	0.02392	1.40458
2020	929	5.10.130	R2	1.87	1.29	0.02392	1.44961
2020	929	5.10.130	R2	2.04	1.4	0.02392	1.45714
2020	929	5.10.130	R2	1.76	1.27	0.02392	1.38583
2020	929	5.10.130	R2	2.03	1.37	0.02392	1.48175
2020	929	5.10.130	R2	2.11	1.49	0.02392	1.41611
2020	929	5.10.130	R2	1.91	1.41	0.02392	1.35461
2020	929	5.10.130	R2	2.27	1.43	0.02392	1.58741
2020	929	5.10.130	R2	2.07	1.45	0.02392	1.42759
2020	929	5.10.130	R2	2.03	1.38	0.02392	1.47101
2020	929	5.10.136	R1	1.74	1.56	0.02346	1.11538
2020	929	5.10.136	R1	1.61	1.47	0.02346	1.09524
2020	929	5.10.136	R1	1.41	1.29	0.02346	1.09302
2020	929	5.10.136	R1	1.73	1.54	0.02346	1.12338
2020	929	5.10.136	R1	1.69	1.57	0.02346	1.07643
2020	929	5.10.136	R1	1.48	1.35	0.02346	1.0963
2020	929	5.10.136	R1	1.62	1.53	0.02346	1.05882
2020	929	5.10.136	R1	2.06	1.47	0.02346	1.40136
2020	929	5.10.136	R1	1.72	1.54	0.02346	1.11688
2020	929	5.10.136	R1	1.68	1.52	0.02346	1.10526
2020	929	5.10.136	R2	1.56	1.39	0.02	1.1223
2020	929	5.10.136	R2	1.62	1.44	0.02	1.125
2020	929	5.10.136	R2	1.34	1.13	0.02	1.18584
2020	929	5.10.136	R2	1.6	1.46	0.02	1.09589
2020	929	5.10.136	R2	1.56	1.47	0.02	1.06122
2020	929	5.10.136	R2	1.5	1.36	0.02	1.10294
2020	929	5.10.136	R2	1.61	1.52	0.02	1.05921
2020	929	5.10.136	R2	1.63	1.48	0.02	1.10135
2020	929	5.10.136	R2	1.56	1.54	0.02	1.01299
2020	929	5.10.136	R2	1.61	1.53	0.02	1.05229
2020	929	5.10.136	R3	1.61	1.36	0.01076	1.18382
2020	929	5.10.136	R3	1.76	1.63	0.01076	1.07975
2020	929	5.10.136	R3	1.67	1.53	0.01076	1.0915
2020	929	5.10.136	R3	1.62	1.57	0.01076	1.03185
2020	929	5.10.136	R3	1.68	1.6	0.01076	1.05
2020	929	5.10.136	R3	1.72	1.58	0.01076	1.08861
2020	929	5.10.136	R3	1.56	1.49	0.01076	1.04698
2020	929	5.10.136	R3	1.54	1.48	0.01076	1.04054
2020	929	5.10.136	R3	1.62	1.58	0.01076	1.02532
2020	929	5.10.136	R3	1.5	1.34	0.01076	1.1194
2020	929	5.10.138	R1	2.21	1.81	0.11136	1.22099
2020	929	5.10.138	R1	2.17	1.9	0.11136	1.14211
2020	929	5.10.138	R1	2.05	1.86	0.11136	1.10215
2020	929	5.10.138	R1	2.29	1.93	0.11136	1.18653
2020	929	5.10.138	R1	2.17	1.94	0.11136	1.11856
2020	929	5.10.138	R1	2.06	1.76	0.11136	1.17045
2020	929	5.10.138	R1	2.02	1.85	0.11136	1.09189
2020	929	5.10.138	R1	2.1	1.89	0.11136	1.11111
2020	929	5.10.138	R1	2.22	1.96	0.11136	1.13265
2020	929	5.10.138	R1	1.91	1.61	0.11136	1.18634
2020	929	5.10.138	R2	2.27	1.96	0.1285	1.15816
2020	929	5.10.138	R2	2.08	1.81	0.1285	1.14917
2020	929	5.10.138	R2	2.41	1.97	0.1285	1.22335
2020	929	5.10.138	R2	2.37	2.08	0.1285	1.13942
2020	929	5.10.138	R2	2.05	1.96	0.1285	1.04592
2020	929	5.10.138	R2	2.34	2.18	0.1285	1.07339
2020	929	5.10.138	R2	2.14	1.87	0.1285	1.14439
2020	929	5.10.138	R2	1.96	1.67	0.1285	1.17365
2020	929	5.10.138	R2	2.18	1.94	0.1285	1.12371
2020	929	5.10.138	R2	2.17	1.98	0.1285	1.09596
2020	929	5.10.138	R3	2.38	2.1	0.14994	1.13333
2020	929	5.10.138	R3	2.08	1.9	0.14994	1.09474
2020	929	5.10.138	R3	2.29	1.99	0.14994	1.15075
2020	929	5.10.138	R3	2.19	1.97	0.14994	1.11168
2020	929	5.10.138	R3	1.91	1.66	0.14994	1.1506
2020	929	5.10.138	R3	2.08	1.86	0.14994	1.11828
2020	929	5.10.138	R3	2.25	1.92	0.14994	1.17188
2020	929	5.10.138	R3	2.05	1.97	0.14994	1.04061
2020	929	5.10.138	R3	2.15	1.9	0.14994	1.13158
2020	929	5.10.138	R3	2.1	1.95	0.14994	1.07692
2020	929	5.10.141	R1	1.9	1.83	0.0649	1.03825
2020	929	5.10.141	R1	1.86	1.79	0.0649	1.03911
2020	929	5.10.141	R1	2.03	1.92	0.0649	1.05729
2020	929	5.10.141	R1	1.69	1.64	0.0649	1.03049
2020	929	5.10.141	R1	2.06	1.98	0.0649	1.0404
2020	929	5.10.141	R1	1.82	1.78	0.0649	1.02247
2020	929	5.10.141	R1	1.79	1.76	0.0649	1.01705
2020	929	5.10.141	R1	1.71	1.65	0.0649	1.03636
2020	929	5.10.141	R1	1.92	1.86	0.0649	1.03226
2020	929	5.10.141	R1	2.04	1.99	0.0649	1.02513
2020	929	5.10.141	R2	1.87	1.84	0.06462	1.0163
2020	929	5.10.141	R2	1.92	1.88	0.06462	1.02128
2020	929	5.10.141	R2	1.76	1.62	0.06462	1.08642
2020	929	5.10.141	R2	1.59	1.55	0.06462	1.02581
2020	929	5.10.141	R2	1.54	1.47	0.06462	1.04762
2020	929	5.10.141	R2	1.74	1.71	0.06462	1.01754
2020	929	5.10.141	R2	1.87	1.81	0.06462	1.03315
2020	929	5.10.141	R2	1.78	1.74	0.06462	1.02299
2020	929	5.10.141	R2	1.55	1.53	0.06462	1.01307
2020	929	5.10.141	R2	2.01	1.88	0.06462	1.06915
2020	929	5.10.141	R3	1.82	1.75	0.06508	1.04
2020	929	5.10.141	R3	1.88	1.7	0.06508	1.10588
2020	929	5.10.141	R3	1.53	1.48	0.06508	1.03378
2020	929	5.10.141	R3	1.8	1.63	0.06508	1.10429
2020	929	5.10.141	R3	1.65	1.51	0.06508	1.09272
2020	929	5.10.141	R3	1.66	1.62	0.06508	1.02469
2020	929	5.10.141	R3	1.76	1.69	0.06508	1.04142
2020	929	5.10.141	R3	1.71	1.7	0.06508	1.00588
2020	929	5.10.141	R3	1.74	1.7	0.06508	1.02353
2020	929	5.10.141	R3	1.63	1.57	0.06508	1.03822
2020	929	5.10.145	R1	2.1	1.82	0.04142	1.15385
2020	929	5.10.145	R1	2.13	1.83	0.04142	1.16393
2020	929	5.10.145	R1	2.15	1.72	0.04142	1.25
2020	929	5.10.145	R1	2.34	1.79	0.04142	1.30726
2020	929	5.10.145	R1	2.21	1.9	0.04142	1.16316
2020	929	5.10.145	R1	2.1	1.92	0.04142	1.09375
2020	929	5.10.145	R1	1.83	1.56	0.04142	1.17308
2020	929	5.10.145	R1	2.31	1.95	0.04142	1.18462
2020	929	5.10.145	R1	2.18	1.88	0.04142	1.15957
2020	929	5.10.145	R1	1.98	1.53	0.04142	1.29412
2020	929	5.10.145	R2	2.09	1.74	0.03008	1.20115
2020	929	5.10.145	R2	2.13	1.88	0.03008	1.13298
2020	929	5.10.145	R2	1.8	1.54	0.03008	1.16883
2020	929	5.10.145	R2	2.12	1.75	0.03008	1.21143
2020	929	5.10.145	R2	2.01	1.66	0.03008	1.21084
2020	929	5.10.145	R2	2.12	1.72	0.03008	1.23256
2020	929	5.10.145	R2	2.18	1.9	0.03008	1.14737
2020	929	5.10.145	R2	2.1	1.83	0.03008	1.14754
2020	929	5.10.145	R2	2.06	1.75	0.03008	1.17714
2020	929	5.10.145	R2	1.86	1.65	0.03008	1.12727
2020	929	5.10.145	R3	2.25	2.05	0.02875	1.09756
2020	929	5.10.145	R3	1.74	1.49	0.02875	1.16779
2020	929	5.10.145	R3	1.87	1.56	0.02875	1.19872
2020	929	5.10.145	R3	1.62	1.45	0.02875	1.11724
2020	929	5.10.145	R3	1.73	1.45	0.02875	1.1931
2020	929	5.10.145	R3	1.91	1.68	0.02875	1.1369
2020	929	5.10.145	R3	1.92	1.62	0.02875	1.18519
2020	929	5.10.145	R3	1.91	1.65	0.02875	1.15758
2020	929	5.10.145	R3	1.85	1.54	0.02875	1.2013
2020	929	5.10.145	R3	1.72	1.43	0.02875	1.2028
2020	929	5.10.152	R1	1.85	1.7	0.03264	1.08824
2020	929	5.10.152	R1	2.03	1.83	0.03264	1.10929
2020	929	5.10.152	R1	1.67	1.62	0.03264	1.03086
2020	929	5.10.152	R1	1.69	1.57	0.03264	1.07643
2020	929	5.10.152	R1	1.95	1.83	0.03264	1.06557
2020	929	5.10.152	R1	1.97	1.74	0.03264	1.13218
2020	929	5.10.152	R1	1.81	1.68	0.03264	1.07738
2020	929	5.10.152	R1	1.76	1.75	0.03264	1.00571
2020	929	5.10.152	R1	1.9	1.86	0.03264	1.02151
2020	929	5.10.152	R1	1.81	1.64	0.03264	1.10366
2020	929	5.10.152	R2	1.59	1.57	0.02885	1.01274
2020	929	5.10.152	R2	2.13	1.61	0.02885	1.32298
2020	929	5.10.152	R2	1.67	1.59	0.02885	1.05031
2020	929	5.10.152	R2	1.63	1.56	0.02885	1.04487
2020	929	5.10.152	R2	1.86	1.82	0.02885	1.02198
2020	929	5.10.152	R2	2.07	1.88	0.02885	1.10106
2020	929	5.10.152	R2	1.82	1.72	0.02885	1.05814
2020	929	5.10.152	R2	1.79	1.7	0.02885	1.05294
2020	929	5.10.152	R2	2.11	1.92	0.02885	1.09896
2020	929	5.10.152	R2	1.76	1.7	0.02885	1.03529
2020	929	5.10.152	R3	1.89	1.84	0.04521	1.02717
2020	929	5.10.152	R3	2.11	1.85	0.04521	1.14054
2020	929	5.10.152	R3	1.75	1.52	0.04521	1.15132
2020	929	5.10.152	R3	1.67	1.47	0.04521	1.13605
2020	929	5.10.152	R3	1.83	1.53	0.04521	1.19608
2020	929	5.10.152	R3	1.58	1.39	0.04521	1.13669
2020	929	5.10.152	R3	1.88	1.63	0.04521	1.15337
2020	929	5.10.152	R3	1.96	1.66	0.04521	1.18072
2020	929	5.10.152	R3	1.83	1.55	0.04521	1.18065
2020	929	5.10.152	R3	2.07	1.86	0.04521	1.1129
2020	929	5.10.156	R1	1.74	1.63	0.03445	1.06748
2020	929	5.10.156	R1	1.52	1.45	0.03445	1.04828
2020	929	5.10.156	R1	1.67	1.5	0.03445	1.11333
2020	929	5.10.156	R1	1.43	1.42	0.03445	1.00704
2020	929	5.10.156	R1	1.57	1.41	0.03445	1.11348
2020	929	5.10.156	R1	1.62	1.53	0.03445	1.05882
2020	929	5.10.156	R1	1.54	1.38	0.03445	1.11594
2020	929	5.10.156	R1	1.66	1.49	0.03445	1.11409
2020	929	5.10.156	R1	1.84	1.63	0.03445	1.12883
2020	929	5.10.156	R1	1.66	1.64	0.03445	1.0122
2020	929	5.10.156	R2	1.35	1.22	0.0455	1.10656
2020	929	5.10.156	R2	1.68	1.59	0.0455	1.0566
2020	929	5.10.156	R2	1.57	1.34	0.0455	1.17164
2020	929	5.10.156	R2	1.49	1.44	0.0455	1.03472
2020	929	5.10.156	R2	1.62	1.46	0.0455	1.10959
2020	929	5.10.156	R2	1.62	1.47	0.0455	1.10204
2020	929	5.10.156	R2	1.61	1.55	0.0455	1.03871
2020	929	5.10.156	R2	1.78	1.54	0.0455	1.15584
2020	929	5.10.156	R2	1.64	1.53	0.0455	1.0719
2020	929	5.10.156	R2	1.64	1.45	0.0455	1.13103
2020	929	5.10.156	R3	1.64	1.41	0.02302	1.16312
2020	929	5.10.156	R3	1.46	1.26	0.02302	1.15873
2020	929	5.10.156	R3	1.57	1.35	0.02302	1.16296
2020	929	5.10.156	R3	1.63	1.43	0.02302	1.13986
2020	929	5.10.156	R3	1.45	1.31	0.02302	1.10687
2020	929	5.10.156	R3	1.51	1.41	0.02302	1.07092
2020	929	5.10.156	R3	1.37	1.31	0.02302	1.0458
2020	929	5.10.156	R3	1.44	1.34	0.02302	1.07463
2020	929	5.10.156	R3	1.82	1.64	0.02302	1.10976
2020	929	5.10.156	R3	1.64	1.41	0.02302	1.16312
2020	929	5.10.158	R1	2	1.55	0.0163	1.29032
2020	929	5.10.158	R1	1.69	1.52	0.0163	1.11184
2020	929	5.10.158	R1	1.99	1.73	0.0163	1.15029
2020	929	5.10.158	R1	1.52	1.35	0.0163	1.12593
2020	929	5.10.158	R1	1.89	1.45	0.0163	1.30345
2020	929	5.10.158	R1	1.89	1.64	0.0163	1.15244
2020	929	5.10.158	R1	1.48	1.34	0.0163	1.10448
2020	929	5.10.158	R1	1.92	1.56	0.0163	1.23077
2020	929	5.10.158	R1	2.21	1.6	0.0163	1.38125
2020	929	5.10.158	R1	1.92	1.71	0.0163	1.12281
2020	929	5.10.158	R2	1.84	1.55	0.01366	1.1871
2020	929	5.10.158	R2	1.54	1.46	0.01366	1.05479
2020	929	5.10.158	R2	1.7	1.6	0.01366	1.0625
2020	929	5.10.158	R2	1.56	1.47	0.01366	1.06122
2020	929	5.10.158	R2	1.48	1.27	0.01366	1.16535
2020	929	5.10.158	R2	1.55	1.51	0.01366	1.02649
2020	929	5.10.158	R2	1.73	1.57	0.01366	1.10191
2020	929	5.10.158	R2	1.65	1.56	0.01366	1.05769
2020	929	5.10.158	R2	1.62	1.58	0.01366	1.02532
2020	929	5.10.158	R2	1.37	1.35	0.01366	1.01481
2020	929	5.10.158	R3	1.71	1.54	0.01072	1.11039
2020	929	5.10.158	R3	1.54	1.45	0.01072	1.06207
2020	929	5.10.158	R3	1.62	1.47	0.01072	1.10204
2020	929	5.10.158	R3	1.58	1.5	0.01072	1.05333
2020	929	5.10.158	R3	1.73	1.54	0.01072	1.12338
2020	929	5.10.158	R3	1.64	1.48	0.01072	1.10811
2020	929	5.10.158	R3	1.5	1.36	0.01072	1.10294
2020	929	5.10.158	R3	1.85	1.52	0.01072	1.21711
2020	929	5.10.158	R3	1.6	1.55	0.01072	1.03226
2020	929	5.10.158	R3	1.56	1.49	0.01072	1.04698
2020	929	5.10.167	R1	1.63	1.47	0.03506	1.10884
2020	929	5.10.167	R1	1.74	1.5	0.03506	1.16
2020	929	5.10.167	R1	1.53	1.43	0.03506	1.06993
2020	929	5.10.167	R1	1.61	1.5	0.03506	1.07333
2020	929	5.10.167	R1	1.53	1.23	0.03506	1.2439
2020	929	5.10.167	R1	1.5	1.43	0.03506	1.04895
2020	929	5.10.167	R1	1.78	1.48	0.03506	1.2027
2020	929	5.10.167	R1	1.62	1.59	0.03506	1.01887
2020	929	5.10.167	R1	1.73	1.69	0.03506	1.02367
2020	929	5.10.167	R1	1.6	1.52	0.03506	1.05263
2020	929	5.10.167	R2	1.56	1.48	0.02537	1.05405
2020	929	5.10.167	R2	1.65	1.45	0.02537	1.13793
2020	929	5.10.167	R2	1.53	1.44	0.02537	1.0625
2020	929	5.10.167	R2	1.56	1.51	0.02537	1.03311
2020	929	5.10.167	R2	1.55	1.44	0.02537	1.07639
2020	929	5.10.167	R2	1.56	1.47	0.02537	1.06122
2020	929	5.10.167	R2	1.33	1.26	0.02537	1.05556
2020	929	5.10.167	R2	1.4	1.34	0.02537	1.04478
2020	929	5.10.167	R2	1.48	1.39	0.02537	1.06475
2020	929	5.10.167	R2	1.7	1.46	0.02537	1.16438
2020	929	5.10.167	R3	1.63	1.51	0.03145	1.07947
2020	929	5.10.167	R3	1.6	1.48	0.03145	1.08108
2020	929	5.10.167	R3	1.44	1.36	0.03145	1.05882
2020	929	5.10.167	R3	1.64	1.58	0.03145	1.03797
2020	929	5.10.167	R3	1.7	1.53	0.03145	1.11111
2020	929	5.10.167	R3	3.48	1.85	0.03145	1.88108
2020	929	5.10.167	R3	1.56	1.4	0.03145	1.11429
2020	929	5.10.167	R3	1.63	1.43	0.03145	1.13986
2020	929	5.10.167	R3	1.71	1.54	0.03145	1.11039
2020	929	5.10.168	R1	2.31	2.07	0.0953	1.11594
2020	929	5.10.168	R1	2.09	1.83	0.0953	1.14208
2020	929	5.10.168	R1	2.28	2.01	0.0953	1.13433
2020	929	5.10.168	R1	2.3	2.05	0.0953	1.12195
2020	929	5.10.168	R1	2.39	2.2	0.0953	1.08636
2020	929	5.10.168	R1	2.34	2.15	0.0953	1.08837
2020	929	5.10.168	R1	2.4	2.22	0.0953	1.08108
2020	929	5.10.168	R1	2.37	2.02	0.0953	1.17327
2020	929	5.10.168	R1	2.18	1.95	0.0953	1.11795
2020	929	5.10.168	R1	2.61	2.31	0.0953	1.12987
2020	929	5.10.168	R2	2.55	1.77	0.10175	1.44068
2020	929	5.10.168	R2	2.24	2.04	0.10175	1.09804
2020	929	5.10.168	R2	2.51	2.24	0.10175	1.12054
2020	929	5.10.168	R2	2.01	1.88	0.10175	1.06915
2020	929	5.10.168	R2	1.81	1.77	0.10175	1.0226
2020	929	5.10.168	R2	2.24	1.98	0.10175	1.13131
2020	929	5.10.168	R2	2.5	2.21	0.10175	1.13122
2020	929	5.10.168	R2	2.31	2.14	0.10175	1.07944
2020	929	5.10.168	R2	2.2	1.97	0.10175	1.11675
2020	929	5.10.168	R2	2.43	2.03	0.10175	1.19704
2020	929	5.10.173	R1	1.98	1.36	0.03094	1.45588
2020	929	5.10.173	R1	1.75	1.33	0.03094	1.31579
2020	929	5.10.173	R1	1.82	1.38	0.03094	1.31884
2020	929	5.10.173	R1	1.68	1.42	0.03094	1.1831
2020	929	5.10.173	R1	1.98	1.4	0.03094	1.41429
2020	929	5.10.173	R1	1.92	1.48	0.03094	1.2973
2020	929	5.10.173	R1	1.97	1.5	0.03094	1.31333
2020	929	5.10.173	R1	1.74	1.43	0.03094	1.21678
2020	929	5.10.173	R1	2.16	1.51	0.03094	1.43046
2020	929	5.10.173	R1	1.74	1.4	0.03094	1.24286
2020	929	5.10.173	R2	2.01	1.45	0.04068	1.38621
2020	929	5.10.173	R2	1.77	1.38	0.04068	1.28261
2020	929	5.10.173	R2	1.95	1.4	0.04068	1.39286
2020	929	5.10.173	R2	1.87	1.51	0.04068	1.23841
2020	929	5.10.173	R2	1.31	1.06	0.04068	1.23585
2020	929	5.10.173	R2	1.86	1.44	0.04068	1.29167
2020	929	5.10.173	R2	1.7	1.41	0.04068	1.20567
2020	929	5.10.173	R2	2.14	1.61	0.04068	1.32919
2020	929	5.10.173	R2	1.72	1.45	0.04068	1.18621
2020	929	5.10.173	R2	1.68	1.33	0.04068	1.26316
2020	929	5.10.173	R3	1.93	1.52	0.03318	1.26974
2020	929	5.10.173	R3	1.96	1.51	0.03318	1.29801
2020	929	5.10.173	R3	1.58	1.3	0.03318	1.21538
2020	929	5.10.173	R3	1.7	1.46	0.03318	1.16438
2020	929	5.10.173	R3	1.58	1.38	0.03318	1.14493
2020	929	5.10.173	R3	1.96	1.62	0.03318	1.20988
2020	929	5.10.173	R3	1.83	1.56	0.03318	1.17308
2020	929	5.10.173	R3	1.89	1.48	0.03318	1.27703
2020	929	5.10.173	R3	1.8	1.55	0.03318	1.16129
2020	929	5.10.173	R3	1.89	1.64	0.03318	1.15244
2020	929	5.10.177	R1	2.27	1.7	0.05688	1.33529
2020	929	5.10.177	R1	2.23	1.76	0.05688	1.26705
2020	929	5.10.177	R1	2.23	1.82	0.05688	1.22527
2020	929	5.10.177	R1	1.57	1.35	0.05688	1.16296
2020	929	5.10.177	R1	2.22	1.87	0.05688	1.18717
2020	929	5.10.177	R1	2.09	1.7	0.05688	1.22941
2020	929	5.10.177	R1	2.17	1.86	0.05688	1.16667
2020	929	5.10.177	R1	1.79	1.57	0.05688	1.14013
2020	929	5.10.177	R1	2.27	1.79	0.05688	1.26816
2020	929	5.10.177	R1	2.2	1.87	0.05688	1.17647
2020	929	5.10.177	R2	2.3	1.64	0.03014	1.40244
2020	929	5.10.177	R2	2.16	1.65	0.03014	1.30909
2020	929	5.10.177	R2	1.92	1.52	0.03014	1.26316
2020	929	5.10.177	R2	1.99	1.74	0.03014	1.14368
2020	929	5.10.177	R2	2.13	1.42	0.03014	1.5
2020	929	5.10.177	R2	1.88	1.59	0.03014	1.18239
2020	929	5.10.177	R2	1.68	1.43	0.03014	1.17483
2020	929	5.10.177	R2	2.36	1.75	0.03014	1.34857
2020	929	5.10.177	R2	2.05	1.51	0.03014	1.35762
2020	929	5.10.177	R2	2.24	1.86	0.03014	1.2043
2020	929	5.10.177	R3	1.7	1.16	0.01911	1.46552
2020	929	5.10.177	R3	1.83	1.38	0.01911	1.32609
2020	929	5.10.177	R3	2.04	1.67	0.01911	1.22156
2020	929	5.10.177	R3	1.85	1.38	0.01911	1.34058
2020	929	5.10.177	R3	1.98	1.57	0.01911	1.26115
2020	929	5.10.177	R3	2.08	1.76	0.01911	1.18182
2020	929	5.10.177	R3	1.92	1.66	0.01911	1.15663
2020	929	5.10.177	R3	1.97	1.5	0.01911	1.31333
2020	929	5.10.177	R3	1.81	1.6	0.01911	1.13125
2020	929	5.10.177	R3	1.74	1.35	0.01911	1.28889
2020	929	5.10.18	R1	1.37	1.32	0.01187	1.03788
2020	929	5.10.18	R1	1.46	1.36	0.01187	1.07353
2020	929	5.10.18	R1	2.09	1.65	0.01187	1.26667
2020	929	5.10.18	R1	1.7	1.53	0.01187	1.11111
2020	929	5.10.18	R1	1.82	1.49	0.01187	1.22148
2020	929	5.10.18	R1	1.95	1.57	0.01187	1.24204
2020	929	5.10.18	R1	1.42	1.28	0.01187	1.10938
2020	929	5.10.18	R1	1.94	1.63	0.01187	1.19018
2020	929	5.10.18	R1	1.41	1.31	0.01187	1.07634
2020	929	5.10.66	R1	1.76	1.74	0.01868	1.01149
2020	929	5.10.66	R1	1.86	1.81	0.01868	1.02762
2020	929	5.10.66	R1	1.58	1.51	0.01868	1.04636
2020	929	5.10.66	R1	1.55	1.45	0.01868	1.06897
2020	929	5.10.66	R1	1.59	1.52	0.01868	1.04605
2020	929	5.10.66	R1	2.07	1.91	0.01868	1.08377
2020	929	5.10.66	R1	2.16	2	0.01868	1.08
2020	929	5.10.66	R1	1.71	1.6	0.01868	1.06875
2020	929	5.10.66	R1	1.58	1.51	0.01868	1.04636
2020	929	5.10.66	R1	2.09	1.96	0.01868	1.06633
2020	929	5.10.66	R2	1.8	1.69	0.02111	1.06509
2020	929	5.10.66	R2	2.04	1.47	0.02111	1.38776
2020	929	5.10.66	R2	1.79	1.61	0.02111	1.1118
2020	929	5.10.66	R2	1.98	1.82	0.02111	1.08791
2020	929	5.10.66	R2	1.98	1.82	0.02111	1.08791
2020	929	5.10.66	R2	2.01	1.94	0.02111	1.03608
2020	929	5.10.66	R2	1.81	1.8	0.02111	1.00556
2020	929	5.10.66	R2	1.67	1.64	0.02111	1.01829
2020	929	5.10.66	R2	1.63	1.49	0.02111	1.09396
2020	929	5.10.66	R2	1.61	1.55	0.02111	1.03871
2020	929	5.10.66	R3	1.65	1.58	0.02101	1.0443
2020	929	5.10.66	R3	1.88	1.64	0.02101	1.14634
2020	929	5.10.66	R3	1.91	1.77	0.02101	1.0791
2020	929	5.10.66	R3	1.81	1.65	0.02101	1.09697
2020	929	5.10.66	R3	1.76	1.73	0.02101	1.01734
2020	929	5.10.66	R3	1.96	1.79	0.02101	1.09497
2020	929	5.10.66	R3	1.85	1.63	0.02101	1.13497
2020	929	5.10.66	R3	1.84	1.73	0.02101	1.06358
2020	929	5.10.66	R3	2.03	1.96	0.02101	1.03571
2020	929	5.10.66	R3	1.86	1.72	0.02101	1.0814
2020	929	5.10.69	R1	1.61	1.43	0.05103	1.12587
2020	929	5.10.69	R1	2.25	1.83	0.05103	1.22951
2020	929	5.10.69	R1	1.38	1.14	0.05103	1.21053
2020	929	5.10.69	R1	1.98	1.66	0.05103	1.19277
2020	929	5.10.69	R1	1.46	1.38	0.05103	1.05797
2020	929	5.10.69	R1	2.24	1.81	0.05103	1.23757
2020	929	5.10.69	R1	1.57	1.23	0.05103	1.27642
2020	929	5.10.69	R1	1.38	1.28	0.05103	1.07812
2020	929	5.10.69	R1	2.17	1.95	0.05103	1.11282
2020	929	5.10.69	R1	2	1.56	0.05103	1.28205
2020	929	5.10.69	R2	2.06	1.68	0.05716	1.22619
2020	929	5.10.69	R2	1.77	1.47	0.05716	1.20408
2020	929	5.10.69	R2	1.81	1.42	0.05716	1.27465
2020	929	5.10.69	R2	1.79	1.43	0.05716	1.25175
2020	929	5.10.69	R2	1.88	1.82	0.05716	1.03297
2020	929	5.10.69	R2	1.72	1.42	0.05716	1.21127
2020	929	5.10.69	R2	1.96	1.66	0.05716	1.18072
2020	929	5.10.69	R2	1.82	1.5	0.05716	1.21333
2020	929	5.10.69	R2	2.05	1.6	0.05716	1.28125
2020	929	5.10.69	R2	1.96	1.61	0.05716	1.21739
2020	929	5.10.69	R3	2.25	1.77	0.04508	1.27119
2020	929	5.10.69	R3	2.11	1.78	0.04508	1.18539
2020	929	5.10.69	R3	1.9	1.51	0.04508	1.25828
2020	929	5.10.69	R3	1.78	1.62	0.04508	1.09877
2020	929	5.10.69	R3	1.68	1.44	0.04508	1.16667
2020	929	5.10.69	R3	2.27	1.88	0.04508	1.20745
2020	929	5.10.69	R3	2.16	1.71	0.04508	1.26316
2020	929	5.10.69	R3	1.6	1.38	0.04508	1.15942
2020	929	5.10.69	R3	1.95	1.75	0.04508	1.11429
2020	929	5.10.69	R3	1.84	1.59	0.04508	1.15723
2020	929	5.10.71	R1	2.2	1.69	0.04115	1.30178
2020	929	5.10.71	R1	1.87	1.64	0.04115	1.14024
2020	929	5.10.71	R1	2.03	1.78	0.04115	1.14045
2020	929	5.10.71	R1	1.86	1.44	0.04115	1.29167
2020	929	5.10.71	R1	1.85	1.51	0.04115	1.22517
2020	929	5.10.71	R1	1.58	1.51	0.04115	1.04636
2020	929	5.10.71	R1	1.94	1.62	0.04115	1.19753
2020	929	5.10.71	R1	2.02	1.73	0.04115	1.16763
2020	929	5.10.71	R1	2.01	1.57	0.04115	1.28025
2020	929	5.10.71	R1	1.82	1.44	0.04115	1.26389
2020	929	5.10.71	R2	1.87	1.57	0.04967	1.19108
2020	929	5.10.71	R2	1.83	1.51	0.04967	1.21192
2020	929	5.10.71	R2	1.87	1.56	0.04967	1.19872
2020	929	5.10.71	R2	1.73	1.34	0.04967	1.29104
2020	929	5.10.71	R2	1.81	1.6	0.04967	1.13125
2020	929	5.10.71	R2	1.84	1.53	0.04967	1.20261
2020	929	5.10.71	R2	1.89	1.58	0.04967	1.1962
2020	929	5.10.71	R2	1.92	1.59	0.04967	1.20755
2020	929	5.10.71	R2	1.96	1.69	0.04967	1.15976
2020	929	5.10.71	R2	1.89	1.63	0.04967	1.15951
2020	929	5.10.71	R3	1.95	1.49	0.05275	1.30872
2020	929	5.10.71	R3	2.2	1.73	0.05275	1.27168
2020	929	5.10.71	R3	1.98	1.72	0.05275	1.15116
2020	929	5.10.71	R3	2.07	1.51	0.05275	1.37086
2020	929	5.10.71	R3	1.96	1.73	0.05275	1.13295
2020	929	5.10.71	R3	2.11	1.61	0.05275	1.31056
2020	929	5.10.71	R3	2.05	1.58	0.05275	1.29747
2020	929	5.10.71	R3	2.21	1.77	0.05275	1.24859
2020	929	5.10.71	R3	2.22	1.8	0.05275	1.23333
2020	929	5.10.71	R3	1.96	1.72	0.05275	1.13953
2020	929	5.10.73	R1	1.78	1.61	0.01087	1.10559
2020	929	5.10.73	R1	1.95	1.83	0.01087	1.06557
2020	929	5.10.73	R1	1.79	1.59	0.01087	1.12579
2020	929	5.10.73	R1	1.97	1.82	0.01087	1.08242
2020	929	5.10.73	R1	1.66	1.44	0.01087	1.15278
2020	929	5.10.73	R1	1.62	1.47	0.01087	1.10204
2020	929	5.10.73	R1	1.9	1.82	0.01087	1.04396
2020	929	5.10.73	R1	1.94	1.76	0.01087	1.10227
2020	929	5.10.73	R1	1.68	1.59	0.01087	1.0566
2020	929	5.10.73	R1	1.95	1.63	0.01087	1.19632
2020	929	5.10.73	R2	1.76	1.46	0.00564	1.20548
2020	929	5.10.73	R2	1.75	1.55	0.00564	1.12903
2020	929	5.10.73	R2	1.83	1.64	0.00564	1.11585
2020	929	5.10.73	R2	1.74	1.51	0.00564	1.15232
2020	929	5.10.73	R2	1.46	1.41	0.00564	1.03546
2020	929	5.10.73	R2	1.79	1.57	0.00564	1.14013
2020	929	5.10.73	R2	2.36	2	0.00564	1.18
2020	929	5.10.73	R2	1.87	1.6	0.00564	1.16875
2020	929	5.10.73	R2	1.82	1.59	0.00564	1.14465
2020	929	5.10.73	R2	1.75	1.61	0.00564	1.08696
2020	929	5.10.73	R3	1.87	1.64	0.001	1.14024
2020	929	5.10.73	R3	1.7	1.5	0.001	1.13333
2020	929	5.10.73	R3	1.82	1.67	0.001	1.08982
2020	929	5.10.73	R3	1.5	1.46	0.001	1.0274
2020	929	5.10.73	R3	1.87	1.65	0.001	1.13333
2020	929	5.10.73	R3	1.72	1.67	0.001	1.02994
2020	929	5.10.73	R3	1.81	1.67	0.001	1.08383
2020	929	5.10.73	R3	1.98	1.63	0.001	1.21472
2020	929	5.10.73	R3	1.85	1.57	0.001	1.17834
2020	929	5.10.73	R3	1.75	1.59	0.001	1.10063
2020	929	5.10.74	R1	1.96	1.53	0.03923	1.28105
2020	929	5.10.74	R1	1.75	1.51	0.03923	1.15894
2020	929	5.10.74	R1	1.94	1.52	0.03923	1.27632
2020	929	5.10.74	R1	1.82	1.63	0.03923	1.11656
2020	929	5.10.74	R1	2.06	1.69	0.03923	1.21893
2020	929	5.10.74	R1	1.75	1.35	0.03923	1.2963
2020	929	5.10.74	R1	2.1	1.68	0.03923	1.25
2020	929	5.10.74	R1	1.94	1.55	0.03923	1.25161
2020	929	5.10.74	R1	1.94	1.53	0.03923	1.26797
2020	929	5.10.74	R1	2.25	1.78	0.03923	1.26404
2020	929	5.10.74	R2	2.24	1.46	0.07346	1.53425
2020	929	5.10.74	R2	1.77	1.59	0.07346	1.11321
2020	929	5.10.74	R2	2.18	1.59	0.07346	1.37107
2020	929	5.10.74	R2	1.82	1.54	0.07346	1.18182
2020	929	5.10.74	R2	2.19	1.63	0.07346	1.34356
2020	929	5.10.74	R2	1.93	1.34	0.07346	1.4403
2020	929	5.10.74	R2	2.16	1.77	0.07346	1.22034
2020	929	5.10.74	R2	2.15	1.54	0.07346	1.3961
2020	929	5.10.74	R2	2.49	1.68	0.07346	1.48214
2020	929	5.10.74	R2	2.19	1.64	0.07346	1.33537
2020	929	5.10.74	R3	2.4	1.67	0.05397	1.43713
2020	929	5.10.74	R3	1.97	1.71	0.05397	1.15205
2020	929	5.10.74	R3	2.31	1.77	0.05397	1.30508
2020	929	5.10.74	R3	1.98	1.52	0.05397	1.30263
2020	929	5.10.74	R3	1.95	1.51	0.05397	1.29139
2020	929	5.10.74	R3	2.07	1.74	0.05397	1.18966
2020	929	5.10.74	R3	2.03	1.5	0.05397	1.35333
2020	929	5.10.74	R3	1.95	1.53	0.05397	1.27451
2020	929	5.10.74	R3	1.97	1.61	0.05397	1.2236
2020	929	5.10.74	R3	2.02	1.62	0.05397	1.24691
2020	929	5.10.79	R1	1.8	1.55	0.05369	1.16129
2020	929	5.10.79	R1	1.52	1.42	0.05369	1.07042
2020	929	5.10.79	R1	2.02	1.95	0.05369	1.0359
2020	929	5.10.79	R1	1.82	1.57	0.05369	1.15924
2020	929	5.10.79	R1	2.12	1.68	0.05369	1.2619
2020	929	5.10.79	R1	1.7	1.58	0.05369	1.07595
2020	929	5.10.79	R1	1.87	1.69	0.05369	1.10651
2020	929	5.10.79	R1	1.84	1.77	0.05369	1.03955
2020	929	5.10.79	R1	1.69	1.54	0.05369	1.0974
2020	929	5.10.79	R1	1.71	1.52	0.05369	1.125
2020	929	5.10.79	R2	1.73	1.46	0.0228	1.18493
2020	929	5.10.79	R2	1.76	1.36	0.0228	1.29412
2020	929	5.10.79	R2	1.64	1.44	0.0228	1.13889
2020	929	5.10.79	R2	1.29	1.17	0.0228	1.10256
2020	929	5.10.79	R2	1.52	1.47	0.0228	1.03401
2020	929	5.10.79	R2	1.46	1.4	0.0228	1.04286
2020	929	5.10.79	R2	1.53	1.38	0.0228	1.1087
2020	929	5.10.79	R2	1.38	1.23	0.0228	1.12195
2020	929	5.10.79	R2	1.46	1.39	0.0228	1.05036
2020	929	5.10.79	R2	1.7	1.47	0.0228	1.15646
2020	929	5.10.79	R3	2.05	1.71	0.06633	1.19883
2020	929	5.10.79	R3	1.86	1.5	0.06633	1.24
2020	929	5.10.79	R3	1.85	1.62	0.06633	1.14198
2020	929	5.10.79	R3	1.86	1.73	0.06633	1.07514
2020	929	5.10.79	R3	1.48	1.34	0.06633	1.10448
2020	929	5.10.79	R3	1.55	1.28	0.06633	1.21094
2020	929	5.10.79	R3	1.99	1.82	0.06633	1.09341
2020	929	5.10.79	R3	1.72	1.67	0.06633	1.02994
2020	929	5.10.79	R3	1.86	1.74	0.06633	1.06897
2020	929	5.10.79	R3	1.8	1.69	0.06633	1.06509
2020	929	5.10.82	R1	2.11	1.93	0.04746	1.09326
2020	929	5.10.82	R1	2.07	1.78	0.04746	1.16292
2020	929	5.10.82	R1	1.82	1.69	0.04746	1.07692
2020	929	5.10.82	R1	2.25	2.07	0.04746	1.08696
2020	929	5.10.82	R1	1.88	1.78	0.04746	1.05618
2020	929	5.10.82	R1	2.06	1.93	0.04746	1.06736
2020	929	5.10.82	R1	2.34	1.98	0.04746	1.18182
2020	929	5.10.82	R1	2.02	1.7	0.04746	1.18824
2020	929	5.10.82	R1	2.11	1.87	0.04746	1.12834
2020	929	5.10.82	R1	1.89	1.64	0.04746	1.15244
2020	929	5.10.82	R2	1.92	1.61	0.05401	1.19255
2020	929	5.10.82	R2	2.09	1.9	0.05401	1.1
2020	929	5.10.82	R2	2.07	1.86	0.05401	1.1129
2020	929	5.10.82	R2	1.89	1.61	0.05401	1.17391
2020	929	5.10.82	R2	2.1	1.78	0.05401	1.17978
2020	929	5.10.82	R2	1.99	1.83	0.05401	1.08743
2020	929	5.10.82	R2	1.98	1.64	0.05401	1.20732
2020	929	5.10.82	R2	1.94	1.65	0.05401	1.17576
2020	929	5.10.82	R2	2.06	1.86	0.05401	1.10753
2020	929	5.10.82	R2	2.18	1.82	0.05401	1.1978
2020	929	5.10.82	R3	1.97	1.86	0.04096	1.05914
2020	929	5.10.82	R3	2.12	1.64	0.04096	1.29268
2020	929	5.10.82	R3	2.27	2.05	0.04096	1.10732
2020	929	5.10.82	R3	2.14	1.77	0.04096	1.20904
2020	929	5.10.82	R3	2.02	1.8	0.04096	1.12222
2020	929	5.10.82	R3	2.07	2.01	0.04096	1.02985
2020	929	5.10.82	R3	1.9	1.82	0.04096	1.04396
2020	929	5.10.82	R3	1.77	1.58	0.04096	1.12025
2020	929	5.10.82	R3	1.82	1.77	0.04096	1.02825
2020	929	5.10.82	R3	1.93	1.76	0.04096	1.09659
2020	929	5.10.84	R1	2.11	1.73	0.09911	1.21965
2020	929	5.10.84	R1	2.06	1.79	0.09911	1.15084
2020	929	5.10.84	R1	1.99	1.75	0.09911	1.13714
2020	929	5.10.84	R1	1.89	1.8	0.09911	1.05
2020	929	5.10.84	R1	2	1.8	0.09911	1.11111
2020	929	5.10.84	R1	1.89	1.69	0.09911	1.11834
2020	929	5.10.84	R1	2.12	1.85	0.09911	1.14595
2020	929	5.10.84	R1	1.76	1.49	0.09911	1.18121
2020	929	5.10.84	R1	1.94	1.78	0.09911	1.08989
2020	929	5.10.84	R1	2.09	1.8	0.09911	1.16111
2020	929	5.10.84	R2	2.21	1.98	0.11319	1.11616
2020	929	5.10.84	R2	2	1.78	0.11319	1.1236
2020	929	5.10.84	R2	1.75	1.53	0.11319	1.14379
2020	929	5.10.84	R2	2.27	1.97	0.11319	1.15228
2020	929	5.10.84	R2	2.09	1.82	0.11319	1.14835
2020	929	5.10.84	R2	1.94	1.58	0.11319	1.22785
2020	929	5.10.84	R2	2.17	1.95	0.11319	1.11282
2020	929	5.10.84	R2	1.75	1.45	0.11319	1.2069
2020	929	5.10.84	R2	1.65	1.59	0.11319	1.03774
2020	929	5.10.84	R2	2.01	1.68	0.11319	1.19643
2020	929	5.10.86	R1	2.1	1.95	0.04957	1.07692
2020	929	5.10.86	R1	2.02	1.94	0.04957	1.04124
2020	929	5.10.86	R1	2.13	1.67	0.04957	1.27545
2020	929	5.10.86	R1	2	1.61	0.04957	1.24224
2020	929	5.10.86	R1	1.95	1.68	0.04957	1.16071
2020	929	5.10.86	R1	1.98	1.64	0.04957	1.20732
2020	929	5.10.86	R1	2.14	1.78	0.04957	1.20225
2020	929	5.10.86	R1	2.13	1.97	0.04957	1.08122
2020	929	5.10.86	R1	2.22	1.84	0.04957	1.20652
2020	929	5.10.86	R1	2.03	1.86	0.04957	1.0914
2020	929	5.10.86	R2	2.26	2.02	0.03013	1.11881
2020	929	5.10.86	R2	2.14	1.88	0.03013	1.1383
2020	929	5.10.86	R2	2.16	1.87	0.03013	1.15508
2020	929	5.10.86	R2	1.53	1.45	0.03013	1.05517
2020	929	5.10.86	R2	2.12	2.03	0.03013	1.04433
2020	929	5.10.86	R2	2.27	2.15	0.03013	1.05581
2020	929	5.10.86	R2	2.42	2.06	0.03013	1.17476
2020	929	5.10.86	R2	1.6	1.56	0.03013	1.02564
2020	929	5.10.86	R2	1.98	1.92	0.03013	1.03125
2020	929	5.10.88	R1	2.26	1.65	0.04391	1.3697
2020	929	5.10.88	R1	2.46	1.73	0.04391	1.42197
2020	929	5.10.88	R1	1.75	1.63	0.04391	1.07362
2020	929	5.10.88	R1	1.89	1.83	0.04391	1.03279
2020	929	5.10.88	R1	1.71	1.58	0.04391	1.08228
2020	929	5.10.88	R1	1.77	1.61	0.04391	1.09938
2020	929	5.10.88	R1	1.9	1.78	0.04391	1.06742
2020	929	5.10.88	R1	1.8	1.63	0.04391	1.10429
2020	929	5.10.88	R1	1.87	1.76	0.04391	1.0625
2020	929	5.10.88	R1	1.59	1.35	0.04391	1.17778
2020	929	5.10.88	R2	2.1	1.65	0.03689	1.27273
2020	929	5.10.88	R2	1.8	1.55	0.03689	1.16129
2020	929	5.10.88	R2	1.89	1.69	0.03689	1.11834
2020	929	5.10.88	R2	1.82	1.74	0.03689	1.04598
2020	929	5.10.88	R2	1.59	1.55	0.03689	1.02581
2020	929	5.10.88	R2	1.74	1.68	0.03689	1.03571
2020	929	5.10.88	R2	1.63	1.56	0.03689	1.04487
2020	929	5.10.88	R2	1.75	1.65	0.03689	1.06061
2020	929	5.10.88	R2	1.95	1.79	0.03689	1.08939
2020	929	5.10.88	R2	1.53	1.51	0.03689	1.01325
2020	929	5.10.88	R3	1.65	1.54	0.01564	1.07143
2020	929	5.10.88	R3	1.53	1.48	0.01564	1.03378
2020	929	5.10.88	R3	1.63	1.52	0.01564	1.07237
2020	929	5.10.88	R3	1.71	1.59	0.01564	1.07547
2020	929	5.10.88	R3	1.53	1.49	0.01564	1.02685
2020	929	5.10.88	R3	1.63	1.56	0.01564	1.04487
2020	929	5.10.88	R3	1.58	1.42	0.01564	1.11268
2020	929	5.10.88	R3	1.57	1.48	0.01564	1.06081
2020	929	5.10.88	R3	1.59	1.58	0.01564	1.00633
2020	929	5.10.88	R3	1.59	1.52	0.01564	1.04605
2020	929	5.10.89	R1	2.16	1.91	0.04743	1.13089
2020	929	5.10.89	R1	2.08	1.9	0.04743	1.09474
2020	929	5.10.89	R1	1.91	1.77	0.04743	1.0791
2020	929	5.10.89	R1	1.75	1.58	0.04743	1.10759
2020	929	5.10.89	R1	1.82	1.67	0.04743	1.08982
2020	929	5.10.89	R1	2.12	1.97	0.04743	1.07614
2020	929	5.10.89	R1	1.93	1.78	0.04743	1.08427
2020	929	5.10.89	R1	2.2	1.99	0.04743	1.10553
2020	929	5.10.89	R1	1.61	1.54	0.04743	1.04545
2020	929	5.10.89	R1	1.95	1.72	0.04743	1.13372
2020	929	5.10.89	R2	1.82	1.75	0.04979	1.04
2020	929	5.10.89	R2	1.71	1.51	0.04979	1.13245
2020	929	5.10.89	R2	1.69	1.66	0.04979	1.01807
2020	929	5.10.89	R2	1.65	1.62	0.04979	1.01852
2020	929	5.10.89	R2	1.83	1.58	0.04979	1.15823
2020	929	5.10.89	R2	1.77	1.68	0.04979	1.05357
2020	929	5.10.89	R2	2.19	1.91	0.04979	1.1466
2020	929	5.10.89	R2	2.07	1.68	0.04979	1.23214
2020	929	5.10.89	R2	1.9	1.72	0.04979	1.10465
2020	929	5.10.89	R2	1.99	1.87	0.04979	1.06417
2020	929	5.10.89	R3	1.57	1.49	0.04981	1.05369
2020	929	5.10.89	R3	1.83	1.72	0.04981	1.06395
2020	929	5.10.89	R3	1.9	1.81	0.04981	1.04972
2020	929	5.10.89	R3	1.85	1.66	0.04981	1.11446
2020	929	5.10.89	R3	1.88	1.71	0.04981	1.09942
2020	929	5.10.89	R3	1.9	1.75	0.04981	1.08571
2020	929	5.10.89	R3	1.79	1.67	0.04981	1.07186
2020	929	5.10.89	R3	1.84	1.75	0.04981	1.05143
2020	929	5.10.89	R3	2.07	1.83	0.04981	1.13115
2020	929	5.10.89	R3	1.94	1.79	0.04981	1.0838
2020	929	5.10.91	R1	2.06	1.52	0.04509	1.35526
2020	929	5.10.91	R1	1.82	1.44	0.04509	1.26389
2020	929	5.10.91	R1	2.14	1.76	0.04509	1.21591
2020	929	5.10.91	R1	2.09	1.54	0.04509	1.35714
2020	929	5.10.91	R1	2.06	1.63	0.04509	1.2638
2020	929	5.10.91	R1	1.8	1.35	0.04509	1.33333
2020	929	5.10.91	R1	1.99	1.54	0.04509	1.29221
2020	929	5.10.91	R1	2	1.6	0.04509	1.25
2020	929	5.10.91	R1	1.7	1.44	0.04509	1.18056
2020	929	5.10.91	R1	1.99	1.58	0.04509	1.25949
2020	929	5.10.91	R2	2.25	1.64	0.0428	1.37195
2020	929	5.10.91	R2	1.92	1.48	0.0428	1.2973
2020	929	5.10.91	R2	1.88	1.46	0.0428	1.28767
2020	929	5.10.91	R2	1.97	1.59	0.0428	1.23899
2020	929	5.10.91	R2	2.07	1.75	0.0428	1.18286
2020	929	5.10.91	R2	1.71	1.36	0.0428	1.25735
2020	929	5.10.91	R2	1.98	1.52	0.0428	1.30263
2020	929	5.10.91	R2	1.74	1.53	0.0428	1.13725
2020	929	5.10.91	R2	2.01	1.75	0.0428	1.14857
2020	929	5.10.91	R3	2.11	1.69	0.03904	1.24852
2020	929	5.10.91	R3	2.04	1.36	0.03904	1.5
2020	929	5.10.91	R3	1.9	1.4	0.03904	1.35714
2020	929	5.10.91	R3	1.99	1.61	0.03904	1.23602
2020	929	5.10.91	R3	2.08	1.44	0.03904	1.44444
2020	929	5.10.91	R3	1.72	1.32	0.03904	1.30303
2020	929	5.10.91	R3	1.79	1.45	0.03904	1.23448
2020	929	5.10.91	R3	1.96	1.59	0.03904	1.2327
2020	929	5.10.91	R3	2.04	1.74	0.03904	1.17241
2020	929	5.10.91	R3	1.89	1.38	0.03904	1.36957
2020	929	5.10.92	R1	1.75	1.51	0.04597	1.15894
2020	929	5.10.92	R1	1.94	1.69	0.04597	1.14793
2020	929	5.10.92	R1	1.82	1.58	0.04597	1.1519
2020	929	5.10.92	R1	1.8	1.56	0.04597	1.15385
2020	929	5.10.92	R1	1.69	1.56	0.04597	1.08333
2020	929	5.10.92	R1	1.75	1.56	0.04597	1.12179
2020	929	5.10.92	R1	1.9	1.65	0.04597	1.15152
2020	929	5.10.92	R1	3.03	2.02	0.04597	1.5
2020	929	5.10.92	R1	1.91	1.81	0.04597	1.05525
2020	929	5.10.92	R2	1.7	1.46	0.04727	1.16438
2020	929	5.10.92	R2	1.6	1.53	0.04727	1.04575
2020	929	5.10.92	R2	1.57	1.38	0.04727	1.13768
2020	929	5.10.92	R2	1.83	1.63	0.04727	1.1227
2020	929	5.10.92	R2	1.89	1.6	0.04727	1.18125
2020	929	5.10.92	R2	1.68	1.54	0.04727	1.09091
2020	929	5.10.92	R2	1.79	1.6	0.04727	1.11875
2020	929	5.10.92	R2	1.67	1.56	0.04727	1.07051
2020	929	5.10.92	R2	1.66	1.35	0.04727	1.22963
2020	929	5.10.92	R2	2.03	1.54	0.04727	1.31818
2020	929	5.10.92	R3	1.7	1.43	0.05183	1.18881
2020	929	5.10.92	R3	1.91	1.77	0.05183	1.0791
2020	929	5.10.92	R3	1.94	1.66	0.05183	1.16867
2020	929	5.10.92	R3	1.65	1.49	0.05183	1.10738
2020	929	5.10.92	R3	1.81	1.55	0.05183	1.16774
2020	929	5.10.92	R3	1.83	1.62	0.05183	1.12963
2020	929	5.10.92	R3	1.66	1.4	0.05183	1.18571
2020	929	5.10.92	R3	2.11	1.86	0.05183	1.13441
2020	929	5.10.92	R3	1.87	1.63	0.05183	1.14724
2020	929	5.10.92	R3	1.91	1.8	0.05183	1.06111
2020	929	5.10.93	R1	1.73	1.54	0.06275	1.12338
2020	929	5.10.93	R1	1.87	1.7	0.06275	1.1
2020	929	5.10.93	R1	1.65	1.6	0.06275	1.03125
2020	929	5.10.93	R1	1.67	1.59	0.06275	1.05031
2020	929	5.10.93	R1	1.71	1.63	0.06275	1.04908
2020	929	5.10.93	R1	1.72	1.57	0.06275	1.09554
2020	929	5.10.93	R1	1.84	1.67	0.06275	1.1018
2020	929	5.10.93	R1	2.02	1.78	0.06275	1.13483
2020	929	5.10.93	R1	1.44	1.37	0.06275	1.05109
2020	929	5.10.93	R1	2.03	1.75	0.06275	1.16
2020	929	5.10.93	R2	1.72	1.58	0.06115	1.08861
2020	929	5.10.93	R2	1.66	1.57	0.06115	1.05732
2020	929	5.10.93	R2	1.77	1.67	0.06115	1.05988
2020	929	5.10.93	R2	1.61	1.45	0.06115	1.11034
2020	929	5.10.93	R2	1.71	1.62	0.06115	1.05556
2020	929	5.10.93	R2	1.39	1.36	0.06115	1.02206
2020	929	5.10.93	R2	1.55	1.49	0.06115	1.04027
2020	929	5.10.93	R2	1.77	1.66	0.06115	1.06627
2020	929	5.10.93	R2	1.92	1.66	0.06115	1.15663
2020	929	5.10.93	R2	1.6	1.47	0.06115	1.08844
2020	929	5.10.93	R3	2.51	1.63	0.0683	1.53988
2020	929	5.10.93	R3	2.12	1.67	0.0683	1.26946
2020	929	5.10.93	R3	2.25	1.63	0.0683	1.38037
2020	929	5.10.93	R3	2.3	1.63	0.0683	1.41104
2020	929	5.10.93	R3	2.15	1.59	0.0683	1.3522
2020	929	5.10.93	R3	1.93	1.35	0.0683	1.42963
2020	929	5.10.93	R3	2.09	1.8	0.0683	1.16111
2020	929	5.10.93	R3	2.1	1.63	0.0683	1.28834
2020	929	5.10.93	R3	2.39	1.67	0.0683	1.43114
2020	929	5.10.93	R3	2.42	1.73	0.0683	1.39884
2020	929	5.10.94	R1	1.51	1.12	0.02908	1.34821
2020	929	5.10.94	R1	1.57	1.19	0.02908	1.31933
2020	929	5.10.94	R1	1.7	1.38	0.02908	1.23188
2020	929	5.10.94	R1	1.76	1.36	0.02908	1.29412
2020	929	5.10.94	R1	1.81	1.3	0.02908	1.39231
2020	929	5.10.94	R1	1.88	1.35	0.02908	1.39259
2020	929	5.10.94	R1	1.99	1.49	0.02908	1.33557
2020	929	5.10.94	R1	2.01	1.6	0.02908	1.25625
2020	929	5.10.94	R1	1.59	1.28	0.02908	1.24219
2020	929	5.10.94	R1	1.72	1.4	0.02908	1.22857
2020	929	5.10.94	R2	1.88	1.65	0.02886	1.13939
2020	929	5.10.94	R2	1.93	1.69	0.02886	1.14201
2020	929	5.10.94	R2	1.82	1.57	0.02886	1.15924
2020	929	5.10.94	R2	1.59	1.36	0.02886	1.16912
2020	929	5.10.94	R2	1.84	1.56	0.02886	1.17949
2020	929	5.10.94	R2	1.96	1.69	0.02886	1.15976
2020	929	5.10.94	R2	1.91	1.58	0.02886	1.20886
2020	929	5.10.94	R2	1.95	1.74	0.02886	1.12069
2020	929	5.10.94	R2	1.85	1.65	0.02886	1.12121
2020	929	5.10.94	R2	1.86	1.43	0.02886	1.3007
2020	929	5.10.96	R1	1.39	1.16	0.00393	1.19828
2020	929	5.10.96	R1	1.28	1.15	0.00393	1.11304
2020	929	5.10.96	R1	1.41	1.16	0.00393	1.21552
2020	929	5.10.96	R1	1.74	1.48	0.00393	1.17568
2020	929	5.10.96	R1	1.36	1.18	0.00393	1.15254
2020	929	5.10.96	R1	1.35	1.19	0.00393	1.13445
2020	929	5.10.96	R1	1.3	1.15	0.00393	1.13043
2020	929	5.10.96	R1	1.45	1.21	0.00393	1.19835
2020	929	5.10.96	R1	1.42	1.22	0.00393	1.16393
2020	929	5.10.96	R1	1.3	1.16	0.00393	1.12069
2020	929	5.10.96	R2	1.45	1.31	0.006	1.10687
2020	929	5.10.96	R2	1.41	1.19	0.006	1.18487
2020	929	5.10.96	R2	1.56	1.26	0.006	1.2381
2020	929	5.10.96	R2	1.46	1.25	0.006	1.168
2020	929	5.10.96	R2	1.34	1.26	0.006	1.06349
2020	929	5.10.96	R2	1.33	1.27	0.006	1.04724
2020	929	5.10.96	R2	1.35	1.22	0.006	1.10656
2020	929	5.10.96	R2	1.87	1.45	0.006	1.28966
2020	929	5.10.96	R2	1.43	1.21	0.006	1.18182
2020	929	5.10.96	R2	1.34	1.15	0.006	1.16522
2020	929	5.10.96	R3	1.85	1.42	0.04351	1.30282
2020	929	5.10.96	R3	1.86	1.47	0.04351	1.26531
2020	929	5.10.96	R3	1.75	1.46	0.04351	1.19863
2020	929	5.10.96	R3	1.93	1.59	0.04351	1.21384
2020	929	5.10.96	R3	2.1	1.62	0.04351	1.2963
2020	929	5.10.96	R3	2.06	1.77	0.04351	1.16384
2020	929	5.10.96	R3	1.92	1.57	0.04351	1.22293
2020	929	5.10.96	R3	1.81	1.43	0.04351	1.26573
2020	929	5.10.96	R3	2.05	1.61	0.04351	1.27329
2020	929	5.10.96	R3	1.91	1.44	0.04351	1.32639
2020	929	5.10.98	R1	2.23	1.75	0.05684	1.27429
2020	929	5.10.98	R1	1.63	1.52	0.05684	1.07237
2020	929	5.10.98	R1	2.45	1.98	0.05684	1.23737
2020	929	5.10.98	R1	2.43	2.03	0.05684	1.19704
2020	929	5.10.98	R1	2.02	1.72	0.05684	1.17442
2020	929	5.10.98	R1	1.88	1.79	0.05684	1.05028
2020	929	5.10.98	R1	2.06	1.85	0.05684	1.11351
2020	929	5.10.98	R1	2.24	1.92	0.05684	1.16667
2020	929	5.10.98	R1	2.4	1.82	0.05684	1.31868
2020	929	5.10.98	R1	2.21	1.85	0.05684	1.19459
2020	929	5.10.98	R2	2.59	1.99	0.07163	1.30151
2020	929	5.10.98	R2	2.5	2.02	0.07163	1.23762
2020	929	5.10.98	R2	2.3	1.97	0.07163	1.16751
2020	929	5.10.98	R2	2.28	1.91	0.07163	1.19372
2020	929	5.10.98	R2	2.26	1.94	0.07163	1.16495
2020	929	5.10.98	R2	2.29	1.87	0.07163	1.2246
2020	929	5.10.98	R2	2.36	1.71	0.07163	1.38012
2020	929	5.10.98	R2	2.34	1.88	0.07163	1.24468
2020	929	5.10.98	R2	2.2	1.78	0.07163	1.23596
2020	929	5.10.98	R2	2.51	1.77	0.07163	1.41808
2020	929	5.10.99	R1	1.69	1.46	0.04224	1.15753
2020	929	5.10.99	R1	1.95	1.52	0.04224	1.28289
2020	929	5.10.99	R1	1.8	1.42	0.04224	1.26761
2020	929	5.10.99	R1	1.66	1.2	0.04224	1.38333
2020	929	5.10.99	R1	1.62	1.33	0.04224	1.21805
2020	929	5.10.99	R1	1.53	1.22	0.04224	1.2541
2020	929	5.10.99	R1	1.75	1.35	0.04224	1.2963
2020	929	5.10.99	R1	1.65	1.43	0.04224	1.15385
2020	929	5.10.99	R1	1.87	1.34	0.04224	1.39552
2020	929	5.10.99	R1	1.63	1.36	0.04224	1.19853
2020	929	5.10.99	R2	2.52	1.61	0.07326	1.56522
2020	929	5.10.99	R2	1.93	1.64	0.07326	1.17683
2020	929	5.10.99	R2	2.04	1.75	0.07326	1.16571
2020	929	5.10.99	R2	2.09	1.82	0.07326	1.14835
2020	929	5.10.99	R2	1.98	1.68	0.07326	1.17857
2020	929	5.10.99	R2	1.71	1.55	0.07326	1.10323
2020	929	5.10.99	R2	1.99	1.75	0.07326	1.13714
2020	929	5.10.99	R2	1.82	1.69	0.07326	1.07692
2020	929	5.10.99	R2	1.91	1.59	0.07326	1.20126
2020	929	5.10.99	R2	2.05	1.7	0.07326	1.20588
2020	929	5.10.99	R3	1.77	1.52	0.08416	1.16447
2020	929	5.10.99	R3	1.91	1.56	0.08416	1.22436
2020	929	5.10.99	R3	1.7	1.44	0.08416	1.18056
2020	929	5.10.99	R3	1.63	1.35	0.08416	1.20741
2020	929	5.10.99	R3	1.76	1.56	0.08416	1.12821
2020	929	5.10.99	R3	1.71	1.54	0.08416	1.11039
2020	929	5.10.99	R3	1.86	1.52	0.08416	1.22368
2020	929	5.10.99	R3	1.91	1.68	0.08416	1.1369
2020	929	5.10.99	R3	1.72	1.36	0.08416	1.26471
2020	929	5.10.99	R3	1.81	1.6	0.08416	1.13125
2020	406	5.1.111	R1	1.99	1.66	0.08255	1.1988
2020	406	5.1.111	R1	1.85	1.58	0.08255	1.17089
2020	406	5.1.111	R1	1.86	1.61	0.08255	1.15528
2020	406	5.1.111	R1	1.8	1.53	0.08255	1.17647
2020	406	5.1.111	R1	1.86	1.59	0.08255	1.16981
2020	406	5.1.111	R1	1.95	1.65	0.08255	1.18182
2020	406	5.1.111	R1	1.72	1.62	0.08255	1.06173
2020	406	5.1.111	R1	1.95	1.55	0.08255	1.25806
2020	406	5.1.111	R1	1.73	1.57	0.08255	1.10191
2020	406	5.1.111	R1	1.77	1.53	0.08255	1.15686
2020	406	5.1.111	R2	1.88	1.58	0.04744	1.18987
2020	406	5.1.111	R2	1.69	1.51	0.04744	1.11921
2020	406	5.1.111	R2	1.84	1.62	0.04744	1.1358
2020	406	5.1.111	R2	1.83	1.54	0.04744	1.18831
2020	406	5.1.111	R2	1.66	1.46	0.04744	1.13699
2020	406	5.1.111	R2	1.62	1.41	0.04744	1.14894
2020	406	5.1.111	R2	1.87	1.47	0.04744	1.27211
2020	406	5.1.111	R2	1.85	1.68	0.04744	1.10119
2020	406	5.1.111	R2	1.74	1.62	0.04744	1.07407
2020	406	5.1.111	R2	1.77	1.52	0.04744	1.16447
2020	406	5.1.111	R2	1.84	1.49	0.04744	1.2349
2020	406	5.1.111	R3	2	1.57	0.07661	1.27389
2020	406	5.1.111	R3	1.82	1.62	0.07661	1.12346
2020	406	5.1.111	R3	1.94	1.56	0.07661	1.24359
2020	406	5.1.111	R3	1.71	1.53	0.07661	1.11765
2020	406	5.1.111	R3	1.94	1.57	0.07661	1.23567
2020	406	5.1.111	R3	1.81	1.61	0.07661	1.12422
2020	406	5.1.111	R3	1.63	1.46	0.07661	1.11644
2020	406	5.1.111	R3	1.64	1.34	0.07661	1.22388
2020	406	5.1.111	R3	1.76	1.48	0.07661	1.18919
2020	406	5.1.111	R3	1.82	1.48	0.07661	1.22973
2020	406	5.1.123	R1	1.7	1.6	0.01541	1.0625
2020	406	5.1.123	R1	1.93	1.59	0.01541	1.21384
2020	406	5.1.123	R1	2.03	1.77	0.01541	1.14689
2020	406	5.1.123	R1	1.88	1.61	0.01541	1.1677
2020	406	5.1.123	R1	1.99	1.67	0.01541	1.19162
2020	406	5.1.123	R1	1.76	1.43	0.01541	1.23077
2020	406	5.1.123	R1	2.04	1.55	0.01541	1.31613
2020	406	5.1.123	R1	1.88	1.57	0.01541	1.19745
2020	406	5.1.123	R1	1.9	1.59	0.01541	1.19497
2020	406	5.1.123	R1	1.92	1.62	0.01541	1.18519
2020	406	5.1.123	R2	1.42	1.2	0.01054	1.18333
2020	406	5.1.123	R2	1.83	1.6	0.01054	1.14375
2020	406	5.1.123	R2	1.72	1.41	0.01054	1.21986
2020	406	5.1.123	R2	1.73	1.45	0.01054	1.1931
2020	406	5.1.123	R2	1.59	1.39	0.01054	1.14388
2020	406	5.1.123	R2	1.62	1.41	0.01054	1.14894
2020	406	5.1.123	R2	1.58	1.43	0.01054	1.1049
2020	406	5.1.123	R2	1.67	1.47	0.01054	1.13605
2020	406	5.1.123	R2	1.58	1.39	0.01054	1.13669
2020	406	5.1.123	R2	1.79	1.5	0.01054	1.19333
2020	406	5.1.126	R1	2.21	1.42	0.002	1.55634
2020	406	5.1.126	R1	2.94	1.58	0.002	1.86076
2020	406	5.1.126	R1	2.36	1.48	0.002	1.59459
2020	406	5.1.126	R1	2.11	1.52	0.002	1.38816
2020	406	5.1.126	R1	2.37	1.48	0.002	1.60135
2020	406	5.1.126	R1	2.3	1.56	0.002	1.47436
2020	406	5.1.126	R1	2.21	1.53	0.002	1.44444
2020	406	5.1.126	R1	2.56	1.52	0.002	1.68421
2020	406	5.1.126	R1	2.52	1.48	0.002	1.7027
2020	406	5.1.126	R1	2.39	1.51	0.002	1.58278
2020	406	5.1.126	R2	3.07	1.67	0.00208	1.83832
2020	406	5.1.126	R2	3.1	1.64	0.00208	1.89024
2020	406	5.1.126	R2	2.53	1.62	0.00208	1.56173
2020	406	5.1.126	R2	2.86	1.78	0.00208	1.60674
2020	406	5.1.126	R2	3.04	1.76	0.00208	1.72727
2020	406	5.1.126	R2	1.87	1.32	0.00208	1.41667
2020	406	5.1.126	R2	2.46	1.6	0.00208	1.5375
2020	406	5.1.126	R2	2.97	1.73	0.00208	1.71676
2020	406	5.1.126	R2	2.73	1.69	0.00208	1.61538
2020	406	5.1.126	R2	2.88	1.81	0.00208	1.59116
2020	406	5.1.130	R1	1.8	1.36	0.01186	1.32353
2020	406	5.1.130	R1	1.72	1.29	0.01186	1.33333
2020	406	5.1.130	R1	1.71	1.37	0.01186	1.24818
2020	406	5.1.130	R1	1.77	1.49	0.01186	1.18792
2020	406	5.1.130	R1	1.88	1.59	0.01186	1.18239
2020	406	5.1.130	R1	1.75	1.35	0.01186	1.2963
2020	406	5.1.130	R1	1.76	1.35	0.01186	1.3037
2020	406	5.1.130	R1	1.93	1.56	0.01186	1.23718
2020	406	5.1.130	R1	1.65	1.36	0.01186	1.21324
2020	406	5.1.130	R1	1.85	1.5	0.01186	1.23333
2020	406	5.1.130	R2	2.08	1.58	0.01645	1.31646
2020	406	5.1.130	R2	1.86	1.4	0.01645	1.32857
2020	406	5.1.130	R2	2.13	1.67	0.01645	1.27545
2020	406	5.1.130	R2	2.09	1.6	0.01645	1.30625
2020	406	5.1.130	R2	2.21	1.61	0.01645	1.37267
2020	406	5.1.130	R2	2	1.56	0.01645	1.28205
2020	406	5.1.130	R2	2.06	1.55	0.01645	1.32903
2020	406	5.1.130	R2	2.09	1.58	0.01645	1.32278
2020	406	5.1.130	R2	2.21	1.71	0.01645	1.2924
2020	406	5.1.130	R2	2.28	1.83	0.01645	1.2459
2020	406	5.1.130	R3	2.08	1.64	0.0112	1.26829
2020	406	5.1.130	R3	2.13	1.81	0.0112	1.1768
2020	406	5.1.130	R3	2.16	1.72	0.0112	1.25581
2020	406	5.1.130	R3	2.01	1.49	0.0112	1.34899
2020	406	5.1.130	R3	2	1.49	0.0112	1.34228
2020	406	5.1.130	R3	1.89	1.51	0.0112	1.25166
2020	406	5.1.130	R3	2	1.49	0.0112	1.34228
2020	406	5.1.130	R3	1.9	1.42	0.0112	1.33803
2020	406	5.1.130	R3	1.88	1.52	0.0112	1.23684
2020	406	5.1.130	R3	2.08	1.6	0.0112	1.3
2020	406	5.1.133	R1	1.72	1.28	0.00236	1.34375
2020	406	5.1.133	R1	1.67	1.24	0.00236	1.34677
2020	406	5.1.133	R1	1.69	1.22	0.00236	1.38525
2020	406	5.1.133	R1	1.78	1.29	0.00236	1.37984
2020	406	5.1.133	R1	1.75	1.33	0.00236	1.31579
2020	406	5.1.133	R1	1.62	1.16	0.00236	1.39655
2020	406	5.1.133	R1	1.77	1.34	0.00236	1.3209
2020	406	5.1.133	R1	1.81	1.3	0.00236	1.39231
2020	406	5.1.133	R1	1.53	1.22	0.00236	1.2541
2020	406	5.1.133	R1	1.87	1.31	0.00236	1.42748
2020	406	5.1.133	R2	2.05	1.41	0.0031	1.4539
2020	406	5.1.133	R2	1.94	1.36	0.0031	1.42647
2020	406	5.1.133	R2	1.97	1.47	0.0031	1.34014
2020	406	5.1.133	R2	1.71	1.27	0.0031	1.34646
2020	406	5.1.133	R2	1.9	1.65	0.0031	1.15152
2020	406	5.1.133	R2	2.12	1.54	0.0031	1.37662
2020	406	5.1.133	R2	1.82	1.35	0.0031	1.34815
2020	406	5.1.133	R2	1.86	1.44	0.0031	1.29167
2020	406	5.1.133	R2	1.91	1.5	0.0031	1.27333
2020	406	5.1.133	R2	1.62	1.29	0.0031	1.25581
2020	406	5.1.135	R1	1.58	1.28	0.00213	1.23438
2020	406	5.1.135	R1	1.76	1.28	0.00213	1.375
2020	406	5.1.135	R1	1.85	1.34	0.00213	1.3806
2020	406	5.1.135	R1	1.83	1.34	0.00213	1.36567
2020	406	5.1.135	R1	1.85	1.31	0.00213	1.41221
2020	406	5.1.135	R1	1.94	1.38	0.00213	1.4058
2020	406	5.1.135	R1	1.73	1.26	0.00213	1.37302
2020	406	5.1.135	R1	1.82	1.42	0.00213	1.28169
2020	406	5.1.135	R1	2.13	1.5	0.00213	1.42
2020	406	5.1.135	R1	1.85	1.3	0.00213	1.42308
2020	406	5.1.135	R2	1.34	1.17	0.002	1.1453
2020	406	5.1.135	R2	1.34	1.09	0.002	1.22936
2020	406	5.1.135	R2	1.46	1.21	0.002	1.20661
2020	406	5.1.135	R2	1.48	1.21	0.002	1.22314
2020	406	5.1.135	R2	1.26	1.1	0.002	1.14545
2020	406	5.1.135	R2	1.43	1.09	0.002	1.31193
2020	406	5.1.135	R2	1.54	1.25	0.002	1.232
2020	406	5.1.135	R2	1.66	1.28	0.002	1.29688
2020	406	5.1.135	R2	1.8	1.34	0.002	1.34328
2020	406	5.1.135	R2	1.7	1.2	0.002	1.41667
2020	406	5.1.137	R1	1.83	1.59	0.00741	1.15094
2020	406	5.1.137	R1	1.82	1.52	0.00741	1.19737
2020	406	5.1.137	R1	1.72	1.42	0.00741	1.21127
2020	406	5.1.137	R1	1.7	1.47	0.00741	1.15646
2020	406	5.1.137	R1	1.7	1.52	0.00741	1.11842
2020	406	5.1.137	R1	1.4	1.25	0.00741	1.12
2020	406	5.1.137	R1	1.49	1.27	0.00741	1.17323
2020	406	5.1.137	R1	1.46	1.31	0.00741	1.1145
2020	406	5.1.137	R1	1.72	1.47	0.00741	1.17007
2020	406	5.1.137	R1	1.43	1.26	0.00741	1.13492
2020	406	5.1.137	R2	1.54	1.44	0.00366	1.06944
2020	406	5.1.137	R2	1.51	1.27	0.00366	1.18898
2020	406	5.1.137	R2	1.53	1.31	0.00366	1.16794
2020	406	5.1.137	R2	1.56	1.24	0.00366	1.25806
2020	406	5.1.137	R2	1.51	1.34	0.00366	1.12687
2020	406	5.1.137	R2	1.67	1.29	0.00366	1.29457
2020	406	5.1.137	R2	1.27	1.14	0.00366	1.11404
2020	406	5.1.137	R2	1.5	1.34	0.00366	1.1194
2020	406	5.1.137	R2	1.43	1.31	0.00366	1.0916
2020	406	5.1.137	R2	1.7	1.38	0.00366	1.23188
2020	406	5.1.137	R3	1.66	1.47	0.00575	1.12925
2020	406	5.1.137	R3	1.57	1.27	0.00575	1.23622
2020	406	5.1.137	R3	1.77	1.57	0.00575	1.12739
2020	406	5.1.137	R3	1.35	1.25	0.00575	1.08
2020	406	5.1.137	R3	1.69	1.47	0.00575	1.14966
2020	406	5.1.137	R3	1.77	1.61	0.00575	1.09938
2020	406	5.1.137	R3	1.75	1.5	0.00575	1.16667
2020	406	5.1.137	R3	1.58	1.4	0.00575	1.12857
2020	406	5.1.137	R3	1.67	1.42	0.00575	1.17606
2020	406	5.1.137	R3	1.6	1.45	0.00575	1.10345
2020	406	5.1.138	R1	1.11	1.07	0	1.03738
2020	406	5.1.138	R1	1.35	1.02	0	1.32353
2020	406	5.1.138	R1	1.6	1.24	0	1.29032
2020	406	5.1.138	R1	1.16	1	0	1.16
2020	406	5.1.138	R1	1.35	1.13	0	1.19469
2020	406	5.1.138	R1	1.61	1.25	0	1.288
2020	406	5.1.138	R1	1.54	1.21	0	1.27273
2020	406	5.1.138	R1	1.18	1.09	0	1.08257
2020	406	5.1.138	R1	1.97	1.33	0	1.4812
2020	406	5.1.138	R1	0.97	0.89	0	1.08989
2020	406	5.1.138	R2	1.31	1.07	0	1.2243
2020	406	5.1.138	R2	1.38	1.07	0	1.28972
2020	406	5.1.138	R2	1.17	1	0	1.17
2020	406	5.1.138	R2	1.7	1.18	0	1.44068
2020	406	5.1.138	R2	1.17	1.01	0	1.15842
2020	406	5.1.138	R2	1.82	1.21	0	1.50413
2020	406	5.1.138	R2	1.16	0.97	0	1.19588
2020	406	5.1.138	R2	1.26	1.04	0	1.21154
2020	406	5.1.138	R2	1.27	1.06	0	1.19811
2020	406	5.1.138	R2	1.37	1.04	0	1.31731
2020	406	5.1.138	R3	1.74	1.29	0	1.34884
2020	406	5.1.138	R3	1.07	0.94	0	1.1383
2020	406	5.1.138	R3	1.64	1.22	0	1.34426
2020	406	5.1.138	R3	1.19	1.09	0	1.09174
2020	406	5.1.138	R3	1.23	1.05	0	1.17143
2020	406	5.1.138	R3	1.49	1.2	0	1.24167
2020	406	5.1.138	R3	1.82	1.3	0	1.4
2020	406	5.1.138	R3	1.16	1.01	0	1.14851
2020	406	5.1.138	R3	1.31	1.14	0	1.14912
2020	406	5.1.138	R3	1.14	1.01	0	1.12871
2020	406	5.1.140	R1	1.99	1.22	0	1.63115
2020	406	5.1.140	R1	2.34	1.48	0	1.58108
2020	406	5.1.140	R1	1.99	1.21	0	1.64463
2020	406	5.1.140	R1	1.72	1.23	0	1.39837
2020	406	5.1.140	R1	1.86	1.3	0	1.43077
2020	406	5.1.140	R1	1.82	1.36	0	1.33824
2020	406	5.1.140	R1	2.07	1.5	0	1.38
2020	406	5.1.140	R1	2.1	1.5	0	1.4
2020	406	5.1.140	R1	2.3	1.44	0	1.59722
2020	406	5.1.140	R1	1.77	1.26	0	1.40476
2020	406	5.1.141	R1	2.09	1.33	0.00156	1.57143
2020	406	5.1.141	R1	1.95	1.48	0.00156	1.31757
2020	406	5.1.141	R1	1.87	1.28	0.00156	1.46094
2020	406	5.1.141	R1	1.92	1.25	0.00156	1.536
2020	406	5.1.141	R1	2.02	1.36	0.00156	1.48529
2020	406	5.1.141	R1	1.78	1.17	0.00156	1.52137
2020	406	5.1.141	R1	1.85	1.38	0.00156	1.34058
2020	406	5.1.141	R1	1.87	1.33	0.00156	1.40602
2020	406	5.1.141	R1	1.84	1.45	0.00156	1.26897
2020	406	5.1.141	R1	2.01	1.39	0.00156	1.44604
2020	406	5.1.141	R2	1.98	1.39	0.00158	1.42446
2020	406	5.1.141	R2	2.01	1.39	0.00158	1.44604
2020	406	5.1.141	R2	2.12	1.38	0.00158	1.53623
2020	406	5.1.141	R2	1.92	1.4	0.00158	1.37143
2020	406	5.1.141	R2	1.97	1.43	0.00158	1.37762
2020	406	5.1.141	R2	1.68	1.29	0.00158	1.30233
2020	406	5.1.141	R2	1.86	1.37	0.00158	1.35766
2020	406	5.1.141	R2	1.94	1.37	0.00158	1.41606
2020	406	5.1.141	R2	1.98	1.43	0.00158	1.38462
2020	406	5.1.141	R2	1.86	1.34	0.00158	1.38806
2020	406	5.1.142	R1	1.35	0.94	0.0455	1.43617
2020	406	5.1.142	R1	1.83	1.36	0.0455	1.34559
2020	406	5.1.142	R1	1.31	0.92	0.0455	1.42391
2020	406	5.1.142	R1	1.75	1.32	0.0455	1.32576
2020	406	5.1.142	R1	1.5	1.09	0.0455	1.37615
2020	406	5.1.142	R1	1.37	0.94	0.0455	1.45745
2020	406	5.1.142	R1	1.77	1.35	0.0455	1.31111
2020	406	5.1.142	R1	1.89	1.44	0.0455	1.3125
2020	406	5.1.142	R1	1.8	1.47	0.0455	1.22449
2020	406	5.1.142	R1	1.71	1.14	0.0455	1.5
2020	406	5.1.142	R2	1.98	1.54	0.07455	1.28571
2020	406	5.1.142	R2	1.8	1.5	0.07455	1.2
2020	406	5.1.142	R2	1.98	1.56	0.07455	1.26923
2020	406	5.1.142	R2	1.73	1.32	0.07455	1.31061
2020	406	5.1.142	R2	1.87	1.46	0.07455	1.28082
2020	406	5.1.142	R2	1.68	1.32	0.07455	1.27273
2020	406	5.1.142	R2	2.03	1.54	0.07455	1.31818
2020	406	5.1.142	R2	1.61	1.34	0.07455	1.20149
2020	406	5.1.142	R2	1.82	1.57	0.07455	1.15924
2020	406	5.1.142	R2	2.01	1.54	0.07455	1.30519
2020	406	5.1.142	R3	1.28	0.88	0.01808	1.45455
2020	406	5.1.142	R3	1.34	0.92	0.01808	1.45652
2020	406	5.1.142	R3	1.35	0.93	0.01808	1.45161
2020	406	5.1.142	R3	1.16	0.9	0.01808	1.28889
2020	406	5.1.142	R3	1.64	1.19	0.01808	1.37815
2020	406	5.1.142	R3	1.28	0.89	0.01808	1.4382
2020	406	5.1.142	R3	1.27	0.86	0.01808	1.47674
2020	406	5.1.142	R3	1.6	1.2	0.01808	1.33333
2020	406	5.1.142	R3	1.32	0.91	0.01808	1.45055
2020	406	5.1.142	R3	1.52	1.07	0.01808	1.42056
2020	406	5.1.145	R1	1.92	1.43	0	1.34266
2020	406	5.1.145	R1	1.98	1.52	0	1.30263
2020	406	5.1.145	R1	1.81	1.36	0	1.33088
2020	406	5.1.145	R1	1.8	1.43	0	1.25874
2020	406	5.1.145	R1	1.73	1.32	0	1.31061
2020	406	5.1.145	R1	2.19	1.62	0	1.35185
2020	406	5.1.145	R1	1.86	1.33	0	1.3985
2020	406	5.1.145	R1	2	1.59	0	1.25786
2020	406	5.1.145	R1	1.89	1.5	0	1.26
2020	406	5.1.145	R1	1.6	1.37	0	1.16788
2020	406	5.1.145	R2	1.72	1.32	0	1.30303
2020	406	5.1.145	R2	1.56	1.2	0	1.3
2020	406	5.1.145	R2	1.5	1.29	0	1.16279
2020	406	5.1.145	R2	1.8	1.42	0	1.26761
2020	406	5.1.145	R2	1.61	1.33	0	1.21053
2020	406	5.1.145	R2	1.76	1.43	0	1.23077
2020	406	5.1.145	R2	1.23	1.11	0	1.10811
2020	406	5.1.145	R2	1.45	1.19	0	1.21849
2020	406	5.1.145	R2	1.24	1.1	0	1.12727
2020	406	5.1.145	R2	1.58	1.33	0	1.18797
2020	406	5.1.145	R3	1.83	1.53	0	1.19608
2020	406	5.1.145	R3	1.97	1.5	0	1.31333
2020	406	5.1.145	R3	1.69	1.46	0	1.15753
2020	406	5.1.145	R3	1.68	1.48	0	1.13514
2020	406	5.1.145	R3	1.87	1.49	0	1.25503
2020	406	5.1.145	R3	1.74	1.5	0	1.16
2020	406	5.1.145	R3	1.85	1.53	0	1.20915
2020	406	5.1.145	R3	1.79	1.39	0	1.28777
2020	406	5.1.145	R3	1.6	1.39	0	1.15108
2020	406	5.1.145	R3	1.92	1.46	0	1.31507
2020	406	5.1.148	R1	2.31	1.53	0.01106	1.5098
2020	406	5.1.148	R1	2.31	1.57	0.01106	1.47134
2020	406	5.1.148	R1	2.36	1.63	0.01106	1.44785
2020	406	5.1.148	R1	2.29	1.62	0.01106	1.41358
2020	406	5.1.148	R1	2.22	1.45	0.01106	1.53103
2020	406	5.1.148	R1	2.28	1.59	0.01106	1.43396
2020	406	5.1.148	R1	2.47	1.61	0.01106	1.53416
2020	406	5.1.148	R1	2.49	1.69	0.01106	1.47337
2020	406	5.1.148	R1	2.25	1.54	0.01106	1.46104
2020	406	5.1.148	R1	2.47	1.57	0.01106	1.57325
2020	406	5.1.148	R2	3.14	2.05	0.01332	1.53171
2020	406	5.1.148	R2	2.24	1.38	0.01332	1.62319
2020	406	5.1.148	R2	2.57	1.57	0.01332	1.63694
2020	406	5.1.148	R2	2.71	1.72	0.01332	1.57558
2020	406	5.1.148	R2	2.42	1.47	0.01332	1.64626
2020	406	5.1.148	R2	2.59	1.64	0.01332	1.57927
2020	406	5.1.148	R2	2.29	1.53	0.01332	1.49673
2020	406	5.1.148	R2	2.6	1.73	0.01332	1.50289
2020	406	5.1.148	R2	2.69	1.93	0.01332	1.39378
2020	406	5.1.148	R2	2.52	1.66	0.01332	1.51807
2020	406	5.1.148	R3	1.97	1.32	0.01021	1.49242
2020	406	5.1.148	R3	1.89	1.23	0.01021	1.53659
2020	406	5.1.148	R3	2	1.28	0.01021	1.5625
2020	406	5.1.148	R3	2.2	1.45	0.01021	1.51724
2020	406	5.1.148	R3	2.06	1.34	0.01021	1.53731
2020	406	5.1.148	R3	1.92	1.33	0.01021	1.44361
2020	406	5.1.148	R3	1.82	1.26	0.01021	1.44444
2020	406	5.1.148	R3	2.06	1.39	0.01021	1.48201
2020	406	5.1.148	R3	2.14	1.34	0.01021	1.59701
2020	406	5.1.148	R3	1.93	1.31	0.01021	1.47328
2020	406	5.1.149	R1	1.27	1.19	0	1.06723
2020	406	5.1.149	R1	1.3	1.25	0	1.04
2020	406	5.1.149	R1	1.18	1.13	0	1.04425
2020	406	5.1.149	R1	1.28	1.22	0	1.04918
2020	406	5.1.149	R1	1.17	1.08	0	1.08333
2020	406	5.1.149	R1	1.21	1.13	0	1.0708
2020	406	5.1.149	R1	1.16	1.13	0	1.02655
2020	406	5.1.149	R1	1.22	1.14	0	1.07018
2020	406	5.1.149	R1	1.45	1.31	0	1.10687
2020	406	5.1.149	R1	1.4	1.22	0	1.14754
2020	406	5.1.149	R2	1.15	1.08	0	1.06481
2020	406	5.1.149	R2	1.37	1.13	0	1.21239
2020	406	5.1.149	R2	1.42	1.14	0	1.24561
2020	406	5.1.149	R2	1.47	1.2	0	1.225
2020	406	5.1.149	R2	1.2	1.07	0	1.1215
2020	406	5.1.149	R2	1.2	1.13	0	1.06195
2020	406	5.1.149	R2	1.16	1.08	0	1.07407
2020	406	5.1.149	R2	1.27	1.1	0	1.15455
2020	406	5.1.149	R2	1.33	1.12	0	1.1875
2020	406	5.1.149	R2	1.19	1.01	0	1.17822
2020	406	5.1.149	R3	1.17	1.14	0	1.02632
2020	406	5.1.149	R3	1.55	1.33	0	1.16541
2020	406	5.1.149	R3	1.33	1.2	0	1.10833
2020	406	5.1.149	R3	1.21	1.15	0	1.05217
2020	406	5.1.149	R3	1.28	1.15	0	1.11304
2020	406	5.1.149	R3	1.42	1.35	0	1.05185
2020	406	5.1.149	R3	1.31	1.27	0	1.0315
2020	406	5.1.149	R3	1.24	1.18	0	1.05085
2020	406	5.1.149	R3	1.22	1.16	0	1.05172
2020	406	5.1.149	R3	1.44	1.21	0	1.19008
2020	406	5.1.151	R1	1.99	1.63	0.0738	1.22086
2020	406	5.1.151	R1	2.21	1.84	0.0738	1.20109
2020	406	5.1.151	R1	2.49	2.09	0.0738	1.19139
2020	406	5.1.151	R1	2.16	1.87	0.0738	1.15508
2020	406	5.1.151	R1	2.12	1.8	0.0738	1.17778
2020	406	5.1.151	R1	2.3	1.95	0.0738	1.17949
2020	406	5.1.151	R1	2.12	1.8	0.0738	1.17778
2020	406	5.1.151	R1	2.07	1.76	0.0738	1.17614
2020	406	5.1.151	R1	2.12	1.8	0.0738	1.17778
2020	406	5.1.151	R1	1.86	1.69	0.0738	1.10059
2020	406	5.1.151	R2	1.68	1.49	0.03302	1.12752
2020	406	5.1.151	R2	1.79	1.5	0.03302	1.19333
2020	406	5.1.151	R2	1.67	1.49	0.03302	1.12081
2020	406	5.1.151	R2	1.98	1.72	0.03302	1.15116
2020	406	5.1.151	R2	1.79	1.59	0.03302	1.12579
2020	406	5.1.151	R2	1.99	1.63	0.03302	1.22086
2020	406	5.1.151	R2	1.62	1.35	0.03302	1.2
2020	406	5.1.151	R2	1.97	1.74	0.03302	1.13218
2020	406	5.1.151	R2	1.85	1.68	0.03302	1.10119
2020	406	5.1.151	R2	1.99	1.67	0.03302	1.19162
2020	406	5.1.151	R3	1.93	1.71	0.05129	1.12865
2020	406	5.1.151	R3	2.09	1.68	0.05129	1.24405
2020	406	5.1.151	R3	2.16	1.81	0.05129	1.19337
2020	406	5.1.151	R3	1.94	1.75	0.05129	1.10857
2020	406	5.1.151	R3	1.87	1.77	0.05129	1.0565
2020	406	5.1.151	R3	1.92	1.77	0.05129	1.08475
2020	406	5.1.151	R3	1.79	1.66	0.05129	1.07831
2020	406	5.1.151	R3	1.96	1.66	0.05129	1.18072
2020	406	5.1.151	R3	1.98	1.76	0.05129	1.125
2020	406	5.1.151	R3	2.18	2.09	0.05129	1.04306
2020	406	5.1.152	R1	1.84	1.35	0	1.36296
2020	406	5.1.152	R1	1.7	1.29	0	1.31783
2020	406	5.1.152	R1	1.73	1.37	0	1.26277
2020	406	5.1.152	R1	1.79	1.41	0	1.2695
2020	406	5.1.152	R1	2.1	1.6	0	1.3125
2020	406	5.1.152	R1	1.6	1.28	0	1.25
2020	406	5.1.152	R1	1.8	1.4	0	1.28571
2020	406	5.1.152	R1	1.41	1.19	0	1.18487
2020	406	5.1.152	R1	1.52	1.23	0	1.23577
2020	406	5.1.152	R1	1.44	1.19	0	1.21008
2020	406	5.1.152	R2	1.88	1.33	0	1.41353
2020	406	5.1.152	R2	1.82	1.27	0	1.43307
2020	406	5.1.152	R2	1.65	1.28	0	1.28906
2020	406	5.1.152	R2	1.74	1.26	0	1.38095
2020	406	5.1.152	R2	1.72	1.24	0	1.3871
2020	406	5.1.152	R2	1.17	1	0	1.17
2020	406	5.1.152	R2	1.57	1.2	0	1.30833
2020	406	5.1.152	R2	1.54	1.28	0	1.20312
2020	406	5.1.152	R2	1.9	1.38	0	1.37681
2020	406	5.1.152	R2	1.49	1.24	0	1.20161
2020	406	5.1.152	R3	1.54	1.18	0	1.30508
2020	406	5.1.152	R3	1.57	1.23	0	1.27642
2020	406	5.1.152	R3	1.67	1.31	0	1.27481
2020	406	5.1.152	R3	1.76	1.34	0	1.31343
2020	406	5.1.152	R3	3.48	1.8	0	1.93333
2020	406	5.1.152	R3	1.45	1.15	0	1.26087
2020	406	5.1.152	R3	1.53	1.28	0	1.19531
2020	406	5.1.152	R3	1.66	1.28	0	1.29688
2020	406	5.1.152	R3	1.2	0.91	0	1.31868
2020	406	5.1.153	R1	2.03	1.32	0.00269	1.53788
2020	406	5.1.153	R1	2.28	1.31	0.00269	1.74046
2020	406	5.1.153	R1	1.79	1.18	0.00269	1.51695
2020	406	5.1.153	R1	1.71	1.23	0.00269	1.39024
2020	406	5.1.153	R1	1.86	1.2	0.00269	1.55
2020	406	5.1.153	R1	1.9	1.25	0.00269	1.52
2020	406	5.1.153	R1	1.97	1.26	0.00269	1.56349
2020	406	5.1.153	R1	1.85	1.29	0.00269	1.43411
2020	406	5.1.153	R1	1.78	1.18	0.00269	1.50847
2020	406	5.1.153	R1	1.3	0.95	0.00269	1.36842
2020	406	5.1.153	R2	1.32	0.98	0.00196	1.34694
2020	406	5.1.153	R2	1.25	1.02	0.00196	1.22549
2020	406	5.1.153	R2	1.29	1.08	0.00196	1.19444
2020	406	5.1.153	R2	1.64	1.11	0.00196	1.47748
2020	406	5.1.153	R2	1.75	1.21	0.00196	1.44628
2020	406	5.1.153	R2	1.8	1.26	0.00196	1.42857
2020	406	5.1.153	R2	1.96	1.24	0.00196	1.58065
2020	406	5.1.153	R2	1.13	0.98	0.00196	1.15306
2020	406	5.1.153	R2	1.9	1.27	0.00196	1.49606
2020	406	5.1.153	R2	1.75	1.16	0.00196	1.50862
2020	406	5.1.153	R3	1.85	1.2	0.00474	1.54167
2020	406	5.1.153	R3	1.77	1.16	0.00474	1.52586
2020	406	5.1.153	R3	1.61	1.18	0.00474	1.36441
2020	406	5.1.153	R3	1.97	1.23	0.00474	1.60163
2020	406	5.1.153	R3	1.74	1.2	0.00474	1.45
2020	406	5.1.153	R3	1.83	1.24	0.00474	1.47581
2020	406	5.1.153	R3	1.82	1.25	0.00474	1.456
2020	406	5.1.153	R3	1.93	1.27	0.00474	1.51969
2020	406	5.1.153	R3	1.96	1.3	0.00474	1.50769
2020	406	5.1.153	R3	1.83	1.31	0.00474	1.39695
2020	406	5.1.156	R1	1.98	1.53	0	1.29412
2020	406	5.1.156	R1	1.77	1.35	0	1.31111
2020	406	5.1.156	R1	1.45	1.27	0	1.14173
2020	406	5.1.156	R1	1.41	1.16	0	1.21552
2020	406	5.1.156	R1	1.67	1.35	0	1.23704
2020	406	5.1.156	R1	1.61	1.37	0	1.17518
2020	406	5.1.156	R1	1.59	1.24	0	1.28226
2020	406	5.1.156	R1	1.4	1.31	0	1.0687
2020	406	5.1.156	R1	1.98	1.41	0	1.40426
2020	406	5.1.156	R1	1.82	1.41	0	1.29078
2020	406	5.1.156	R2	1.64	1.34	0	1.22388
2020	406	5.1.156	R2	1.93	1.43	0	1.34965
2020	406	5.1.156	R2	1.96	1.43	0	1.37063
2020	406	5.1.156	R2	1.83	1.36	0	1.34559
2020	406	5.1.156	R2	2.04	1.37	0	1.48905
2020	406	5.1.156	R2	1.34	1.13	0	1.18584
2020	406	5.1.156	R2	1.56	1.25	0	1.248
2020	406	5.1.156	R2	1.59	1.18	0	1.34746
2020	406	5.1.156	R2	1.42	1.22	0	1.16393
2020	406	5.1.156	R2	1.71	1.3	0	1.31538
2020	406	5.1.160	R1	1.87	1.44	0.04596	1.29861
2020	406	5.1.160	R1	1.8	1.39	0.04596	1.29496
2020	406	5.1.160	R1	1.72	1.36	0.04596	1.26471
2020	406	5.1.160	R1	2.22	1.88	0.04596	1.18085
2020	406	5.1.160	R1	1.91	1.43	0.04596	1.33566
2020	406	5.1.160	R1	2.03	1.47	0.04596	1.38095
2020	406	5.1.160	R1	1.79	1.4	0.04596	1.27857
2020	406	5.1.160	R1	2.08	1.6	0.04596	1.3
2020	406	5.1.160	R1	1.8	1.48	0.04596	1.21622
2020	406	5.1.160	R1	1.65	1.35	0.04596	1.22222
2020	406	5.1.160	R2	2.36	1.63	0.04905	1.44785
2020	406	5.1.160	R2	2.21	1.61	0.04905	1.37267
2020	406	5.1.160	R2	2.34	1.62	0.04905	1.44444
2020	406	5.1.160	R2	1.83	1.4	0.04905	1.30714
2020	406	5.1.160	R2	1.91	1.62	0.04905	1.17901
2020	406	5.1.160	R2	2.05	1.56	0.04905	1.3141
2020	406	5.1.160	R2	2.24	1.65	0.04905	1.35758
2020	406	5.1.160	R2	2.21	1.78	0.04905	1.24157
2020	406	5.1.160	R2	1.89	1.58	0.04905	1.1962
2020	406	5.1.160	R2	2.26	1.8	0.04905	1.25556
2020	406	5.1.160	R3	1.97	1.53	0.06959	1.28758
2020	406	5.1.160	R3	1.86	1.4	0.06959	1.32857
2020	406	5.1.160	R3	1.91	1.52	0.06959	1.25658
2020	406	5.1.160	R3	1.9	1.36	0.06959	1.39706
2020	406	5.1.160	R3	2.23	1.81	0.06959	1.23204
2020	406	5.1.160	R3	2.01	1.46	0.06959	1.37671
2020	406	5.1.160	R3	1.95	1.54	0.06959	1.26623
2020	406	5.1.160	R3	2.04	1.55	0.06959	1.31613
2020	406	5.1.160	R3	1.94	1.55	0.06959	1.25161
2020	406	5.1.160	R3	1.88	1.51	0.06959	1.24503
2020	406	5.1.161	R1	1.46	1.07	0	1.36449
2020	406	5.1.161	R1	1.81	1.26	0	1.43651
2020	406	5.1.161	R1	1.6	1.2	0	1.33333
2020	406	5.1.161	R1	1.38	1.03	0	1.33981
2020	406	5.1.161	R1	1.54	1.19	0	1.29412
2020	406	5.1.161	R1	1.3	1.03	0	1.26214
2020	406	5.1.161	R1	1.2	0.93	0	1.29032
2020	406	5.1.161	R1	1.43	1.11	0	1.28829
2020	406	5.1.161	R1	1.44	1.2	0	1.2
2020	406	5.1.161	R1	1.29	0.95	0	1.35789
2020	406	5.1.161	R2	1.29	1	0	1.29
2020	406	5.1.161	R2	1.4	1.05	0	1.33333
2020	406	5.1.161	R2	1.47	1.1	0	1.33636
2020	406	5.1.161	R2	1.47	1.02	0	1.44118
2020	406	5.1.161	R2	1.43	1.08	0	1.32407
2020	406	5.1.161	R2	1.34	0.91	0	1.47253
2020	406	5.1.161	R2	1.36	0.97	0	1.40206
2020	406	5.1.161	R2	1.45	1.1	0	1.31818
2020	406	5.1.161	R2	1.49	0.95	0	1.56842
2020	406	5.1.161	R2	1.14	0.96	0	1.1875
2020	406	5.1.161	R3	1.3	1.03	0	1.26214
2020	406	5.1.161	R3	1.24	0.95	0	1.30526
2020	406	5.1.161	R3	1.14	0.9	0	1.26667
2020	406	5.1.161	R3	1.23	0.95	0	1.29474
2020	406	5.1.161	R3	1.18	0.99	0	1.19192
2020	406	5.1.161	R3	1.21	0.99	0	1.22222
2020	406	5.1.161	R3	1.19	1.01	0	1.17822
2020	406	5.1.161	R3	1.44	1.17	0	1.23077
2020	406	5.1.161	R3	1.17	1	0	1.17
2020	406	5.1.161	R3	1.24	0.99	0	1.25253
2020	406	5.1.162	R1	1.91	1.44	0.01698	1.32639
2020	406	5.1.162	R1	1.56	1.35	0.01698	1.15556
2020	406	5.1.162	R1	1.78	1.37	0.01698	1.29927
2020	406	5.1.162	R1	2.04	1.53	0.01698	1.33333
2020	406	5.1.162	R1	1.78	1.45	0.01698	1.22759
2020	406	5.1.162	R1	1.76	1.37	0.01698	1.28467
2020	406	5.1.162	R1	1.71	1.29	0.01698	1.32558
2020	406	5.1.162	R1	2.03	1.54	0.01698	1.31818
2020	406	5.1.162	R1	1.82	1.43	0.01698	1.27273
2020	406	5.1.162	R1	1.87	1.42	0.01698	1.3169
2020	406	5.1.162	R2	1.52	1.32	0.01263	1.15152
2020	406	5.1.162	R2	2	1.5	0.01263	1.33333
2020	406	5.1.162	R2	1.68	1.34	0.01263	1.25373
2020	406	5.1.162	R2	1.61	1.31	0.01263	1.22901
2020	406	5.1.162	R2	1.72	1.42	0.01263	1.21127
2020	406	5.1.162	R2	1.68	1.44	0.01263	1.16667
2020	406	5.1.162	R2	1.67	1.46	0.01263	1.14384
2020	406	5.1.162	R2	1.69	1.44	0.01263	1.17361
2020	406	5.1.162	R2	1.84	1.5	0.01263	1.22667
2020	406	5.1.162	R2	1.76	1.43	0.01263	1.23077
2020	406	5.1.162	R3	1.99	1.44	0.01612	1.38194
2020	406	5.1.162	R3	1.75	1.33	0.01612	1.31579
2020	406	5.1.162	R3	1.76	1.46	0.01612	1.20548
2020	406	5.1.162	R3	1.79	1.34	0.01612	1.33582
2020	406	5.1.162	R3	1.78	1.52	0.01612	1.17105
2020	406	5.1.162	R3	1.94	1.51	0.01612	1.28477
2020	406	5.1.162	R3	1.79	1.53	0.01612	1.16993
2020	406	5.1.162	R3	1.74	1.4	0.01612	1.24286
2020	406	5.1.162	R3	1.78	1.51	0.01612	1.17881
2020	406	5.1.162	R3	1.72	1.48	0.01612	1.16216
2020	406	5.1.163	R1	2.41	1.83	0.08201	1.31694
2020	406	5.1.163	R1	2.29	1.79	0.08201	1.27933
2020	406	5.1.163	R1	2.33	1.89	0.08201	1.2328
2020	406	5.1.163	R1	2.07	1.84	0.08201	1.125
2020	406	5.1.163	R1	2.18	1.8	0.08201	1.21111
2020	406	5.1.163	R1	2.25	1.88	0.08201	1.19681
2020	406	5.1.163	R1	1.99	1.75	0.08201	1.13714
2020	406	5.1.163	R1	2.18	1.8	0.08201	1.21111
2020	406	5.1.163	R1	2.13	1.69	0.08201	1.26036
2020	406	5.1.163	R1	2.08	1.68	0.08201	1.2381
2020	406	5.1.163	R2	2.55	1.84	0.10068	1.38587
2020	406	5.1.163	R2	2.29	1.85	0.10068	1.23784
2020	406	5.1.163	R2	2.31	1.96	0.10068	1.17857
2020	406	5.1.163	R2	2.38	1.81	0.10068	1.31492
2020	406	5.1.163	R2	2.22	1.96	0.10068	1.13265
2020	406	5.1.163	R2	2.08	1.75	0.10068	1.18857
2020	406	5.1.163	R2	2.06	1.91	0.10068	1.07853
2020	406	5.1.163	R2	2.28	1.79	0.10068	1.27374
2020	406	5.1.163	R2	2.39	1.89	0.10068	1.26455
2020	406	5.1.163	R2	2.39	1.89	0.10068	1.26455
2020	406	5.1.163	R3	2.06	1.89	0.1207	1.08995
2020	406	5.1.163	R3	2.22	1.75	0.1207	1.26857
2020	406	5.1.163	R3	2.41	2.07	0.1207	1.16425
2020	406	5.1.163	R3	2.12	2	0.1207	1.06
2020	406	5.1.163	R3	2.54	1.97	0.1207	1.28934
2020	406	5.1.163	R3	2.11	2.06	0.1207	1.02427
2020	406	5.1.163	R3	2.34	1.91	0.1207	1.22513
2020	406	5.1.163	R3	2.27	1.89	0.1207	1.20106
2020	406	5.1.163	R3	2.19	1.86	0.1207	1.17742
2020	406	5.1.163	R3	2.17	1.88	0.1207	1.15426
2020	406	5.1.165	R1	2.23	1.25	0	1.784
2020	406	5.1.165	R1	1.07	1.04	0	1.02885
2020	406	5.1.165	R1	1.06	0.94	0	1.12766
2020	406	5.1.165	R1	1.04	1.02	0	1.01961
2020	406	5.1.165	R1	1.05	0.96	0	1.09375
2020	406	5.1.165	R1	1.04	0.98	0	1.06122
2020	406	5.1.165	R1	1.24	1.14	0	1.08772
2020	406	5.1.165	R1	1.16	1.06	0	1.09434
2020	406	5.1.165	R1	1.06	1.04	0	1.01923
2020	406	5.1.165	R2	1.12	0.97	0	1.15464
2020	406	5.1.165	R2	1.2	1.12	0	1.07143
2020	406	5.1.165	R2	1.05	0.99	0	1.06061
2020	406	5.1.165	R2	1.21	1.11	0	1.09009
2020	406	5.1.165	R2	1.4	1.21	0	1.15702
2020	406	5.1.165	R2	1.01	0.93	0	1.08602
2020	406	5.1.165	R2	1.09	0.97	0	1.12371
2020	406	5.1.165	R2	1.18	1.09	0	1.08257
2020	406	5.1.165	R2	1.05	0.96	0	1.09375
2020	406	5.1.165	R2	1.11	1.03	0	1.07767
2020	406	5.1.165	R3	1.04	1.01	0	1.0297
2020	406	5.1.165	R3	1.01	0.88	0	1.14773
2020	406	5.1.165	R3	1.3	1.2	0	1.08333
2020	406	5.1.165	R3	1.09	1.04	0	1.04808
2020	406	5.1.165	R3	1.46	1.41	0	1.03546
2020	406	5.1.165	R3	1.14	1.04	0	1.09615
2020	406	5.1.165	R3	1.11	1.05	0	1.05714
2020	406	5.1.165	R3	1.06	1.01	0	1.0495
2020	406	5.1.165	R3	1.08	1.01	0	1.06931
2020	406	5.1.165	R3	1.22	1.16	0	1.05172
2020	411	5.1.167	R1	2.44	1.66	0.06242	1.46988
2020	411	5.1.167	R1	2.13	1.49	0.06242	1.42953
2020	411	5.1.167	R1	2.06	1.45	0.06242	1.42069
2020	411	5.1.167	R1	2.26	1.71	0.06242	1.32164
2020	411	5.1.167	R1	2.06	1.72	0.06242	1.19767
2020	411	5.1.167	R1	1.99	1.54	0.06242	1.29221
2020	411	5.1.167	R1	2.17	1.59	0.06242	1.36478
2020	411	5.1.167	R1	1.95	1.57	0.06242	1.24204
2020	411	5.1.167	R1	2.28	1.69	0.06242	1.34911
2020	411	5.1.167	R1	2.02	1.59	0.06242	1.27044
2020	411	5.1.167	R2	1.98	1.43	0.0769	1.38462
2020	411	5.1.167	R2	1.99	1.61	0.0769	1.23602
2020	411	5.1.167	R2	1.94	1.55	0.0769	1.25161
2020	411	5.1.167	R2	2.04	1.62	0.0769	1.25926
2020	411	5.1.167	R2	1.76	1.44	0.0769	1.22222
2020	411	5.1.167	R2	2.04	1.67	0.0769	1.22156
2020	411	5.1.167	R2	1.86	1.42	0.0769	1.30986
2020	411	5.1.167	R2	2.04	1.57	0.0769	1.29936
2020	411	5.1.167	R2	2.12	1.54	0.0769	1.37662
2020	411	5.1.167	R2	1.95	1.67	0.0769	1.16766
2020	411	5.1.167	R3	2.05	1.58	0.06479	1.29747
2020	411	5.1.167	R3	2.3	1.65	0.06479	1.39394
2020	411	5.1.167	R3	2.3	1.58	0.06479	1.4557
2020	411	5.1.167	R3	2.09	1.63	0.06479	1.28221
2020	411	5.1.167	R3	2.05	1.62	0.06479	1.26543
2020	411	5.1.167	R3	2	1.46	0.06479	1.36986
2020	411	5.1.167	R3	2.14	1.58	0.06479	1.35443
2020	411	5.1.167	R3	1.98	1.63	0.06479	1.21472
2020	411	5.1.167	R3	2.13	1.64	0.06479	1.29878
2020	411	5.1.167	R3	2.07	1.59	0.06479	1.30189
2020	411	5.1.169	R1	1.18	1.18	0	1
2020	411	5.1.169	R1	1.29	1.23	0	1.04878
2020	411	5.1.169	R1	1.27	1.18	0	1.07627
2020	411	5.1.169	R1	1.33	1.29	0	1.03101
2020	411	5.1.169	R1	1.19	1.13	0	1.0531
2020	411	5.1.169	R1	1.04	1.01	0	1.0297
2020	411	5.1.169	R1	1.29	1.2	0	1.075
2020	411	5.1.169	R1	1.25	1.14	0	1.09649
2020	411	5.1.169	R1	1.49	1.3	0	1.14615
2020	411	5.1.169	R1	1.36	1.23	0	1.10569
2020	411	5.1.169	R2	1.43	1.33	0	1.07519
2020	411	5.1.169	R2	1.39	1.32	0	1.05303
2020	411	5.1.169	R2	1.74	1.41	0	1.23404
2020	411	5.1.169	R2	1.65	1.39	0	1.18705
2020	411	5.1.169	R2	1.41	1.27	0	1.11024
2020	411	5.1.169	R2	1.5	1.37	0	1.09489
2020	411	5.1.169	R2	1.56	1.37	0	1.13869
2020	411	5.1.169	R2	1.46	1.4	0	1.04286
2020	411	5.1.169	R2	1.62	1.46	0	1.10959
2020	411	5.1.169	R2	1.49	1.38	0	1.07971
2020	411	5.1.172	R1	1.92	1.57	0.0074	1.22293
2020	411	5.1.172	R1	1.68	1.49	0.0074	1.12752
2020	411	5.1.172	R1	1.58	1.44	0.0074	1.09722
2020	411	5.1.172	R1	1.76	1.58	0.0074	1.11392
2020	411	5.1.172	R1	1.66	1.48	0.0074	1.12162
2020	411	5.1.172	R1	1.62	1.52	0.0074	1.06579
2020	411	5.1.172	R1	1.79	1.5	0.0074	1.19333
2020	411	5.1.172	R1	1.75	1.56	0.0074	1.12179
2020	411	5.1.172	R1	1.47	1.36	0.0074	1.08088
2020	411	5.1.172	R1	1.64	1.49	0.0074	1.10067
2020	411	5.1.172	R2	1.67	1.26	0.00074	1.3254
2020	411	5.1.172	R2	1.74	1.43	0.00074	1.21678
2020	411	5.1.172	R2	1.28	1.19	0.00074	1.07563
2020	411	5.1.172	R2	1.59	1.32	0.00074	1.20455
2020	411	5.1.172	R2	1.16	1.11	0.00074	1.04505
2020	411	5.1.172	R2	1.11	1.1	0.00074	1.00909
2020	411	5.1.172	R2	1.24	1.17	0.00074	1.05983
2020	411	5.1.172	R2	1.21	1.11	0.00074	1.09009
2020	411	5.1.172	R2	1.3	1.22	0.00074	1.06557
2020	411	5.1.172	R2	1.79	1.43	0.00074	1.25175
2020	411	5.1.172	R3	1.22	1.14	0.00117	1.07018
2020	411	5.1.172	R3	1.12	1.06	0.00117	1.0566
2020	411	5.1.172	R3	1.28	1.26	0.00117	1.01587
2020	411	5.1.172	R3	1.12	1.04	0.00117	1.07692
2020	411	5.1.172	R3	1.61	1.46	0.00117	1.10274
2020	411	5.1.172	R3	1.7	1.55	0.00117	1.09677
2020	411	5.1.172	R3	1.3	1.25	0.00117	1.04
2020	411	5.1.172	R3	1.05	0.98	0.00117	1.07143
2020	411	5.1.172	R3	1.15	1.04	0.00117	1.10577
2020	411	5.1.172	R3	1.21	1.16	0.00117	1.0431
2020	411	5.1.173	R1	1.94	1.63	0.05785	1.19018
2020	411	5.1.173	R1	1.55	1.29	0.05785	1.20155
2020	411	5.1.173	R1	1.87	1.56	0.05785	1.19872
2020	411	5.1.173	R1	1.73	1.46	0.05785	1.18493
2020	411	5.1.173	R1	1.84	1.54	0.05785	1.19481
2020	411	5.1.173	R1	1.7	1.49	0.05785	1.14094
2020	411	5.1.173	R1	1.92	1.5	0.05785	1.28
2020	411	5.1.173	R1	1.82	1.61	0.05785	1.13043
2020	411	5.1.173	R1	1.98	1.56	0.05785	1.26923
2020	411	5.1.173	R1	2.05	1.6	0.05785	1.28125
2020	411	5.1.173	R2	2.4	1.75	0.08053	1.37143
2020	411	5.1.173	R2	2.43	1.8	0.08053	1.35
2020	411	5.1.173	R2	2.05	1.66	0.08053	1.23494
2020	411	5.1.173	R2	2.08	1.54	0.08053	1.35065
2020	411	5.1.173	R2	2.08	1.67	0.08053	1.24551
2020	411	5.1.173	R2	2.34	1.92	0.08053	1.21875
2020	411	5.1.173	R2	1.85	1.57	0.08053	1.17834
2020	411	5.1.173	R2	2.23	1.77	0.08053	1.25989
2020	411	5.1.173	R2	2.29	1.73	0.08053	1.3237
2020	411	5.1.173	R2	2.28	1.81	0.08053	1.25967
2020	411	5.1.173	R3	2.17	1.6	0.09404	1.35625
2020	411	5.1.173	R3	2.44	1.97	0.09404	1.23858
2020	411	5.1.173	R3	1.89	1.5	0.09404	1.26
2020	411	5.1.173	R3	2.4	1.87	0.09404	1.28342
2020	411	5.1.173	R3	2.31	1.71	0.09404	1.35088
2020	411	5.1.173	R3	2.41	1.86	0.09404	1.2957
2020	411	5.1.173	R3	2.32	1.77	0.09404	1.31073
2020	411	5.1.173	R3	2.16	1.82	0.09404	1.18681
2020	411	5.1.173	R3	2.24	1.64	0.09404	1.36585
2020	411	5.1.173	R3	1.91	1.49	0.09404	1.28188
2020	406	5.1.151	R1	1.63	1.36	0.0738	1.19853
2020	406	5.1.151	R1	1.55	1.31	0.0738	1.18321
2020	406	5.1.151	R1	1.62	1.25	0.0738	1.296
2020	406	5.1.151	R1	1.52	1.27	0.0738	1.19685
2020	406	5.1.151	R1	1.67	1.38	0.0738	1.21014
2020	406	5.1.151	R1	1.46	1.25	0.0738	1.168
2020	406	5.1.151	R1	1.55	1.32	0.0738	1.17424
2020	406	5.1.151	R1	1.55	1.31	0.0738	1.18321
2020	406	5.1.151	R1	1.52	1.28	0.0738	1.1875
2020	406	5.1.151	R1	1.58	1.34	0.0738	1.1791
2020	406	5.1.151	R2	1.75	1.31	0.03302	1.33588
2020	406	5.1.151	R2	1.7	1.34	0.03302	1.26866
2020	406	5.1.151	R2	1.53	1.31	0.03302	1.16794
2020	406	5.1.151	R2	1.63	1.35	0.03302	1.20741
2020	406	5.1.151	R2	1.69	1.34	0.03302	1.26119
2020	406	5.1.151	R2	1.47	1.23	0.03302	1.19512
2020	406	5.1.151	R2	1.65	1.32	0.03302	1.25
2020	406	5.1.151	R2	1.5	1.22	0.03302	1.22951
2020	406	5.1.151	R2	1.53	1.27	0.03302	1.20472
2020	406	5.1.151	R2	1.56	1.25	0.03302	1.248
2020	406	5.1.63	R1	1.75	1.29	0.00339	1.35659
2020	406	5.1.63	R1	1.91	1.62	0.00339	1.17901
2020	406	5.1.63	R1	1.85	1.47	0.00339	1.2585
2020	406	5.1.63	R1	1.82	1.54	0.00339	1.18182
2020	406	5.1.63	R1	1.79	1.36	0.00339	1.31618
2020	406	5.1.63	R1	1.77	1.45	0.00339	1.22069
2020	406	5.1.63	R1	1.97	1.43	0.00339	1.37762
2020	406	5.1.63	R1	1.82	1.57	0.00339	1.15924
2020	406	5.1.63	R1	1.56	1.14	0.00339	1.36842
2020	406	5.1.63	R1	1.65	1.37	0.00339	1.20438
2020	406	5.1.63	R2	1.81	1.38	0.00214	1.31159
2020	406	5.1.63	R2	2.09	1.57	0.00214	1.33121
2020	406	5.1.63	R2	1.56	1.17	0.00214	1.33333
2020	406	5.1.63	R2	1.96	1.52	0.00214	1.28947
2020	406	5.1.63	R2	1.76	1.4	0.00214	1.25714
2020	406	5.1.63	R2	1.71	1.34	0.00214	1.27612
2020	406	5.1.63	R2	1.85	1.51	0.00214	1.22517
2020	406	5.1.63	R2	1.86	1.48	0.00214	1.25676
2020	406	5.1.63	R2	1.81	1.52	0.00214	1.19079
2020	406	5.1.63	R3	1.73	1.3	0.00121	1.33077
2020	406	5.1.63	R3	1.96	1.37	0.00121	1.43066
2020	406	5.1.63	R3	1.88	1.25	0.00121	1.504
2020	406	5.1.63	R3	1.8	1.43	0.00121	1.25874
2020	406	5.1.63	R3	1.97	1.3	0.00121	1.51538
2020	406	5.1.63	R3	1.83	1.42	0.00121	1.28873
2020	406	5.1.63	R3	1.88	1.56	0.00121	1.20513
2020	406	5.1.63	R3	1.79	1.35	0.00121	1.32593
2020	406	5.1.63	R3	1.96	1.53	0.00121	1.28105
2020	406	5.1.63	R3	1.74	1.24	0.00121	1.40323
2020	406	5.1.64	R1	1.01	0.95	0	1.06316
2020	406	5.1.64	R1	1.52	1.29	0	1.17829
2020	406	5.1.64	R1	1.06	1.02	0	1.03922
2020	406	5.1.64	R1	1.04	1.02	0	1.01961
2020	406	5.1.64	R1	1.45	1.19	0	1.21849
2020	406	5.1.64	R1	1.05	1	0	1.05
2020	406	5.1.64	R1	0.97	0.93	0	1.04301
2020	406	5.1.64	R1	1.2	1.04	0	1.15385
2020	406	5.1.64	R1	0.97	0.88	0	1.10227
2020	406	5.1.64	R1	1.04	1.02	0	1.01961
2020	406	5.1.64	R2	1.11	1.07	0	1.03738
2020	406	5.1.64	R2	1.25	1.16	0	1.07759
2020	406	5.1.64	R2	1.44	1.28	0	1.125
2020	406	5.1.64	R2	1.11	0.98	0	1.13265
2020	406	5.1.64	R2	1.01	0.87	0	1.16092
2020	406	5.1.64	R2	1.48	1.25	0	1.184
2020	406	5.1.64	R2	1.07	1.04	0	1.02885
2020	406	5.1.64	R2	1.05	1.02	0	1.02941
2020	406	5.1.64	R2	1.24	1.1	0	1.12727
2020	406	5.1.64	R2	0.96	0.88	0	1.09091
2020	406	5.1.64	R3	1.71	1.38	0	1.23913
2020	406	5.1.64	R3	1.59	1.31	0	1.21374
2020	406	5.1.64	R3	1.11	1.04	0	1.06731
2020	406	5.1.64	R3	1.56	1.42	0	1.09859
2020	406	5.1.64	R3	1.6	1.37	0	1.16788
2020	406	5.1.64	R3	0.96	0.87	0	1.10345
2020	406	5.1.64	R3	1.57	1.28	0	1.22656
2020	406	5.1.64	R3	1.17	1.04	0	1.125
2020	406	5.1.64	R3	0.99	0.97	0	1.02062
2020	406	5.1.64	R3	1.87	1.48	0	1.26351
2020	406	5.1.75	R1	1.23	1.11	0	1.10811
2020	406	5.1.75	R1	1.12	1.04	0	1.07692
2020	406	5.1.75	R1	1.13	1.06	0	1.06604
2020	406	5.1.75	R1	1.22	1.13	0	1.07965
2020	406	5.1.75	R1	1.15	1.07	0	1.07477
2020	406	5.1.75	R1	1.17	1.11	0	1.05405
2020	406	5.1.75	R1	1.12	0.97	0	1.15464
2020	406	5.1.75	R1	1.12	0.98	0	1.14286
2020	406	5.1.75	R1	1.08	1.01	0	1.06931
2020	406	5.1.75	R1	1.07	0.98	0	1.09184
2020	406	5.1.75	R2	1.54	1.22	0	1.2623
2020	406	5.1.75	R2	0.94	0.91	0	1.03297
2020	406	5.1.75	R2	1.03	0.98	0	1.05102
2020	406	5.1.75	R2	1.17	0.98	0	1.19388
2020	406	5.1.75	R2	1.21	1.08	0	1.12037
2020	406	5.1.75	R2	1.22	0.98	0	1.2449
2020	406	5.1.75	R2	1.19	1	0	1.19
2020	406	5.1.75	R2	1.09	0.98	0	1.11224
2020	406	5.1.75	R2	1.09	1	0	1.09
2020	406	5.1.78	R1	3.82	2.51	0.06617	1.52
2020	406	5.1.78	R1	1.87	1.51	0.06617	1.23841
2020	406	5.1.78	R1	2.3	2.08	0.06617	1.10577
2020	406	5.1.78	R1	2.06	1.74	0.06617	1.18391
2020	406	5.1.78	R1	1.95	1.8	0.06617	1.08333
2020	406	5.1.78	R1	2.1	1.69	0.06617	1.2426
2020	406	5.1.78	R1	1.97	1.69	0.06617	1.16568
2020	406	5.1.78	R1	2.2	1.81	0.06617	1.21547
2020	406	5.1.78	R1	2.25	1.9	0.06617	1.18421
2020	406	5.1.78	R2	2.27	2.01	0	1.12935
2020	406	5.1.78	R2	2.26	1.93	0	1.17098
2020	406	5.1.78	R2	2.28	2.16	0	1.05556
2020	406	5.1.78	R2	2.19	1.94	0	1.12887
2020	406	5.1.78	R2	2.33	1.86	0	1.25269
2020	406	5.1.78	R2	2.2	1.71	0	1.28655
2020	406	5.1.78	R2	2.39	2.01	0	1.18905
2020	406	5.1.78	R2	2.23	1.78	0	1.25281
2020	406	5.1.78	R2	1.89	1.55	0	1.21935
2020	406	5.1.78	R2	2.21	1.73	0	1.27746
2020	406	5.1.83	R1	1.81	1.37	0.00146	1.32117
2020	406	5.1.83	R1	2.02	1.45	0.00146	1.3931
2020	406	5.1.83	R1	1.81	1.4	0.00146	1.29286
2020	406	5.1.83	R1	1.84	1.44	0.00146	1.27778
2020	406	5.1.83	R1	1.52	1.23	0.00146	1.23577
2020	406	5.1.83	R1	1.71	1.37	0.00146	1.24818
2020	406	5.1.83	R1	1.65	1.31	0.00146	1.25954
2020	406	5.1.83	R1	1.86	1.51	0.00146	1.23179
2020	406	5.1.83	R1	1.73	1.44	0.00146	1.20139
2020	406	5.1.83	R1	1.78	1.59	0.00146	1.1195
2020	406	5.1.83	R2	2.28	1.6	0.00073	1.425
2020	406	5.1.83	R2	1.97	1.5	0.00073	1.31333
2020	406	5.1.83	R2	2.11	1.5	0.00073	1.40667
2020	406	5.1.83	R2	2.2	1.59	0.00073	1.38365
2020	406	5.1.83	R2	1.83	1.33	0.00073	1.37594
2020	406	5.1.83	R2	2.12	1.52	0.00073	1.39474
2020	406	5.1.83	R2	2.38	1.66	0.00073	1.43373
2020	406	5.1.83	R2	1.89	1.37	0.00073	1.37956
2020	406	5.1.83	R2	1.91	1.47	0.00073	1.29932
2020	406	5.1.83	R2	2.61	1.75	0.00073	1.49143
2020	406	5.1.83	R3	2.54	1.63	0.00164	1.55828
2020	406	5.1.83	R3	2.38	1.46	0.00164	1.63014
2020	406	5.1.83	R3	2.06	1.47	0.00164	1.40136
2020	406	5.1.83	R3	2.09	1.4	0.00164	1.49286
2020	406	5.1.83	R3	1.58	1.22	0.00164	1.29508
2020	406	5.1.83	R3	2.31	1.6	0.00164	1.44375
2020	406	5.1.83	R3	2.29	1.54	0.00164	1.48701
2020	406	5.1.83	R3	2.28	1.45	0.00164	1.57241
2020	406	5.1.83	R3	2.02	1.48	0.00164	1.36486
2020	406	5.1.83	R3	2.2	1.59	0.00164	1.38365
2020	406	5.1.84	R1	1.03	0.84	0	1.22619
2020	406	5.1.84	R1	1.12	1.02	0	1.09804
2020	406	5.1.84	R1	1.47	1.09	0	1.34862
2020	406	5.1.84	R1	0.9	0.83	0	1.08434
2020	406	5.1.84	R1	1.68	1.22	0	1.37705
2020	406	5.1.84	R1	1.59	1.15	0	1.38261
2020	406	5.1.84	R1	0.95	0.89	0	1.06742
2020	406	5.1.84	R1	1.37	1.09	0	1.25688
2020	406	5.1.84	R1	0.96	0.9	0	1.06667
2020	406	5.1.84	R1	1.43	1.11	0	1.28829
2020	406	5.1.84	R2	1.05	0.91	0	1.15385
2020	406	5.1.84	R2	1.07	0.94	0	1.1383
2020	406	5.1.84	R2	1.54	1.15	0	1.33913
2020	406	5.1.84	R2	1.55	1.17	0	1.32479
2020	406	5.1.84	R2	1.17	0.99	0	1.18182
2020	406	5.1.84	R2	1	0.93	0	1.07527
2020	406	5.1.84	R2	1.12	0.93	0	1.2043
2020	406	5.1.84	R2	1.48	1.09	0	1.3578
2020	406	5.1.84	R2	1.59	1.22	0	1.30328
2020	406	5.1.84	R2	1.14	0.99	0	1.15152
2020	406	5.1.90	R1	1.26	1.1	0	1.14545
2020	406	5.1.90	R1	1.12	1.06	0	1.0566
2020	406	5.1.90	R1	1.41	1.22	0	1.15574
2020	406	5.1.90	R1	1.03	0.94	0	1.09574
2020	406	5.1.90	R1	1.24	1.16	0	1.06897
2020	406	5.1.90	R1	1.11	0.99	0	1.12121
2020	406	5.1.90	R1	1.22	1.11	0	1.0991
2020	406	5.1.90	R1	1.21	1.06	0	1.14151
2020	406	5.1.90	R1	1.06	0.95	0	1.11579
2020	406	5.1.90	R1	0.97	0.94	0	1.03191
2020	406	5.1.90	R2	1.14	1.1	0	1.03636
2020	406	5.1.90	R2	1.21	1.18	0	1.02542
2020	406	5.1.90	R2	1.55	1.28	0	1.21094
2020	406	5.1.90	R2	2.5	1.48	0	1.68919
2020	406	5.1.90	R2	1.31	1.21	0	1.08264
2020	406	5.1.90	R2	1.26	1.21	0	1.04132
2020	406	5.1.90	R2	1.29	1.14	0	1.13158
2020	406	5.1.90	R2	1.36	1.2	0	1.13333
2020	406	5.1.90	R2	1.22	1.15	0	1.06087
2020	406	5.1.93	R1	2.03	1.55	0.01742	1.30968
2020	406	5.1.93	R1	1.98	1.44	0.01742	1.375
2020	406	5.1.93	R1	1.9	1.54	0.01742	1.23377
2020	406	5.1.93	R1	1.9	1.42	0.01742	1.33803
2020	406	5.1.93	R1	1.79	1.52	0.01742	1.17763
2020	406	5.1.93	R1	2.03	1.62	0.01742	1.25309
2020	406	5.1.93	R1	2	1.55	0.01742	1.29032
2020	406	5.1.93	R1	1.75	1.42	0.01742	1.23239
2020	406	5.1.93	R1	2.08	1.67	0.01742	1.24551
2020	406	5.1.93	R1	1.97	1.56	0.01742	1.26282
2020	406	5.1.93	R2	1.79	1.35	0.01218	1.32593
2020	406	5.1.93	R2	2.04	1.48	0.01218	1.37838
2020	406	5.1.93	R2	1.8	1.45	0.01218	1.24138
2020	406	5.1.93	R2	1.66	1.36	0.01218	1.22059
2020	406	5.1.93	R2	1.89	1.49	0.01218	1.26846
2020	406	5.1.93	R2	1.66	1.39	0.01218	1.19424
2020	406	5.1.93	R2	1.98	1.5	0.01218	1.32
2020	406	5.1.93	R2	1.62	1.35	0.01218	1.2
2020	406	5.1.93	R2	1.95	1.6	0.01218	1.21875
2020	406	5.1.93	R2	1.96	1.63	0.01218	1.20245
2020	411	5.2.106	R1	1.19	1.16	0	1.02586
2020	411	5.2.106	R1	1.14	0.95	0	1.2
2020	411	5.2.106	R1	1.18	1.07	0	1.1028
2020	411	5.2.106	R1	1.23	1.09	0	1.12844
2020	411	5.2.106	R1	1.29	1.14	0	1.13158
2020	411	5.2.106	R1	1.24	1.16	0	1.06897
2020	411	5.2.106	R1	1.25	1.14	0	1.09649
2020	411	5.2.106	R1	1.33	1.3	0	1.02308
2020	411	5.2.106	R1	1.17	1.15	0	1.01739
2020	411	5.2.106	R1	1.21	1.13	0	1.0708
2020	411	5.2.106	R2	1.3	1.04	0	1.25
2020	411	5.2.106	R2	1.11	0.94	0	1.18085
2020	411	5.2.106	R2	1.27	1.14	0	1.11404
2020	411	5.2.106	R2	1.31	1.25	0	1.048
2020	411	5.2.106	R2	1.23	1.2	0	1.025
2020	411	5.2.106	R2	1.07	1.04	0	1.02885
2020	411	5.2.106	R2	1.25	1.2	0	1.04167
2020	411	5.2.106	R2	1.07	1.01	0	1.05941
2020	411	5.2.106	R2	1.12	1.08	0	1.03704
2020	411	5.2.106	R2	1.04	0.96	0	1.08333
2020	411	5.2.106	R3	1.14	1.05	0	1.08571
2020	411	5.2.106	R3	1.19	1.02	0	1.16667
2020	411	5.2.106	R3	1.17	1.11	0	1.05405
2020	411	5.2.106	R3	1.04	0.96	0	1.08333
2020	411	5.2.106	R3	1.04	0.97	0	1.07216
2020	411	5.2.106	R3	1.21	1.18	0	1.02542
2020	411	5.2.106	R3	1.18	1.1	0	1.07273
2020	411	5.2.106	R3	0.96	0.93	0	1.03226
2020	411	5.2.106	R3	1.14	1.13	0	1.00885
2020	411	5.2.106	R3	1.11	1.07	0	1.03738
2020	900	5.2.10	R1	2.16	1.58	0.01456	1.36709
2020	900	5.2.10	R1	2.14	1.63	0.01456	1.31288
2020	900	5.2.10	R1	2.25	1.63	0.01456	1.38037
2020	900	5.2.10	R1	2.13	1.55	0.01456	1.37419
2020	900	5.2.10	R1	1.49	1.17	0.01456	1.2735
2020	900	5.2.10	R1	1.57	1.21	0.01456	1.29752
2020	900	5.2.10	R1	2.05	1.48	0.01456	1.38514
2020	900	5.2.10	R1	2	1.47	0.01456	1.36054
2020	900	5.2.10	R1	1.94	1.42	0.01456	1.3662
2020	900	5.2.10	R1	1.74	1.3	0.01456	1.33846
2020	900	5.2.10	R2	1.74	1.29	0.01948	1.34884
2020	900	5.2.10	R2	1.97	1.53	0.01948	1.28758
2020	900	5.2.10	R2	2.17	1.49	0.01948	1.45638
2020	900	5.2.10	R2	2.04	1.46	0.01948	1.39726
2020	900	5.2.10	R2	1.83	1.42	0.01948	1.28873
2020	900	5.2.10	R2	2.22	1.54	0.01948	1.44156
2020	900	5.2.10	R2	1.74	1.3	0.01948	1.33846
2020	900	5.2.10	R2	1.91	1.34	0.01948	1.42537
2020	900	5.2.10	R2	1.62	1.14	0.01948	1.42105
2020	900	5.2.10	R2	2.09	1.52	0.01948	1.375
2020	900	5.2.10	R3	1.98	1.43	0.01778	1.38462
2020	900	5.2.10	R3	1.59	1.1	0.01778	1.44545
2020	900	5.2.10	R3	2.03	1.42	0.01778	1.42958
2020	900	5.2.10	R3	1.82	1.42	0.01778	1.28169
2020	900	5.2.10	R3	1.62	1.25	0.01778	1.296
2020	900	5.2.10	R3	1.59	1.21	0.01778	1.31405
2020	900	5.2.10	R3	1.82	1.34	0.01778	1.35821
2020	900	5.2.10	R3	1.99	1.59	0.01778	1.25157
2020	900	5.2.10	R3	1.88	1.46	0.01778	1.28767
2020	900	5.2.10	R3	1.75	1.37	0.01778	1.27737
2020	411	5.2.110	R1	1.52	1.02	0	1.4902
2020	411	5.2.110	R1	1.04	0.98	0	1.06122
2020	411	5.2.110	R1	1.05	1	0	1.05
2020	411	5.2.110	R1	1.16	1.04	0	1.11538
2020	411	5.2.110	R1	1.32	1.21	0	1.09091
2020	411	5.2.110	R1	1.08	1.05	0	1.02857
2020	411	5.2.110	R1	1.1	0.98	0	1.12245
2020	411	5.2.110	R1	1.06	1.05	0	1.00952
2020	411	5.2.110	R1	1.09	1.07	0	1.01869
2020	411	5.2.110	R1	0.99	0.91	0	1.08791
2020	411	5.2.110	R2	1.18	1.09	0	1.08257
2020	411	5.2.110	R2	1.24	1.2	0	1.03333
2020	411	5.2.110	R2	1.22	1.11	0	1.0991
2020	411	5.2.110	R2	1.24	1.12	0	1.10714
2020	411	5.2.110	R2	1.34	1.24	0	1.08065
2020	411	5.2.110	R2	1.17	1.14	0	1.02632
2020	411	5.2.110	R2	1.36	1.22	0	1.11475
2020	411	5.2.110	R2	1.32	1.14	0	1.15789
2020	411	5.2.110	R2	1.14	1.11	0	1.02703
2020	411	5.2.110	R2	1.22	1.19	0	1.02521
2020	411	5.2.110	R3	1.4	1.25	0	1.12
2020	411	5.2.110	R3	1.2	1.19	0	1.0084
2020	411	5.2.110	R3	1.13	1.06	0	1.06604
2020	411	5.2.110	R3	1.28	1.23	0	1.04065
2020	411	5.2.110	R3	1.17	1.09	0	1.07339
2020	411	5.2.110	R3	1.12	0.99	0	1.13131
2020	411	5.2.110	R3	1.13	1.11	0	1.01802
2020	411	5.2.110	R3	1.15	1.1	0	1.04545
2020	411	5.2.110	R3	1.19	1.09	0	1.09174
2020	411	5.2.112	R1	1.39	1.24	0	1.12097
2020	411	5.2.112	R1	1.28	1.19	0	1.07563
2020	411	5.2.112	R1	1.4	1.24	0	1.12903
2020	411	5.2.112	R1	1.53	1.23	0	1.2439
2020	411	5.2.112	R1	2.01	1.46	0	1.37671
2020	411	5.2.112	R1	1.23	1.16	0	1.06034
2020	411	5.2.112	R1	1.38	1.3	0	1.06154
2020	411	5.2.112	R1	1.44	1.38	0	1.04348
2020	411	5.2.112	R1	1.4	1.15	0	1.21739
2020	411	5.2.112	R1	1.19	1.15	0	1.03478
[truncated: 39,300 more rows]

## Sheet: espaldera_5_post
season	crossing	segregants	date_harvest	replicated	cluster_initial_weight	cluster_final_weight	cluster_weight_loss (%)	rachis_weight
2020	902	5.9.5	2020-01-07	R1	91.6	86	6.11354	4
2020	902	5.9.5	2020-01-07	R2	113	109	3.53982	5
2020	902	5.9.5	2020-01-07	R3	96.3	92	4.46521	6
2020	902	5.9.4	2020-01-07	R1	99.2	90	9.27419	9
2020	902	5.9.4	2020-01-07	R2	147.7	137	7.24441	12
2020	902	5.9.4	2020-01-07	R3	111.2	106	4.67626	13
2020	902	5.9.11	2020-01-07	R1	99.8	96	3.80762	7
2020	902	5.9.11	2020-01-07	R2	68.2	67	1.75953	5
2020	406	5.7.140	2020-01-07	R1	218.5	207	5.26316	7
2020	406	5.7.140	2020-01-07	R2	262.6	251	4.41736	9
2020	111	5.7.93	2020-01-07	R1	223.4	216	3.31244	12
2020	111	5.7.93	2020-01-07	R2	132.4	129	2.56798	7
2020	111	5.7.93	2020-01-07	R3	466	449	3.64807	17
2020	902	5.2.77	2020-01-07	R1	155.2	149	3.99485	4
2020	111	5.5.66	2020-01-13	R1	71	69.2	2.53521	2.4
2020	111	5.5.66	2020-01-13	R2	88.9	86.9	2.24972	1.8
2020	111	5.5.101	2020-01-13	R1	215.9	210.2	2.64011	6.1
2020	111	5.5.109	2020-01-13	R1	107.4	105.3	1.95531	4.4
2020	111	5.5.98	2020-01-13	R1	69.3	68.3	1.443	1.1
2020	111	5.4.146	2020-01-13	R1	64.9	63.1	2.7735	2.7
2020	111	5.4.146	2020-01-13	R2	81	79	2.46914	2.7
2020	111	5.4.138	2020-01-13	R1	61.8	58.9	4.69256	0.9
2020	111	5.4.138	2020-01-13	R2	97.7	96.2	1.53531	2.1
2020	111	5.4.138	2020-01-13	R3	74.9	72.5	3.20427	1.6
2020	111	5.4.135	2020-01-13	R1	628.8	615.9	2.05153	9.5
2020	111	5.4.135	2020-01-13	R2	361.6	355.1	1.79757	6.4
2020	111	5.3.171	2020-01-13	R1	72.7	70.3	3.30124	6.5
2020	111	5.3.171	2020-01-13	R2	43.7	41.2	5.72082	2.8
2020	111	5.4.154	2020-01-13	R1	126	120.4	4.44444	2.7
2020	111	5.4.154	2020-01-13	R2	135.6	131.1	3.31858	2.6
2020	111	5.4.154	2020-01-13	R3	149.7	143.4	4.20842	4.3
2020	111	5.4.156	2020-01-13	R1	199.3	192.8	3.26141	8
2020	111	5.4.156	2020-01-13	R2	196.5	188.6	4.02036	6.6
2020	111	5.4.156	2020-01-13	R3	184.1	178.5	3.04183	7.7
2020	902	5.2.72	2020-01-13	R1	30.9	28.4	8.09061	5.5
2020	902	5.2.72	2020-01-13	R2	86.5	82.4	4.73988	2.8
2020	902	5.6.65	2020-01-14	R1	260.9	254	2.64469	9.2
2020	902	5.6.65	2020-01-14	R2	138.1	132.8	3.8378	4.3
2020	902	5.6.65	2020-01-14	R3	326.9	318.9	2.44723	8.3
2020	902	5.6.72	2020-01-14	R1	431.7	416.4	3.54413	13.8
2020	902	5.6.20	2020-01-14	R1	207.2	203.6	1.73745	4.8
2020	902	5.6.20	2020-01-14	R2	327.4	320.2	2.19914	9.1
2020	902	5.6.20	2020-01-14	R3	435.9	428.5	1.69764	13
2020	902	5.6.45	2020-01-14	R1	180	175.9	2.27778	3.4
2020	902	5.6.45	2020-01-14	R2	164.9	161.2	2.24378	5.7
2020	902	5.6.25	2020-01-14	R1	57.2	54.6	4.54545	4.9
2020	902	5.6.25	2020-01-14	R2	68.2	64.4	5.57185	5.3
2020	406	5.7.146	2020-01-14	R1	96.1	90.9	5.41103	3.2
2020	406	5.7.146	2020-01-14	R2	218.6	206.7	5.44373	7.1
2020	406	5.7.146	2020-01-14	R3	37.8	35.7	5.55556	1.8
2020	111	5.7.46	2020-01-14	R1	387.1	378	2.35081	5.2
2020	111	5.7.46	2020-01-14	R2	495	485.8	1.85859	6.6
2020	111	5.7.26	2020-01-14	R1	36.2	34.7	4.14365	2.7
2020	111	5.7.26	2020-01-14	R2	77	74.9	2.72727	3.6
2020	111	5.7.123	2020-01-14	R1	193.4	183.3	5.22234	4.8
2020	111	5.7.60	2020-01-14	R1	288.3	280.5	2.70552	3.7
2020	111	5.7.60	2020-01-14	R2	109.5	106.4	2.83105	3.1
2020	111	5.7.60	2020-01-14	R3	322.3	316.2	1.89265	4.9
2020	111	5.7.111	2020-01-14	R1	290	282.1	2.72414	6.9
2020	111	5.7.111	2020-01-14	R2	293	283.2	3.34471	4.3
2020	111	5.7.115	2020-01-14	R1	254.8	244.4	4.08163	5.5
2020	111	5.7.82	2020-01-14	R1	370.4	360.6	2.64579	5.6
2020	111	5.7.107	2020-01-14	R1	139.2	133.3	4.23851	12.7
2020	111	5.7.107	2020-01-14	R2	97.3	93	4.41932	6.3
2020	111	5.7.107	2020-01-14	R3	106.6	98	8.06754	10.4
2020	902	5.2.74	2020-01-17	R1	108.8	106	2.57353	6
2020	902	5.2.74	2020-01-17	R2	113.9	109	4.30202	6.3
2020	902	5.2.74	2020-01-17	R3	122.3	119	2.69828	6.1
2020	411	5.2.147	2020-01-17	R1	250.5	245	2.19561	4.2
2020	411	5.2.147	2020-01-17	R2	150.6	147	2.39044	1.8
2020	111	5.4.140	2020-01-17	R1	188.4	184	2.33546	4.9
2020	111	5.4.143	2020-01-17	R1	223.5	220	1.566	3.8
2020	111	5.4.143	2020-01-17	R2	291.5	283	2.91595	5.3
2020	111	5.4.149	2020-01-17	R1	118.5	114	3.79747	2.5
2020	111	5.5.17	2020-01-17	R1	122.8	117	4.72313	2.9
2020	111	5.5.48	2020-01-17	R1	164.7	156	5.28233	4.2
2020	111	5.5.48	2020-01-17	R2	183.5	177	3.54223	3.4
2020	111	5.5.71	2020-01-17	R1	101.2	97	4.1502	2.7
2020	111	5.5.78	2020-01-17	R1	567.6	540	4.86258	7.3
2020	111	5.5.86	2020-01-17	R1	46.7	43	7.92291	0.8
2020	111	5.5.86	2020-01-17	R2	72.3	65	10.0968	2.7
2020	902	5.6.30	2020-01-17	R1	250.5	243	2.99401	5.5
2020	902	5.6.30	2020-01-17	R2	246.6	240	2.6764	5.5
2020	902	5.6.36	2020-01-17	R1	551.2	544	1.30624	9
2020	902	5.6.36	2020-01-17	R2	224.1	220	1.82954	4.9
2020	902	5.6.43	2020-01-17	R1	403.8	393	2.67459	9.7
2020	902	5.6.43	2020-01-17	R2	137.8	134	2.75762	3.8
2020	111	5.7.31	2020-01-17	R1	381.8	367	3.87638	5.7
2020	111	5.7.31	2020-01-17	R2	692.7	671	3.13267	10.1
2020	111	5.7.31	2020-01-17	R3	493.9	482	2.40939	8.6
2020	111	5.7.32	2020-01-17	R1	230.7	225	2.47074	5.4
2020	111	5.7.32	2020-01-17	R2	313.1	305	2.58703	10.1
2020	411	5.6.104	2020-01-17	R1	265.4	259	2.41145	7.6
2020	411	5.6.104	2020-01-17	R2	197.7	190	3.89479	4.1
2020	411	5.6.104	2020-01-17	R3	116.9	113	3.33618	5.5
2020	111	5.7.73	2020-01-17	R1	120.2	115	4.32612	6.1
2020	111	5.7.73	2020-01-17	R2	90.5	85	6.07735	4.2
2020	929	5.10.18	2020-01-17	R1	93	86	7.52688	2.9
2020	929	5.10.66	2020-01-17	R1	174.6	167	4.35281	3.3
2020	406	5.4.66	2020-01-23	R1	94.2	89	5.52017	2.3
2020	406	5.4.42	2020-01-23	R1	78.3	56	28.4802	1.7
2020	406	5.4.42	2020-01-23	R2	109.7	98	10.6655	1.4
2020	406	5.4.75	2020-01-23	R1	173.5	168	3.17003	3.7
2020	406	5.4.75	2020-01-23	R2	159	154	3.14465	2.8
2020	406	5.4.75	2020-01-23	R3	159.7	153	4.19537	3.5
2020	111	5.5.15	2020-01-23	R1	113.7	111	2.37467	3.2
2020	111	5.5.56	2020-01-23	R1	365.3	349	4.46209	3.9
2020	111	5.5.59	2020-01-23	R1	116.8	111.1	4.88014	3.7
2020	111	5.5.59	2020-01-23	R2	310.7	299.4	3.63695	9.8
2020	111	5.5.76	2020-01-23	R1	580.3	558.3	3.79114	13.2
2020	111	5.5.76	2020-01-23	R2	529.8	513.4	3.09551	11.8
2020	111	5.5.76	2020-01-23	R3	627.8	608.2	3.12201	12.9
2020	111	5.5.84	2020-01-23	R1	99.5	97.4	2.11055	2.9
2020	111	5.5.99	2020-01-23	R1	52.2	49.7	4.78927	3
2020	111	5.5.92	2020-01-23	R1	125.5	120.8	3.74502	2.4
2020	111	5.5.97	2020-01-23	R1	405.7	394.9	2.66207	5.8
2020	111	5.5.97	2020-01-23	R2	576.3	557.5	3.26219	11.8
2020	111	5.5.97	2020-01-23	R3	214.1	207.1	3.2695	3.3
2020	411	5.6.125	2020-01-23	R1	106.9	100.8	5.70627	3.3
2020	411	5.6.115	2020-01-23	R1	118.8	110.1	7.32323	5.7
2020	411	5.6.115	2020-01-23	R2	121.3	115.4	4.86397	6.9
2020	411	5.6.127	2020-01-23	R1	464.4	450	3.10078	6.4
2020	411	5.6.127	2020-01-23	R2	219.2	213	2.82847	5.6
2020	411	5.6.143	2020-01-23	R1	190.6	187	1.88877	2.5
2020	411	5.6.143	2020-01-23	R2	250.6	246	1.83559	3.9
2020	411	5.6.143	2020-01-23	R3	337.6	334	1.06635	4.9
2020	902	5.6.11	2020-01-23	R1	181.2	176	2.86976	3.9
2020	902	5.6.11	2020-01-23	R2	392.2	382	2.60071	7.7
2020	902	5.6.11	2020-01-23	R3	319.3	309	3.22581	6.6
2020	111	5.4.151	2020-01-24	R1	49.5	47	5.05051	2.8
2020	411	5.2.138	2020-01-24	R1	142.7	137.3	3.78416	2.5
2020	411	5.2.138	2020-01-24	R2	108.2	101.1	6.56192	2.6
2020	900	5.3.23	2020-01-24	R1	458.5	452.9	1.22137	10.2
2020	900	5.3.23	2020-01-24	R2	244.3	241.7	1.06427	3
2020	111	5.4.164	2020-01-24	R1	217.3	211.9	2.48504	9.8
2020	111	5.4.164	2020-01-24	R2	111.8	107.1	4.20394	5
2020	902	5.6.39	2020-01-24	R1	109	106.4	2.38532	10.7
2020	411	5.6.140	2020-01-24	R1	188.5	185.8	1.43236	5
2020	411	5.6.140	2020-01-24	R2	167.3	163.8	2.09205	4.7
2020	411	5.6.140	2020-01-24	R3	182.2	174.5	4.22613	4.3
2020	111	5.7.103	2020-01-27	R1	1060.5	1021	3.72466	25
2020	111	5.7.103	2020-01-27	R2	685.6	671	2.12952	17.6
2020	111	5.7.103	2020-01-27	R3	158.1	155	1.96078	3.2
2020	411	5.8.119	2020-01-27	R1	143.8	140	2.64256	3.8
2020	411	5.8.119	2020-01-27	R2	93.1	90	3.32975	1.5
2020	111	5.7.108	2020-01-27	R1	483.5	474	1.96484	6
2020	411	5.8.103	2020-01-27	R1	108	99	8.33333	3.7
2020	111	5.7.90	2020-01-27	R1	35.4	34	3.9548	5.1
2020	111	5.7.43	2020-01-27	R1	51.7	50	3.2882	2
2020	111	5.5.104	2020-01-27	R1	418.9	409.3	2.29172	4.7
2020	111	5.5.104	2020-01-27	R2	162.8	159.6	1.9656	2.6
2020	111	5.5.104	2020-01-27	R3	269.6	265.4	1.55786	5.3
2020	912	5.9.160	2020-01-27	R1	274.6	267.4	2.622	11.4
2020	111	5.7.70	2020-01-27	R1	314.4	307.7	2.13104	4.4
2020	111	5.7.70	2020-01-27	R2	69	64.8	6.08696	1.9
2020	111	5.7.59	2020-01-31	R1	114.7	111.1	3.13862	2.8
2020	111	5.7.59	2020-01-31	R2	159.3	151	5.2103	6.4
2020	111	5.7.59	2020-01-31	R3	129.1	124.8	3.33075	4.6
2020	411	5.2.156	2020-01-31	R1	293.2	288.3	1.67121	5.4
2020	411	5.2.156	2020-01-31	R2	209.7	208.2	0.715308	2.1
2020	411	5.2.156	2020-01-31	R3	300	295.4	1.53333	4.7
2020	406	5.7.153	2020-01-31	R1	134.1	130	3.05742	4
2020	111	5.7.83	2020-01-31	R1	344.4	338.3	1.7712	4.3
2020	111	5.7.83	2020-01-31	R2	154.8	148.3	4.19897	2.1
2020	111	5.7.83	2020-01-31	R3	151.6	149.3	1.51715	2.3
2020	900	5.9.127	2020-01-31	R1	159.6	155	2.88221	2.8
2020	411	5.8.151	2020-01-31	R1	389.4	376.9	3.21007	9.7
2020	411	5.8.151	2020-01-31	R2	545.4	511.5	6.21562	9
2020	411	5.8.151	2020-01-31	R3	151.2	149	1.45503	2.6
2020	902	5.2.76	2020-01-31	R1	396.8	392	1.20968	8
2020	902	5.2.76	2020-01-31	R2	376.8	367.1	2.57431	5.4
2020	902	5.2.76	2020-01-31	R3	306.6	301.5	1.66341	4.3
2020	411	5.8.141	2020-01-31	R1	214.1	210.6	1.63475	5.6
2020	411	5.8.141	2020-01-31	R2	144	142.2	1.25	2.1
2020	912	5.9.151	2020-01-31	R1	401.6	395.2	1.59363	10.9
2020	912	5.9.151	2020-01-31	R2	298.7	293.8	1.64044	11.1
2020	912	5.9.151	2020-01-31	R3	396.8	389.7	1.78931	10.4
2020	411	5.8.53	2020-01-31	R1	375.3	366.1	2.45137	9.8
2020	411	5.8.53	2020-01-31	R2	194.1	187	3.65791	6.4
2020	411	5.8.53	2020-01-31	R3	158.5	148.4	6.37224	5.5
2020	900	5.3.12	2020-01-31	R1	195.4	191.9	1.7912	4.2
2020	900	5.3.12	2020-01-31	R2	586.8	578.4	1.43149	6.9
2020	406	5.4.80	2020-01-31	R1	104.5	101.8	2.58373	2.5
2020	406	5.4.80	2020-01-31	R2	208.9	205.1	1.81905	6.1
2020	411	5.6.151	2020-01-31	R1	591.5	577.3	2.40068	10.8
2020	411	5.6.151	2020-01-31	R2	348.4	343.4	1.43513	5
2020	411	5.6.151	2020-01-31	R3	480.6	472.4	1.7062	9.9
2020	406	5.4.54	2020-01-31	R1	511.7	505.1	1.28982	8
2020	406	5.4.54	2020-01-31	R2	625.5	618.8	1.07114	8.9
2020	406	5.4.54	2020-01-31	R3	752.8	736.1	2.21838	9.8
2020	411	5.8.80	2020-01-31	R1	138.1	135.1	2.17234	4.3
2020	411	5.8.80	2020-01-31	R2	154.6	151.5	2.00517	4.4
2020	411	5.8.127	2020-01-31	R1	359.2	351.7	2.08797	7.2
2020	411	5.8.127	2020-01-31	R2	198.1	195.5	1.31247	3.6
2020	406	5.1.137	2020-01-31	R1	241.6	235.8	2.40066	3.5
2020	406	5.1.137	2020-01-31	R2	295.9	287.7	2.77121	6.7
2020	406	5.1.137	2020-01-31	R3	289.3	285.5	1.31352	4.9
2020	111	5.5.100	2020-01-31	R1	402.5	395.6	1.71429	8.2
2020	111	5.5.100	2020-01-31	R2	349.9	338.8	3.17233	5
2020	111	5.7.52	2020-01-31	R1	201.1	195	3.03332	8.8
2020	111	5.7.52	2020-01-31	R2	110	105.5	4.09091	4.7
2020	411	5.4.21	2020-01-31	R1	371.6	356	4.19806	3.5
2020	411	5.4.21	2020-01-31	R2	183.3	169.6	7.47409	1.4
2020	411	5.4.21	2020-01-31	R3	202.1	195.9	3.06779	2.2
2020	406	5.5.165	2020-01-31	R1	506.2	497.7	1.67918	11.6
2020	406	5.5.165	2020-01-31	R2	143.5	140.9	1.81185	4.4
2020	900	5.2.9	2020-01-31	R1	264.2	259.1	1.93036	5.2
2020	900	5.2.9	2020-01-31	R2	293.1	287.2	2.01296	5.8
2020	900	5.2.9	2020-01-31	R3	246.9	241.7	2.10612	5.9
2020	900	5.9.114	2020-01-31	R1	65	62.9	3.23077	2.5
2020	406	5.1.63	2020-02-04	R1	224.4	211	5.97148	3.2
2020	406	5.1.63	2020-02-04	R2	264.3	250	5.41052	3.7
2020	406	5.1.63	2020-02-04	R3	164.7	158.6	3.7037	2
2020	406	5.1.83	2020-02-04	R1	142	136.9	3.59155	3
2020	406	5.1.83	2020-02-04	R2	161	157.4	2.23602	6.7
2020	406	5.1.81	2020-02-04	R1	303.5	296.9	2.17463	2.9
2020	406	5.1.111	2020-02-04	R1	205.6	199.6	2.91829	3.1
2020	406	5.1.111	2020-02-04	R2	382.2	365	4.50026	12.7
2020	406	5.1.135	2020-02-04	R1	152.3	147	3.47997	2.4
2020	406	5.1.149	2020-02-04	R1	88.7	84.9	4.2841	1.8
2020	406	5.1.149	2020-02-04	R2	34.1	32.4	4.98534	0.9
2020	406	5.1.153	2020-02-04	R1	78	75.2	3.58974	1.2
2020	406	5.1.153	2020-02-04	R2	57.4	55.3	3.65854	1
2020	406	5.1.153	2020-02-04	R3	53.1	50.4	5.08475	1.2
2020	411	5.1.169	2020-02-04	R1	72.5	69	4.82759	0.7
2020	411	5.1.169	2020-02-04	R2	66.1	63.7	3.63086	1.1
2020	411	5.1.172	2020-02-04	R1	109.8	104.3	5.00911	2.2
2020	411	5.1.172	2020-02-04	R2	206.5	195.4	5.3753	5.1
2020	411	5.1.172	2020-02-04	R3	135	128.2	5.03704	2.6
2020	929	5.10.73	2020-02-04	R1	269.6	258.1	4.26558	5.1
2020	929	5.10.73	2020-02-04	R2	127.5	118	7.45098	5.1
2020	929	5.10.79	2020-02-04	R1	503.2	484.1	3.79571	5
2020	929	5.10.79	2020-02-04	R2	469.7	457.7	2.55482	4.5
2020	929	5.10.79	2020-02-04	R3	270.4	263.1	2.6997	4
2020	929	5.10.88	2020-02-04	R1	417	408.7	1.99041	4.8
2020	929	5.10.88	2020-02-04	R2	429	419.3	2.26107	5.5
2020	929	5.10.130	2020-02-04	R1	907.4	879.6	3.0637	8.3
2020	929	5.10.136	2020-02-04	R1	369.4	359.5	2.68002	4.1
2020	929	5.10.136	2020-02-04	R2	407.5	401.7	1.42331	5.5
2020	929	5.10.136	2020-02-04	R3	167.4	165.1	1.37395	2
2020	929	5.10.156	2020-02-04	R1	175.2	170.9	2.45434	6.2
2020	929	5.10.156	2020-02-04	R2	236.3	232.8	1.48117	5.3
2020	929	5.10.156	2020-02-04	R3	176.8	173.2	2.0362	1.9
2020	929	5.10.158	2020-02-04	R1	307.3	303.1	1.36674	5.1
2020	929	5.10.158	2020-02-04	R2	417	412.1	1.17506	6.3
2020	929	5.10.158	2020-02-04	R3	459.4	448.7	2.32912	8.2
2020	900	5.2.2	2020-02-05	R1	470.6	455.9	3.12367	4.1
2020	900	5.2.2	2020-02-05	R2	215.9	208.5	3.42751	4.1
2020	900	5.2.2	2020-02-05	R3	173.4	168.2	2.99885	2.7
2020	900	5.2.5	2020-02-05	R1	169	165.7	1.95266	3.4
2020	900	5.2.7	2020-02-05	R1	131.7	128.5	2.42976	1.5
2020	900	5.2.7	2020-02-05	R2	201.3	195.5	2.88127	4.3
2020	900	5.2.7	2020-02-05	R3	87.8	85.9	2.16401	0.7
2020	900	5.2.13	2020-02-05	R1	291.7	280.1	3.97669	9.9
2020	900	5.2.13	2020-02-05	R2	320	306.2	4.3125	8.5
2020	900	5.2.15	2020-02-05	R1	81.1	77.3	4.68557	3.1
2020	900	5.2.15	2020-02-05	R2	113	107.9	4.51327	4.8
2020	900	5.2.16	2020-02-05	R1	306.8	298.1	2.83572	4.6
2020	900	5.2.16	2020-02-05	R2	207.7	200.9	3.27395	2.8
2020	900	5.2.16	2020-02-05	R3	94.7	92	2.85111	1.3
2020	900	5.2.17	2020-02-05	R1	100.3	96.9	3.38983	1
2020	900	5.2.17	2020-02-05	R2	144.9	141.4	2.41546	2
2020	411	5.2.118	2020-02-05	R1	278.8	269.3	3.40746	6.5
2020	411	5.2.118	2020-02-05	R2	193.8	185.9	4.07637	3.9
2020	411	5.2.118	2020-02-05	R3	104.3	98.8	5.27325	2.4
2020	411	5.2.124	2020-02-05	R1	257.4	246.6	4.1958	2.5
2020	411	5.2.124	2020-02-05	R2	217.5	209.1	3.86207	3.6
2020	411	5.2.125	2020-02-05	R1	254.9	249.4	2.15771	2.5
2020	411	5.2.125	2020-02-05	R2	456.9	443	3.04224	3.7
2020	411	5.2.125	2020-02-05	R3	422.4	410.7	2.76989	3.7
2020	411	5.2.131	2020-02-05	R1	654.3	641.5	1.95629	7.9
2020	411	5.2.131	2020-02-05	R2	204.6	199.2	2.6393	3.4
2020	411	5.2.134	2020-02-05	R1	182.8	175.6	3.93873	1.5
2020	411	5.2.134	2020-02-05	R2	145.3	137.8	5.16173	1.6
2020	411	5.2.137	2020-02-05	R1	144.7	128.5	11.1956	7.9
2020	411	5.2.137	2020-02-05	R2	86	79.8	7.2093	2.6
2020	411	5.2.137	2020-02-05	R3	91	84.9	6.7033	3.3
2020	411	5.2.154	2020-02-05	R1	228.1	222.3	2.54274	3
2020	411	5.2.154	2020-02-05	R2	231.8	226.8	2.15703	3.6
2020	411	5.2.169	2020-02-05	R1	507.3	488.2	3.76503	5.5
2020	411	5.2.169	2020-02-05	R2	901.9	873.9	3.10456	10
2020	900	5.3.5	2020-02-05	R1	152.5	148.8	2.42623	1.1
2020	900	5.3.5	2020-02-05	R2	122.4	120.2	1.79739	1.3
2020	900	5.3.5	2020-02-05	R3	133.9	131.6	1.7177	1.1
2020	900	5.3.8	2020-02-05	R1	119.7	116.9	2.33918	1.8
2020	900	5.3.8	2020-02-05	R2	579.9	470.3	18.8998	2.7
2020	900	5.3.9	2020-02-05	R1	120	115.6	3.66667	1.4
2020	900	5.3.9	2020-02-05	R2	79.4	74.4	6.29723	0.9
2020	900	5.3.11	2020-02-05	R1	297.1	276.6	6.90003	3.3
2020	900	5.3.11	2020-02-05	R2	288.5	287.4	0.381282	3.4
2020	900	5.3.21	2020-02-05	R1	180.7	173.9	3.76314	2.5
2020	900	5.3.21	2020-02-05	R2	261.3	253.3	3.06162	6.4
2020	900	5.3.21	2020-02-05	R3	153.8	148.6	3.38101	3.2
2020	411	5.4.11	2020-02-05	R1	121.3	115	5.19373	2.1
2020	411	5.4.11	2020-02-05	R2	287.8	272.2	5.42043	5.7
2020	411	5.4.16	2020-02-05	R1	365.4	357.9	2.05255	4
2020	406	5.4.100	2020-02-05	R1	324.1	318.7	1.66615	4.6
2020	411	5.4.9	2020-02-07	R1	386.1	375.3	2.7972	5.7
2020	411	5.4.18	2020-02-07	R1	175.8	170.1	3.24232	2.3
2020	406	5.4.32	2020-02-07	R1	176.8	170.5	3.56335	1.3
2020	406	5.4.32	2020-02-07	R2	187.5	183.7	2.02667	2.7
2020	406	5.4.32	2020-02-07	R3	217.7	211.2	2.98576	2.4
2020	406	5.4.63	2020-02-07	R1	144.9	140.9	2.76052	3.8
2020	406	5.4.63	2020-02-07	R2	137.9	135.1	2.03046	1.7
2020	406	5.4.63	2020-02-07	R3	139.5	135.7	2.72401	3.9
2020	406	5.4.78	2020-02-07	R1	263.1	258.9	1.59635	2.9
2020	406	5.4.78	2020-02-07	R2	270.3	247.3	8.50906	2.8
2020	406	5.4.113	2020-02-07	R1	168.1	158.6	5.6514	2.4
2020	406	5.4.113	2020-02-07	R2	100.2	95	5.18962	0.9
2020	406	5.4.113	2020-02-07	R3	199.3	189.2	5.06774	4.6
2020	406	5.4.115	2020-02-07	R1	191.8	188.7	1.61627	1.7
2020	406	5.4.115	2020-02-07	R2	339.9	331.8	2.38305	4.7
2020	406	5.4.115	2020-02-07	R3	207.9	203.5	2.1164	5.2
2020	406	5.4.124	2020-02-07	R1	106.3	103.8	2.35183	7.6
2020	406	5.4.124	2020-02-07	R2	96.1	94.3	1.87305	6.1
2020	406	5.4.124	2020-02-07	R3	177.6	175.1	1.40766	9.1
2020	406	5.4.120	2020-02-07	R1	350	339.1	3.11429	4.6
2020	406	5.4.120	2020-02-07	R2	200.9	193.9	3.48432	3.8
2020	406	5.4.120	2020-02-07	R3	218.7	212.5	2.83493	3.6
2020	406	5.4.129	2020-02-07	R1	467.6	447.6	4.27716	4
2020	406	5.4.129	2020-02-07	R2	192.5	185	3.8961	4.1
2020	406	5.4.129	2020-02-07	R3	548.8	522.2	4.84694	5.1
2020	111	5.5.55	2020-02-07	R1	90.3	86.3	4.42968	2.8
2020	111	5.5.55	2020-02-07	R2	212.9	203.7	4.32128	4.3
2020	111	5.5.55	2020-02-07	R3	145.3	140.3	3.44116	4.1
2020	111	5.5.85	2020-02-07	R1	90.7	88.3	2.64609	0.9
2020	111	5.5.85	2020-02-07	R2	223.4	217.3	2.73053	1.6
2020	111	5.5.95	2020-02-07	R1	534.7	519.4	2.86142	4.7
2020	411	5.6.119	2020-02-07	R1	165	161.2	2.30303	2.4
2020	411	5.6.119	2020-02-07	R2	135.6	128.3	5.38348	2.3
2020	902	5.6.71	2020-02-07	R1	385.1	370.9	3.68735	2.5
2020	902	5.6.71	2020-02-07	R2	436.1	422.7	3.07269	3.4
2020	902	5.6.71	2020-02-07	R3	410.8	395.9	3.62707	4.4
2020	411	5.6.142	2020-02-07	R1	617.6	593.8	3.85363	7.6
2020	411	5.6.163	2020-02-07	R1	107.3	104.6	2.51631	2.4
2020	411	5.6.169	2020-02-07	R1	722.1	699.4	3.14361	6.2
2020	111	5.7.51	2020-02-07	R1	105.1	99.9	4.94767	1.3
2020	111	5.7.51	2020-02-07	R2	138.7	132.7	4.32588	3.7
2020	111	5.7.75	2020-02-07	R1	370.6	355.9	3.96654	1.8
2020	111	5.7.75	2020-02-07	R2	300.5	290.2	3.42762	1.7
2020	111	5.7.75	2020-02-07	R3	347.3	337.7	2.76418	2.2
2020	111	5.7.86	2020-02-07	R1	203.1	196.3	3.3481	3.9
2020	111	5.7.97	2020-02-07	R1	169.4	162	4.36836	5.3
2020	111	5.7.97	2020-02-07	R2	213.4	205.2	3.84255	4.6
2020	111	5.7.97	2020-02-07	R3	160.1	157.1	1.87383	3.6
2020	111	5.7.98	2020-02-07	R1	213	201.7	5.30516	5.8
2020	111	5.7.98	2020-02-07	R2	313.5	299.7	4.40191	8.5
2020	111	5.7.102	2020-02-07	R1	111.3	108.1	2.87511	3.6
2020	111	5.7.102	2020-02-07	R2	203.2	196.5	3.29724	5.4
2020	111	5.7.102	2020-02-07	R3	126.8	121.7	4.02208	3.7
2020	111	5.7.109	2020-02-07	R1	307.5	301	2.11382	4.5
2020	111	5.7.119	2020-02-07	R1	78.7	75.7	3.81194	2.6
2020	111	5.7.119	2020-02-07	R2	94.1	90.6	3.71945	3.6
2020	111	5.7.119	2020-02-07	R3	72.4	70.9	2.07182	3.6
2020	406	5.7.139	2020-02-07	R1	280.8	272.4	2.99145	2.8
2020	406	5.7.139	2020-02-07	R2	293.2	286.6	2.25102	5.1
2020	406	5.7.139	2020-02-07	R3	371.6	370.9	0.188375	4.3
2020	411	5.8.101	2020-02-07	R1	164.2	161.3	1.76614	2.7
2020	411	5.8.101	2020-02-07	R2	135.4	132.1	2.43722	2.7
2020	411	5.8.101	2020-02-07	R3	213.9	206.1	3.64656	3.4
2020	411	5.8.114	2020-02-07	R1	157.5	153.2	2.73016	2.1
2020	411	5.8.114	2020-02-07	R2	287.7	279.1	2.98922	3.1
2020	411	5.8.114	2020-02-07	R3	309.8	301.5	2.67915	6.8
2020	411	5.8.135	2020-02-07	R1	761.3	737.2	3.16564	12.2
2020	411	5.8.135	2020-02-07	R2	668.4	644.3	3.60563	9.9
2020	411	5.8.135	2020-02-07	R3	473.6	464.8	1.85811	10.8
2020	411	5.8.137	2020-02-07	R1	292.6	288.1	1.53794	7.1
2020	411	5.8.137	2020-02-07	R2	355.8	346.8	2.52951	10.9
2020	411	5.8.137	2020-02-07	R3	238.9	232.8	2.55337	4.8
2020	411	5.8.149	2020-02-07	R1	597.7	585.4	2.05789	10.7
2020	411	5.8.149	2020-02-07	R2	704.9	686.9	2.55355	13.1
2020	411	5.8.149	2020-02-07	R3	182.2	178.4	2.08562	2.2
2020	406	5.1.93	2020-02-12	R1	128.3	123	4.13094	1.2
2020	406	5.1.93	2020-02-12	R2	432.6	418.5	3.25936	5.8
2020	406	5.1.125	2020-02-12	R1	240.1	234.3	2.41566	1.7
2020	406	5.1.125	2020-02-12	R2	177.5	171.5	3.38028	1.4
2020	406	5.1.125	2020-02-12	R3	133.5	128	4.11985	1.1
2020	406	5.1.130	2020-02-12	R1	263.5	253	3.98482	4.7
2020	406	5.1.130	2020-02-12	R2	277	266.1	3.93502	4.4
2020	406	5.1.142	2020-02-12	R1	525.3	504.8	3.90253	11.3
2020	406	5.1.142	2020-02-12	R2	206.4	197.5	4.31202	6.5
2020	406	5.1.142	2020-02-12	R3	143.7	135.7	5.56715	3.8
2020	406	5.1.148	2020-02-12	R1	386.3	376.7	2.48512	3
2020	406	5.1.148	2020-02-12	R2	344.9	336.7	2.3775	2.4
2020	406	5.1.148	2020-02-12	R3	475.2	457.1	3.80892	5.8
2020	406	5.1.151	2020-02-12	R1	299.6	287	4.20561	3.5
2020	406	5.1.151	2020-02-12	R2	295.4	290.8	1.55721	6.4
2020	406	5.1.152	2020-02-12	R1	304.7	298.3	2.10043	5
2020	406	5.1.152	2020-02-12	R2	240.6	232.3	3.44971	5.3
2020	406	5.1.152	2020-02-12	R3	181.5	178.3	1.76309	2.3
2020	406	5.1.156	2020-02-12	R1	65	62.5	3.84615	3
2020	406	5.1.156	2020-02-12	R2	79.4	76.8	3.27456	2.5
2020	406	5.1.160	2020-02-12	R1	519.6	504.7	2.86759	8.5
2020	406	5.1.160	2020-02-12	R2	644.7	619.4	3.92431	5.2
2020	406	5.1.160	2020-02-12	R3	336.3	326.9	2.79512	1.9
2020	406	5.1.161	2020-02-12	R1	500.4	481.2	3.83693	7.9
2020	406	5.1.161	2020-02-12	R2	414.1	399.8	3.45327	5.4
2020	406	5.1.162	2020-02-12	R1	295.5	286.5	3.04569	5.1
2020	406	5.1.162	2020-02-12	R2	273.7	266.2	2.74023	3.7
2020	406	5.1.162	2020-02-12	R3	339.5	330	2.79823	3.9
2020	406	5.1.163	2020-02-12	R1	353.2	338.8	4.07701	2.9
2020	406	5.1.163	2020-02-12	R2	517.2	501.9	2.95824	4.1
2020	406	5.1.163	2020-02-12	R3	432.4	413.6	4.34783	3.1
2020	411	5.1.167	2020-02-12	R1	482.9	468.7	2.94057	6
2020	411	5.1.167	2020-02-12	R2	155.6	151.7	2.50643	2
2020	411	5.1.167	2020-02-12	R3	142.4	137.1	3.72191	1.3
2020	411	5.1.173	2020-02-12	R1	838	810.6	3.26969	12.4
2020	411	5.1.173	2020-02-12	R2	411.1	397.9	3.2109	6.6
2020	411	5.1.173	2020-02-12	R3	358.2	350.1	2.26131	4.4
2020	900	5.2.1	2020-02-12	R1	113.7	110.7	2.63852	1.4
2020	900	5.2.1	2020-02-12	R2	251.4	244.5	2.74463	4.3
2020	900	5.2.1	2020-02-12	R3	231.7	226.2	2.37376	2.8
2020	900	5.2.3	2020-02-12	R1	121	116.2	3.96694	1
2020	900	5.2.3	2020-02-12	R2	318.5	307.1	3.57928	2.4
2020	900	5.2.4	2020-02-12	R1	386.4	377.6	2.27743	3.5
2020	900	5.2.4	2020-02-12	R2	253	247.7	2.09486	3.2
2020	900	5.2.4	2020-02-12	R3	386.5	375.3	2.8978	3
2020	900	5.2.8	2020-02-12	R1	230.3	224.2	2.64872	5.3
2020	900	5.2.8	2020-02-12	R2	187	183	2.13904	3.7
2020	900	5.2.8	2020-02-12	R3	699.2	683.4	2.25973	8.7
2020	900	5.2.10	2020-02-12	R1	469	456	2.77186	5.5
2020	900	5.2.10	2020-02-12	R2	532.5	513.2	3.62441	7.7
2020	900	5.2.10	2020-02-12	R3	227.1	217.6	4.18318	4.8
2020	902	5.2.73	2020-02-12	R1	349.1	340.1	2.57806	4.5
2020	902	5.2.73	2020-02-12	R2	392.5	384.7	1.98726	5.5
2020	411	5.2.106	2020-02-12	R1	74.4	71.5	3.89785	1.8
2020	411	5.2.106	2020-02-12	R2	90.7	87	4.07938	1.6
2020	411	5.2.106	2020-02-12	R3	157.7	152	3.61446	2.6
2020	411	5.2.115	2020-02-12	R1	272.1	262.1	3.67512	2.5
2020	411	5.2.115	2020-02-12	R2	278.2	273.4	1.72538	2.4
2020	411	5.2.115	2020-02-12	R3	272.9	268.1	1.75889	3.4
2020	411	5.2.150	2020-02-12	R1	303.5	297.1	2.10873	2.7
2020	411	5.2.150	2020-02-12	R2	324	316.3	2.37654	3.1
2020	411	5.2.150	2020-02-12	R3	729.7	710.8	2.59011	6.1
2020	411	5.2.163	2020-02-12	R1	243.7	233.7	4.10341	1.1
2020	411	5.2.163	2020-02-12	R2	212.5	200.9	5.45882	1.6
2020	411	5.2.163	2020-02-12	R3	505.8	488.1	3.49941	2.1
2020	411	5.2.170	2020-02-12	R1	451	434.8	3.59202	2.5
2020	411	5.2.170	2020-02-12	R2	581.4	562.9	3.18197	4.1
2020	411	5.2.170	2020-02-12	R3	499.5	488.5	2.2022	3.8
2020	900	5.3.13	2020-02-12	R1	298	289.7	2.78523	2.6
2020	900	5.3.13	2020-02-12	R2	202.8	196.2	3.25444	2.1
2020	900	5.3.13	2020-02-12	R3	171	163.2	4.5614	3.5
2020	900	5.3.18	2020-02-12	R1	270.5	258.3	4.51017	5.3
2020	900	5.3.18	2020-02-12	R2	514.1	500.9	2.56759	6.9
2020	900	5.3.18	2020-02-12	R3	350	341.5	2.42857	3.5
2020	900	5.3.19	2020-02-12	R1	328.8	321.2	2.31144	3
2020	900	5.3.19	2020-02-12	R2	375.1	369.8	1.41296	4.4
2020	900	5.3.19	2020-02-12	R3	310.8	308.1	0.868726	6.4
2020	900	5.3.21	2020-02-12	R1	377	368	2.38727	5.1
2020	900	5.3.21	2020-02-12	R2	453.4	441.9	2.53639	7.9
2020	900	5.3.21	2020-02-12	R3	253.6	246	2.99685	2.8
2020	900	5.3.24	2020-02-12	R1	269.6	255.8	5.11869	5
2020	900	5.3.24	2020-02-12	R2	290.3	285.3	1.72236	3.8
2020	900	5.3.24	2020-02-12	R3	306.8	296.6	3.32464	4.8
2020	900	5.3.25	2020-02-12	R1	218.5	213.8	2.15103	6.2
2020	900	5.3.26	2020-02-12	R1	467.6	451.6	3.42173	5.6
2020	900	5.3.26	2020-02-12	R2	509	494.7	2.80943	9
2020	900	5.3.26	2020-02-12	R3	643.8	613.2	4.75303	10.3
2020	912	5.3.45	2020-02-12	R1	763.4	740.6	2.98664	9.6
2020	912	5.3.45	2020-02-12	R2	637.2	616.7	3.2172	7.5
2020	912	5.3.45	2020-02-12	R3	364.4	355.1	2.55214	4.5
2020	912	5.3.106	2020-02-12	R1	285	275.1	3.47368	1.9
2020	912	5.3.106	2020-02-12	R2	433.8	423.3	2.42047	4.3
2020	912	5.3.106	2020-02-12	R3	326.5	317.5	2.75651	1.3
2020	912	5.3.116	2020-02-12	R1	228.1	215.2	5.65541	9
2020	912	5.3.125	2020-02-12	R1	339.8	322.2	5.17952	3.5
2020	912	5.3.110	2020-02-12	R1	705.4	674	4.45138	8.4
2020	912	5.3.110	2020-02-12	R2	955	911.3	4.57592	7.8
2020	912	5.3.110	2020-02-12	R3	577.7	549.8	4.8295	7.4
2020	912	5.3.113	2020-02-12	R1	280.3	259.9	7.27792	2.4
2020	912	5.3.113	2020-02-12	R2	237.7	227.4	4.33319	1.2
2020	912	5.3.113	2020-02-12	R3	247.1	236.3	4.3707	1.5
2020	912	5.3.118	2020-02-12	R1	304.5	291.5	4.26929	4.4
2020	912	5.3.118	2020-02-12	R2	264.1	254.1	3.78644	4.6
2020	912	5.3.118	2020-02-12	R3	224.2	215.1	4.05888	2.3
2020	900	5.3.6	2020-02-13	R1	130.3	126.9	2.60936	2.9
2020	900	5.3.6	2020-02-13	R2	161.4	159.5	1.1772	1.6
2020	900	5.3.6	2020-02-13	R3	108.5	104.9	3.31797	1.7
2020	900	5.3.7	2020-02-13	R1	415.8	404.4	2.7417	10.6
2020	900	5.3.7	2020-02-13	R2	387.7	380.7	1.80552	10.5
2020	900	5.3.7	2020-02-13	R3	287.6	280.3	2.53825	8.8
2020	912	5.3.50	2020-02-13	R1	237.4	231.6	2.44313	3.2
2020	912	5.3.50	2020-02-13	R2	236.5	230.2	2.66385	3.5
2020	912	5.3.60	2020-02-13	R1	303.2	295.4	2.57256	5.3
2020	912	5.3.60	2020-02-13	R2	251	245.9	2.03187	3.9
2020	912	5.3.60	2020-02-13	R3	239.2	233.2	2.50836	4
2020	912	5.3.72	2020-02-13	R1	230.5	222.4	3.5141	2.2
2020	912	5.3.72	2020-02-13	R2	438	417.5	4.68037	6.6
2020	912	5.3.72	2020-02-13	R3	432.6	426.9	1.31761	4.8
2020	912	5.3.74	2020-02-13	R1	995.7	973.8	2.19946	12.8
2020	912	5.3.74	2020-02-13	R2	514.5	500.9	2.64334	8.9
2020	912	5.3.74	2020-02-13	R3	802.3	777	3.15343	12.8
2020	912	5.3.77	2020-02-13	R1	184	180.5	1.90217	3.7
2020	912	5.3.77	2020-02-13	R2	160.8	156.8	2.48756	4
2020	912	5.3.78	2020-02-13	R1	411.5	403.5	1.94411	3.7
2020	912	5.3.78	2020-02-13	R2	442.7	435	1.73933	4.1
2020	912	5.3.78	2020-02-13	R3	495.1	484.4	2.16118	6.9
2020	912	5.3.79	2020-02-13	R1	238.1	234.1	1.67997	1.6
2020	912	5.3.79	2020-02-13	R2	231.1	209.6	9.30333	2.7
2020	912	5.3.79	2020-02-13	R3	736.7	727.2	1.28953	6.6
2020	912	5.3.90	2020-02-13	R1	631.5	614.1	2.75534	8.1
2020	912	5.3.90	2020-02-13	R2	350	340.4	2.74286	7.3
2020	912	5.3.90	2020-02-13	R3	336.6	329.1	2.22816	5.2
2020	912	5.3.92	2020-02-13	R1	332	322.3	2.92169	6.3
2020	912	5.3.92	2020-02-13	R2	362.8	351.2	3.19735	8.2
2020	912	5.3.92	2020-02-13	R3	336.9	326.4	3.11665	6.7
2020	912	5.3.96	2020-02-13	R1	373.1	363.9	2.46583	12.3
2020	912	5.3.96	2020-02-13	R2	436.2	424.6	2.65933	14
2020	912	5.3.96	2020-02-13	R3	635	622.5	1.9685	21.6
2020	411	5.4.10	2020-02-13	R1	79	75.8	4.05063	1.7
2020	411	5.4.12	2020-02-13	R1	208.1	201	3.41182	3.9
2020	411	5.4.23	2020-02-13	R1	84	81.1	3.45238	3.3
2020	411	5.4.25	2020-02-13	R1	236.1	230.1	2.5413	3.5
2020	411	5.4.25	2020-02-13	R2	414	406.5	1.81159	4.6
2020	411	5.4.25	2020-02-13	R3	233.8	229.2	1.96749	3.3
2020	411	5.4.27	2020-02-13	R1	185.2	180.1	2.75378	2.9
2020	411	5.4.27	2020-02-13	R2	228.1	222.3	2.54274	2.4
2020	411	5.4.27	2020-02-13	R3	687.2	673.7	1.96449	7.4
2020	406	5.4.56	2020-02-13	R1	103.2	100.8	2.32558	1.1
2020	406	5.4.56	2020-02-13	R2	97.6	93.5	4.20082	0.5
2020	406	5.4.56	2020-02-13	R3	97.3	94.5	2.8777	1.7
2020	406	5.4.67	2020-02-13	R1	180	173.6	3.55556	1.8
2020	406	5.4.67	2020-02-13	R2	200.7	193.4	3.63727	4.5
2020	406	5.4.70	2020-02-13	R1	240.8	235.1	2.36711	2.3
2020	406	5.4.70	2020-02-13	R2	192.3	186.6	2.96412	3.2
2020	406	5.4.70	2020-02-13	R3	150	147.4	1.73333	1.2
2020	406	5.4.71	2020-02-13	R1	205.4	201.1	2.09348	1.8
2020	406	5.4.71	2020-02-13	R2	270.7	265.7	1.84706	4.7
2020	406	5.4.71	2020-02-13	R3	171.2	168	1.86916	2.2
2020	406	5.4.72	2020-02-13	R1	395.6	388.1	1.89585	4.5
2020	406	5.4.72	2020-02-13	R2	213.7	210.4	1.54422	3.1
2020	406	5.4.72	2020-02-13	R3	289.8	285.1	1.62181	4.7
2020	406	5.4.103	2020-02-13	R1	130.2	127.5	2.07373	2.2
2020	406	5.4.103	2020-02-13	R2	187.5	184.1	1.81333	4.4
2020	406	5.4.103	2020-02-13	R3	380.5	371.7	2.31275	7.2
2020	406	5.4.86	2020-02-13	R1	381.9	364	4.68709	3.3
2020	406	5.4.86	2020-02-13	R2	345.2	330.5	4.2584	3.2
2020	406	5.4.86	2020-02-13	R3	323.8	306.9	5.21927	3.1
2020	406	5.4.96	2020-02-13	R1	283.3	271.2	4.27109	2.4
2020	406	5.4.96	2020-02-13	R2	334.3	327.8	1.94436	4.6
2020	406	5.4.96	2020-02-13	R3	455.3	446.2	1.99868	4.4
2020	406	5.4.104	2020-02-13	R1	310.6	302.8	2.51127	3.8
2020	406	5.4.104	2020-02-13	R2	358.4	347.1	3.1529	5.6
2020	406	5.4.105	2020-02-13	R1	225.3	215.5	4.34976	2.5
2020	406	5.4.105	2020-02-13	R2	337.8	323.9	4.11486	4.8
2020	406	5.4.105	2020-02-13	R3	330.9	320.1	3.26383	5
2020	406	5.4.116	2020-02-13	R1	272.2	262.7	3.49008	1.7
2020	406	5.4.116	2020-02-13	R2	259	252.6	2.47104	2.1
2020	406	5.4.116	2020-02-13	R3	271.5	265.2	2.32044	1.4
2020	406	5.4.118	2020-02-13	R1	270.2	260.8	3.4789	2.4
2020	406	5.4.119	2020-02-13	R1	256.7	248.1	3.35021	3.1
2020	406	5.4.119	2020-02-13	R2	174.8	170.1	2.68879	1.5
2020	111	5.5.50	2020-02-13	R1	348	333	4.31034	6.1
2020	111	5.5.50	2020-02-13	R2	316.2	308.6	2.40354	4.2
2020	111	5.5.50	2020-02-13	R3	187.1	182.2	2.61892	2
2020	111	5.5.58	2020-02-13	R1	301	294.4	2.19269	5
2020	111	5.5.72	2020-02-13	R1	360.6	352.9	2.13533	2.8
2020	111	5.5.72	2020-02-13	R2	677.7	663.8	2.05106	8.7
2020	111	5.5.72	2020-02-13	R3	418.7	405.1	3.24815	3.4
2020	111	5.5.93	2020-02-13	R1	293.6	286.8	2.31608	2.3
2020	111	5.5.93	2020-02-13	R2	435.5	422.7	2.93915	3.6
2020	111	5.5.93	2020-02-13	R3	266.1	258.8	2.74333	2.5
2020	406	5.5.138	2020-02-13	R1	268.2	259.6	3.20656	7.2
2020	406	5.5.138	2020-02-13	R2	267.4	260.7	2.50561	3.9
2020	406	5.5.138	2020-02-13	R3	350.7	341.7	2.5663	3.7
2020	406	5.5.142	2020-02-13	R1	457.7	443.5	3.10247	4.3
2020	406	5.5.142	2020-02-13	R2	490.9	477.8	2.66857	3.3
2020	406	5.5.142	2020-02-13	R3	416.5	404.6	2.85714	3.2
2020	406	5.5.149	2020-02-13	R1	172.5	165.9	3.82609	2.9
2020	406	5.5.149	2020-02-13	R2	109.5	100	8.6758	1.2
2020	406	5.5.149	2020-02-13	R3	157.9	151.3	4.17986	2.3
2020	411	5.6.100	2020-02-13	R1	523.7	507.1	3.16975	4.9
2020	411	5.6.112	2020-02-13	R1	474.4	458.5	3.3516	3.9
2020	411	5.6.112	2020-02-13	R2	233	223.5	4.07725	2.7
2020	411	5.6.112	2020-02-13	R3	201.5	193.3	4.06948	2.8
2020	411	5.6.118	2020-02-13	R1	133.9	126.4	5.60119	3.2
2020	411	5.6.118	2020-02-13	R2	129.4	123.5	4.55951	1.7
2020	411	5.6.118	2020-02-13	R3	85.8	82	4.4289	2.5
2020	902	5.6.55	2020-02-14	R1	145.4	135.2	7.01513	3.8
2020	411	5.6.110	2020-02-14	R1	1041	1017.1	2.29587	7.7
2020	411	5.6.110	2020-02-14	R2	1077.6	1042.6	3.24796	7.8
2020	411	5.6.112	2020-02-14	R1	281	266.5	5.16014	2.7
2020	411	5.6.112	2020-02-14	R2	833.9	797.3	4.38902	5.7
2020	411	5.6.118	2020-02-14	R1	83.1	78.5	5.5355	1.9
2020	411	5.6.118	2020-02-14	R2	170	161.4	5.05882	3.3
2020	411	5.6.124	2020-02-14	R1	197	192	2.53807	3.1
2020	411	5.6.124	2020-02-14	R2	299.4	290.2	3.07281	5.6
2020	411	5.6.150	2020-02-14	R1	263.8	253.8	3.79075	2.9
2020	411	5.6.150	2020-02-14	R2	387.4	372.1	3.94941	3.2
2020	411	5.6.155	2020-02-14	R1	102.5	97.4	4.97561	2.5
2020	411	5.6.155	2020-02-14	R2	151.5	146.5	3.30033	3
2020	411	5.6.155	2020-02-14	R3	121.3	117.6	3.05029	2.9
2020	411	5.6.156	2020-02-14	R1	280.2	269.4	3.85439	3
2020	411	5.6.156	2020-02-14	R2	286.2	278.8	2.5856	2.3
2020	411	5.6.165	2020-02-14	R1	213.5	202.3	5.2459	2.9
2020	411	5.6.165	2020-02-14	R2	296.7	285	3.94338	3
2020	411	5.6.169	2020-02-14	R1	117	103.2	11.7949	4.7
2020	411	5.6.169	2020-02-14	R2	133.7	122.3	8.52655	4.7
2020	411	5.6.169	2020-02-14	R3	79.5	72.5	8.80503	2.7
2020	411	5.6.166	2020-02-14	R1	495.5	477.7	3.59233	6.9
2020	411	5.6.171	2020-02-14	R1	123	117.1	4.79675	1.7
2020	411	5.6.171	2020-02-14	R2	140.1	135.2	3.4975	1.7
2020	111	5.7.38	2020-02-14	R1	150.9	147.4	2.31942	2.5
2020	111	5.7.38	2020-02-14	R2	513	500.3	2.47563	7.1
2020	111	5.7.38	2020-02-14	R3	184.8	179	3.13853	3.4
2020	111	5.7.45	2020-02-14	R1	288.5	280	2.94627	2.5
2020	111	5.7.47	2020-02-14	R1	662.9	627.2	5.38543	7.3
2020	111	5.7.47	2020-02-14	R2	615.8	593.4	3.63754	7
2020	111	5.7.47	2020-02-14	R3	744	717.8	3.52151	7.7
2020	111	5.7.57	2020-02-14	R1	255.4	242.3	5.12921	5.7
2020	111	5.7.121	2020-02-14	R1	679.2	660.5	2.75324	4.4
2020	111	5.7.121	2020-02-14	R2	526.6	508.7	3.39916	3.4
2020	406	5.7.133	2020-02-14	R1	148.7	141.1	5.11096	1
2020	406	5.7.133	2020-02-14	R2	206.6	200.3	3.04937	1.6
2020	406	5.7.149	2020-02-14	R1	792.1	765.8	3.32029	8.1
2020	406	5.7.149	2020-02-14	R2	493.3	474.9	3.72998	3.6
2020	411	5.8.82	2020-02-14	R1	183.5	174.2	5.06812	1.8
2020	411	5.8.84	2020-02-14	R1	120.6	116.4	3.48259	1.2
2020	411	5.8.84	2020-02-14	R2	263.7	254.9	3.33713	2.2
2020	411	5.8.84	2020-02-14	R3	128.4	123.8	3.58255	1.2
2020	411	5.8.85	2020-02-14	R1	290.5	280.1	3.58003	6.8
2020	411	5.8.85	2020-02-14	R2	91.5	85.1	6.99454	1.7
2020	411	5.8.85	2020-02-14	R3	110	104.6	4.90909	2.3
2020	411	5.8.89	2020-02-14	R1	126.5	120.2	4.98024	1.9
2020	411	5.8.89	2020-02-14	R2	274.9	263.9	4.00146	6.5
2020	411	5.8.89	2020-02-14	R3	160.5	154.7	3.61371	2.8
2020	411	5.8.102	2020-02-14	R1	729.1	711.1	2.4688	9.6
2020	411	5.8.102	2020-02-14	R2	810.2	786.4	2.93755	11.5
2020	411	5.8.102	2020-02-14	R3	1000	965.6	3.44	11.5
2020	411	5.8.104	2020-02-14	R1	212.3	205.4	3.25012	1
2020	411	5.8.104	2020-02-14	R2	258.7	250.6	3.13104	2.2
2020	411	5.8.104	2020-02-14	R3	227.4	219.3	3.56201	3
2020	411	5.8.111	2020-02-14	R1	145.4	138.4	4.81431	2.6
2020	411	5.8.113	2020-02-14	R1	191.3	184.9	3.34553	2.4
2020	411	5.8.113	2020-02-14	R2	194.5	188.7	2.98201	2.3
2020	411	5.8.131	2020-02-14	R1	805.1	780.8	3.01826	10.7
2020	411	5.8.131	2020-02-14	R2	1060.1	1034.1	2.4526	12.7
2020	411	5.8.131	2020-02-14	R3	398.6	383	3.9137	5
2020	411	5.2.110	2020-02-19	R1	58.7	53	9.71039	1.4
2020	900	5.3.1	2020-02-19	R1	406.1	390	3.96454	5.8
2020	900	5.3.1	2020-02-19	R2	327.7	315.9	3.60085	5.5
2020	900	5.3.31	2020-02-19	R1	146.5	142.1	3.00341	1.4
2020	900	5.3.31	2020-02-19	R2	163.2	157.7	3.3701	2.3
2020	900	5.3.31	2020-02-19	R3	473	459.8	2.7907	3.7
2020	912	5.3.65	2020-02-19	R1	145.2	139.5	3.92562	4.7
2020	912	5.3.65	2020-02-19	R2	180	173.2	3.77778	1.5
2020	912	5.3.65	2020-02-19	R3	162.4	155.2	4.4335	3.2
2020	912	5.3.67	2020-02-19	R1	283.7	275.5	2.89038	4
2020	912	5.3.67	2020-02-19	R2	268.9	259.6	3.45853	2.3
2020	912	5.3.70	2020-02-19	R1	358.8	348.3	2.92642	3.9
2020	912	5.3.70	2020-02-19	R2	305.5	296.7	2.88052	3.9
2020	912	5.3.75	2020-02-19	R1	406.2	391.1	3.71738	3.5
2020	912	5.3.75	2020-02-19	R2	206.7	196.4	4.98307	4.4
2020	912	5.3.75	2020-02-19	R3	296.5	284.4	4.08094	4.8
2020	912	5.3.83	2020-02-19	R1	345.1	337.7	2.14431	3.4
2020	912	5.3.83	2020-02-19	R2	474.3	464.5	2.0662	4.3
2020	912	5.3.83	2020-02-19	R3	397.6	389.3	2.08753	2.8
2020	912	5.3.97	2020-02-19	R1	693.6	679.6	2.01845	8.8
2020	912	5.3.97	2020-02-19	R2	530.6	514.3	3.07199	6.8
2020	912	5.3.97	2020-02-19	R3	533	515.9	3.20826	7.5
2020	411	5.4.2	2020-02-19	R1	361.9	354	2.18292	4.7
2020	406	5.4.110	2020-02-19	R1	101.2	99	2.17391	1.9
2020	406	5.4.114	2020-02-19	R1	692.5	675.4	2.46931	5.2
2020	406	5.4.114	2020-02-19	R2	335	320.6	4.29851	2.4
2020	406	5.4.126	2020-02-19	R1	461.8	441.2	4.46081	4
2020	406	5.4.126	2020-02-19	R2	619.2	596.7	3.63372	4.2
2020	406	5.4.133	2020-02-19	R1	231.8	222.4	4.05522	2.6
2020	406	5.4.133	2020-02-19	R2	216	208.7	3.37963	3.5
2020	929	5.10.71	2020-02-19	R1	374.1	368.4	1.52366	6.2
2020	929	5.10.71	2020-02-19	R2	435.1	419.8	3.51643	5.6
2020	929	5.10.71	2020-02-19	R3	365.5	353.2	3.36525	4.8
2020	929	5.10.82	2020-02-19	R1	216.6	209.9	3.09326	1.1
2020	929	5.10.82	2020-02-19	R2	508.4	401.9	20.9481	3.5
2020	929	5.10.82	2020-02-19	R3	320.1	220.7	31.0528	1.5
2020	929	5.10.86	2020-02-19	R1	525.3	511.6	2.60803	6.1
2020	929	5.10.86	2020-02-19	R2	345	335.8	2.66667	3.8
2020	929	5.10.89	2020-02-19	R1	194.1	190.7	1.75167	4.4
2020	929	5.10.89	2020-02-19	R2	297.3	290.5	2.28725	7.5
2020	929	5.10.89	2020-02-19	R3	553.8	540.7	2.36547	11.6
2020	929	5.10.92	2020-02-19	R1	458.1	451	1.54988	6.8
2020	929	5.10.92	2020-02-19	R2	320.8	314.7	1.9015	4.8
2020	929	5.10.93	2020-02-19	R1	898.3	881.3	1.89246	14.8
2020	929	5.10.98	2020-02-19	R1	498.4	487.6	2.16693	6.3
2020	929	5.10.98	2020-02-19	R2	330.4	321.9	2.57264	2.9
2020	929	5.10.103	2020-02-19	R1	370.4	361	2.5378	4
2020	929	5.10.114	2020-02-19	R1	167.8	130	22.6	2.1
2020	929	5.10.114	2020-02-19	R2	162	150	7	2.5
2020	929	5.10.104	2020-02-19	R1	580.6	558.9	3.73751	9.2
2020	929	5.10.104	2020-02-19	R2	202.3	195.5	3.36134	3.2
2020	929	5.10.108	2020-02-19	R1	252.2	243.3	3.52895	3.3
2020	929	5.10.108	2020-02-19	R2	154.5	149.4	3.30097	2.2
2020	929	5.10.108	2020-02-19	R3	235	227.7	3.10638	3.5
2020	929	5.10.106	2020-02-19	R1	600	582.3	2.95	5.5
2020	929	5.10.106	2020-02-19	R2	790.6	768	2.85859	8.8
2020	929	5.10.128	2020-02-19	R1	365.5	325	11.0807	5.2
2020	929	5.10.138	2020-02-19	R1	346.3	333.7	3.63846	4.4
2020	929	5.10.138	2020-02-19	R2	753.7	734.4	2.5607	9.4
2020	929	5.10.138	2020-02-19	R3	431.5	421.8	2.24797	6.8
2020	929	5.10.145	2020-02-19	R1	156.6	148.9	4.91699	3.9
2020	929	5.10.145	2020-02-19	R2	528	520.3	1.45833	10.5
2020	929	5.10.161	2020-02-19	R1	711.5	697	2.03795	6.2
2020	929	5.10.161	2020-02-19	R2	207	202.8	2.02899	2.4
2020	929	5.10.161	2020-02-19	R3	214.1	210.4	1.72816	1.6
2020	929	5.10.152	2020-02-19	R1	404.6	394.8	2.42215	6
2020	929	5.10.152	2020-02-19	R2	658.3	639.4	2.87103	8.2
2020	929	5.10.152	2020-02-19	R3	294.6	282.4	4.14121	7.1
2020	929	5.10.173	2020-02-19	R1	660.5	648.8	1.77139	4.6
2020	929	5.10.173	2020-02-19	R2	446	417.3	6.43498	3.3
2020	929	5.10.173	2020-02-19	R3	425.9	420	1.3853	3.9
2020	406	5.4.34	2020-02-20	R1	378	372	1.5873	3.9
2020	406	5.4.34	2020-02-20	R2	280.6	273.4	2.56593	3.5
2020	406	5.4.34	2020-02-20	R3	351.3	344.2	2.02106	4.2
2020	406	5.4.44	2020-02-20	R1	120.1	116.7	2.83097	2.2
2020	406	5.4.44	2020-02-20	R2	203.7	199.4	2.11095	5.2
2020	406	5.4.45	2020-02-20	R1	219	207.4	5.2968	2.7
2020	406	5.4.45	2020-02-20	R2	269	262.6	2.37918	3
2020	406	5.4.45	2020-02-20	R3	285.4	278.6	2.38262	2.3
2020	406	5.4.50	2020-02-20	R1	196.1	193.3	1.42784	3.4
2020	406	5.4.50	2020-02-20	R2	302.3	292.5	3.24181	8.1
2020	406	5.4.50	2020-02-20	R3	253.9	246.8	2.79638	8.1
2020	406	5.4.55	2020-02-20	R1	194.7	190.5	2.15716	3.5
2020	406	5.4.55	2020-02-20	R2	332.5	327.8	1.41353	5.7
2020	406	5.4.55	2020-02-20	R3	327.4	322.7	1.43555	5.6
2020	406	5.4.60	2020-02-20	R1	161.6	158.3	2.04208	3.7
2020	406	5.4.60	2020-02-20	R2	205.2	200.9	2.09552	4.3
2020	406	5.4.64	2020-02-20	R1	191.9	190	0.990099	3.6
2020	406	5.4.64	2020-02-20	R2	239.5	235.6	1.62839	5.4
2020	406	5.4.68	2020-02-20	R1	173.3	170.3	1.7311	2.6
2020	406	5.4.68	2020-02-20	R2	191	185.1	3.08901	3.5
2020	406	5.4.68	2020-02-20	R3	347.5	341.9	1.61151	2.6
2020	406	5.4.69	2020-02-20	R1	238.7	229.4	3.8961	9.5
2020	406	5.4.69	2020-02-20	R2	169	162.2	4.02367	4.6
2020	111	5.5.62	2020-02-20	R1	719.6	698.9	2.8766	9.6
2020	111	5.5.62	2020-02-20	R2	736	723.1	1.75272	12.8
2020	111	5.5.62	2020-02-20	R3	777.2	758.7	2.38034	11
2020	111	5.5.67	2020-02-20	R1	373.4	364.9	2.27638	5
2020	111	5.5.67	2020-02-20	R2	426.7	419.4	1.7108	5.4
2020	111	5.5.67	2020-02-20	R3	799.6	787.8	1.47574	11
2020	111	5.5.68	2020-02-20	R1	434.8	422.1	2.92088	5.8
2020	111	5.5.68	2020-02-20	R2	420.1	408.4	2.78505	4.2
2020	111	5.5.68	2020-02-20	R3	603.4	585	3.04939	12.9
2020	111	5.5.70	2020-02-20	R1	90.7	87.1	3.96913	2.8
2020	111	5.5.90	2020-02-20	R1	76	73.8	2.89474	2.5
2020	111	5.5.90	2020-02-20	R2	74.7	73	2.27577	2
2020	111	5.5.90	2020-02-20	R3	65.2	62.8	3.68098	2
2020	406	5.5.156	2020-02-20	R1	190.1	182.2	4.15571	3.5
2020	406	5.5.156	2020-02-20	R2	503.3	490.9	2.46374	8.5
2020	411	5.6.103	2020-02-20	R1	431.9	420.8	2.57004	7.9
2020	411	5.6.103	2020-02-20	R2	635	616.7	2.88189	10.2
2020	411	5.6.103	2020-02-20	R3	502.5	494.4	1.61194	6.6
2020	411	5.6.105	2020-02-20	R1	387.1	376.3	2.78998	4
2020	411	5.6.107	2020-02-20	R1	300	287.6	4.13333	4.2
2020	411	5.6.107	2020-02-20	R2	730	703.3	3.65753	16
2020	411	5.6.107	2020-02-20	R3	561.2	547.1	2.51247	7.3
2020	411	5.6.108	2020-02-20	R1	441.8	428.8	2.94251	7.7
2020	411	5.6.108	2020-02-20	R2	530	512.4	3.32075	9.8
2020	411	5.6.108	2020-02-20	R3	185.4	180	2.91262	2.2
2020	411	5.6.126	2020-02-20	R1	138.8	129.9	6.4121	3
2020	411	5.6.126	2020-02-20	R2	122.1	108.6	11.0565	1.8
2020	411	5.6.129	2020-02-20	R1	94.1	82.4	12.4336	4
2020	411	5.6.129	2020-02-20	R2	141.2	126	10.7649	4.5
2020	411	5.6.146	2020-02-20	R1	130.5	115	11.8774	2.1
2020	411	5.6.146	2020-02-20	R2	96.6	86.1	10.8696	1
2020	411	5.6.158	2020-02-20	R1	246.2	240.8	2.19334	3.5
2020	411	5.6.158	2020-02-20	R2	346.3	295	14.8137	4
2020	411	5.6.158	2020-02-20	R3	294	285.9	2.7551	3.6
2020	111	5.7.77	2020-02-20	R1	494.6	483.1	2.32511	3.9
2020	111	5.7.77	2020-02-20	R2	590.8	574.1	2.82668	4.2
2020	406	5.7.170	2020-02-20	R1	133.2	126.9	4.72973	2.7
2020	406	5.7.170	2020-02-20	R2	142	135.7	4.43662	1.8
2020	406	5.7.164	2020-02-20	R1	1163.1	1132.9	2.59651	11.4
2020	406	5.7.169	2020-02-20	R1	283.9	274.6	3.2758	2
2020	406	5.7.169	2020-02-20	R2	388.7	373.1	4.01338	3.7
2020	406	5.7.169	2020-02-20	R3	496.3	483.1	2.65968	5.2
2020	411	5.8.51	2020-02-20	R1	78	74	5.12821	3.1
2020	411	5.8.63	2020-02-20	R1	477	460.4	3.48008	5.9
2020	411	5.8.63	2020-02-20	R2	366.6	356.5	2.75505	5.2
2020	411	5.8.69	2020-02-20	R1	553.3	540.1	2.38569	8.8
2020	411	5.8.69	2020-02-20	R2	210	205.1	2.33333	2.8
2020	411	5.8.69	2020-02-20	R3	273.6	264.7	3.25292	4.9
2020	411	5.8.71	2020-02-20	R1	179.8	169.4	5.7842	3.2
2020	411	5.8.72	2020-02-20	R1	217.3	211.5	2.66912	2.9
2020	411	5.8.72	2020-02-20	R2	178	172.6	3.03371	1.2
2020	411	5.8.83	2020-02-20	R1	277.7	271.7	2.1606	2.7
2020	411	5.8.148	2020-02-20	R1	300.6	292.6	2.66134	3.8
2020	411	5.8.148	2020-02-20	R2	385.6	378	1.97095	4.1
2020	411	5.8.150	2020-02-20	R1	58.3	56.4	3.25901	1.7
2020	406	5.8.153	2020-02-20	R1	266	259.2	2.55639	2.9
2020	406	5.8.153	2020-02-20	R2	304.8	296.6	2.69029	2.9
2020	406	5.8.158	2020-02-20	R1	117.2	110	6.14334	2
2020	406	5.8.158	2020-02-20	R2	126.9	123	3.07329	4.1
2020	411	5.8.96	2020-02-20	R1	286.3	278.4	2.75934	3
2020	411	5.8.96	2020-02-20	R2	600	575.2	4.13333	7
2020	902	5.9.9	2020-02-21	R1	154.7	150	3.03814	2.6
2020	902	5.9.9	2020-02-21	R2	67.4	65.2	3.26409	1.9
2020	900	5.9.104	2020-02-21	R1	545.6	532	2.49267	8.4
2020	900	5.9.104	2020-02-21	R2	412.7	403.1	2.32614	6.9
2020	900	5.9.104	2020-02-21	R3	638.3	626.3	1.87999	8.3
2020	900	5.9.109	2020-02-21	R1	375.2	365.7	2.53198	8.4
2020	900	5.9.109	2020-02-21	R2	243.5	239.5	1.64271	5.5
2020	900	5.9.109	2020-02-21	R3	317.4	311.4	1.89036	4.8
2020	900	5.9.112	2020-02-21	R1	179.9	176.3	2.00111	1.8
2020	900	5.9.112	2020-02-21	R2	213.2	209.9	1.54784	1.9
2020	900	5.9.112	2020-02-21	R3	89.3	86.9	2.68757	1.7
2020	900	5.9.115	2020-02-21	R1	500	489	2.2	4.8
2020	900	5.9.115	2020-02-21	R2	1033.2	1012	2.05188	12.3
2020	900	5.9.115	2020-02-21	R3	1148	1129.3	1.62892	17.5
2020	900	5.9.117	2020-02-21	R1	407.9	398.4	2.329	10.5
2020	900	5.9.117	2020-02-21	R2	451.8	443.2	1.9035	7.2
2020	900	5.9.117	2020-02-21	R3	568.3	559.2	1.60127	6.9
2020	900	5.9.119	2020-02-21	R1	530	506.2	4.49057	7
2020	900	5.9.119	2020-02-21	R2	640.8	630	1.68539	11.1
2020	900	5.9.121	2020-02-21	R1	280.5	272.6	2.8164	5.1
2020	900	5.9.121	2020-02-21	R2	202	199.2	1.38614	3.2
2020	900	5.9.123	2020-02-21	R1	189	186.6	1.26984	3.5
2020	900	5.9.123	2020-02-21	R2	145.9	143	1.98766	3
2020	900	5.9.123	2020-02-21	R3	164.4	161.1	2.0073	4
2020	900	5.9.124	2020-02-21	R1	440.9	432.7	1.85983	4.9
2020	900	5.9.124	2020-02-21	R2	649.9	637.7	1.87721	13.1
2020	900	5.9.124	2020-02-21	R3	393.7	386.4	1.8542	2.9
2020	900	5.9.128	2020-02-21	R1	144.7	142.3	1.6586	2.8
2020	900	5.9.128	2020-02-21	R2	300.5	294	2.16306	5.9
2020	900	5.9.128	2020-02-21	R3	239.8	234.7	2.12677	4.5
2020	900	5.9.125	2020-02-21	R1	337.4	324.1	3.94191	8.5
2020	900	5.9.125	2020-02-21	R2	502.1	486.5	3.10695	11.3
2020	900	5.9.125	2020-02-21	R3	273.8	263.5	3.76187	6.5
2020	900	5.9.131	2020-02-21	R1	79.6	77.2	3.01508	1.7
2020	900	5.9.131	2020-02-21	R2	74.2	69	7.00809	2.7
2020	900	5.9.134	2020-02-21	R1	222.6	214.5	3.63881	3.7
2020	900	5.9.134	2020-02-21	R2	597	581.9	2.52931	10
2020	900	5.9.134	2020-02-21	R3	534.4	525	1.75898	9.8
2020	900	5.9.139	2020-02-21	R1	238.6	230.6	3.35289	2.9
2020	900	5.9.139	2020-02-21	R2	350.6	340.8	2.79521	4.3
2020	900	5.9.139	2020-02-21	R3	278.8	271.3	2.6901	3.9
2020	900	5.9.140	2020-02-21	R1	255.7	251.4	1.68166	2.4
2020	900	5.9.140	2020-02-21	R2	234.3	230.3	1.70721	2.7
2020	900	5.9.140	2020-02-21	R3	209.6	205.8	1.81298	3.6
2020	900	5.9.143	2020-02-21	R1	578.7	565.1	2.3501	5.2
2020	900	5.9.143	2020-02-21	R2	801.4	778.1	2.90741	11.4
2020	900	5.9.143	2020-02-21	R3	746.1	723.4	3.04249	11.6
2020	900	5.9.146	2020-02-21	R1	210.4	203.9	3.08935	2.8
2020	900	5.9.146	2020-02-21	R2	289.2	281.7	2.59336	4.8
2020	900	5.9.146	2020-02-21	R3	248.2	239.9	3.34408	4
2020	900	5.9.147	2020-02-21	R1	476.8	466.4	2.18121	7.1
2020	900	5.9.147	2020-02-21	R2	739.3	718.1	2.86758	13.7
2020	900	5.9.147	2020-02-21	R3	288.6	282	2.2869	6.6
2020	912	5.9.153	2020-02-21	R1	230	225.8	1.82609	5.6
2020	912	5.9.153	2020-02-21	R2	294.7	289.7	1.69664	7.3
2020	912	5.9.153	2020-02-21	R3	305.6	300.2	1.76702	6.3
2020	912	5.9.161	2020-02-21	R1	469.5	457	2.66241	10.4
2020	912	5.9.161	2020-02-21	R2	385.6	374.1	2.98237	6.5
2020	912	5.9.157	2020-02-21	R1	357.2	349.4	2.18365	6.4
2020	912	5.9.157	2020-02-21	R2	563.2	550.6	2.23722	6.5
2020	912	5.9.157	2020-02-21	R3	753.7	734.3	2.57397	16.3
2020	912	5.9.163	2020-02-21	R1	724.7	712.4	1.69725	7.1
2020	912	5.9.163	2020-02-21	R2	441.5	431.7	2.21971	4.4
2020	912	5.9.164	2020-02-21	R1	763.9	749.3	1.91124	8
2020	912	5.9.164	2020-02-21	R2	403.1	393.5	2.38154	4.8
2020	406	5.1.64	2020-02-28	R1	234.5	224.4	4.30704	9
2020	406	5.1.64	2020-02-28	R2	186.1	178.5	4.08383	7
2020	406	5.1.64	2020-02-28	R3	201.5	188.9	6.2531	9.5
2020	406	5.1.165	2020-02-28	R1	84.4	82.7	2.01422	1.8
2020	406	5.1.165	2020-02-28	R2	171	165.4	3.27485	3.1
2020	900	5.3.14	2020-02-28	R1	180.9	176.2	2.59812	2.7
2020	900	5.3.14	2020-02-28	R2	266.6	260.7	2.21305	4.5
2020	900	5.3.14	2020-02-28	R3	191.8	187.7	2.13764	3
2020	900	5.3.33	2020-02-28	R1	91.7	88	4.0349	2.9
2020	900	5.3.33	2020-02-28	R2	91.6	89.6	2.18341	1.6
2020	900	5.3.37	2020-02-28	R1	307.3	298.7	2.79857	4.5
2020	900	5.3.37	2020-02-28	R2	237	232	2.1097	2.3
2020	900	5.3.37	2020-02-28	R3	141	137.1	2.76596	2.7
2020	912	5.3.56	2020-02-28	R1	587.2	569	3.09946	11.9
2020	912	5.3.56	2020-02-28	R2	567.1	547.4	3.47381	8.7
2020	912	5.3.56	2020-02-28	R3	916.9	890.7	2.85745	26
2020	912	5.3.101	2020-02-28	R1	111.1	107	3.69037	2.1
2020	912	5.3.101	2020-02-28	R2	94.2	91.8	2.54777	1.7
2020	912	5.3.122	2020-02-28	R1	437.7	427.1	2.42175	5.4
2020	912	5.3.122	2020-02-28	R2	311.2	299.6	3.72751	7
2020	912	5.3.122	2020-02-28	R3	399.9	391	2.22556	8.2
2020	411	5.4.5	2020-02-28	R1	270.2	260.3	3.66395	3.8
2020	411	5.4.5	2020-02-28	R2	209	197.6	5.45455	5.2
2020	411	5.4.5	2020-02-28	R3	493.4	479.9	2.73612	14.1
2020	411	5.4.15	2020-02-28	R1	929.5	907.9	2.32383	12.3
2020	411	5.4.15	2020-02-28	R2	250.8	243.5	2.91069	4.4
2020	411	5.4.15	2020-02-28	R3	284	275.1	3.1338	2.9
2020	406	5.4.73	2020-02-28	R1	176.3	170.4	3.34657	4.3
2020	406	5.4.73	2020-02-28	R2	184.1	178.3	3.15046	2.3
2020	406	5.4.73	2020-02-28	R3	402.4	393.4	2.23658	4.7
2020	406	5.4.82	2020-02-28	R1	156.7	155	1.08488	2.8
2020	406	5.4.82	2020-02-28	R2	152.2	148.2	2.62812	3.2
2020	406	5.4.85	2020-02-28	R1	116.6	112.1	3.85935	2.3
2020	406	5.4.85	2020-02-28	R2	192.7	186.9	3.00986	3.4
2020	406	5.4.85	2020-02-28	R3	142.2	135.6	4.64135	2.7
2020	406	5.4.94	2020-02-28	R1	487.6	467.4	4.14274	5.8
2020	406	5.4.94	2020-02-28	R2	276.6	265.7	3.94071	2.8
2020	406	5.4.94	2020-02-28	R3	346.7	330.8	4.5861	6
2020	406	5.4.97	2020-02-28	R1	192.7	185.4	3.78827	4.3
2020	406	5.4.97	2020-02-28	R2	185.5	177.3	4.42049	3.3
2020	406	5.4.97	2020-02-28	R3	104	99.4	4.42308	1.5
2020	406	5.4.112	2020-02-28	R1	470.8	452	3.9932	8.5
2020	406	5.4.112	2020-02-28	R2	170.8	164.5	3.68852	3.6
2020	406	5.4.112	2020-02-28	R3	234.7	226.8	3.366	3.7
2020	406	5.4.130	2020-02-28	R1	97.7	94.1	3.68475	2.4
2020	406	5.4.130	2020-02-28	R2	82.9	80.4	3.01568	1.7
2020	406	5.4.130	2020-02-28	R3	177.7	169.4	4.67079	4.8
2020	111	5.7.71	2020-03-03	R1	147.6	142.1	3.72629	1.5
2020	111	5.7.71	2020-03-03	R2	98.7	96	2.73556	1.2
2020	406	5.7.167	2020-03-03	R1	81.7	76.8	5.99755	5.5
2020	406	5.7.167	2020-03-03	R2	65.9	61	7.43551	3.6
2020	406	5.7.167	2020-03-03	R3	76.4	74.1	3.01047	1.5
2020	406	5.7.165	2020-03-03	R1	63.5	60	5.51181	1.5
2020	406	5.7.165	2020-03-03	R2	98.9	94.4	4.55005	2.1
2020	406	5.7.165	2020-03-03	R3	71.1	65.5	7.87623	1.5
2020	406	5.7.128	2020-03-03	R1	501.3	492.2	1.81528	11
2020	406	5.7.128	2020-03-03	R2	344.8	337.2	2.20418	6.9
2020	406	5.7.128	2020-03-03	R3	470.4	461.7	1.84949	9.2
2020	406	5.7.157	2020-03-03	R1	287.2	279.8	2.5766	6.4
2020	411	5.8.145	2020-03-03	R1	73.3	69.6	5.04775	2.1
2020	411	5.8.145	2020-03-03	R2	147.9	143.1	3.24544	3.1
2020	411	5.8.145	2020-03-03	R3	136.8	132.6	3.07018	3.9
2020	411	5.8.100	2020-03-03	R1	119.3	116.4	2.43085	1.5
2020	411	5.8.100	2020-03-03	R2	82.1	78.7	4.14129	1.2
2020	411	5.8.116	2020-03-03	R1	296.5	288.3	2.7656	5.1
2020	411	5.8.116	2020-03-03	R2	203.8	199.5	2.10991	2.4
2020	411	5.8.116	2020-03-03	R2	403.3	396.2	1.76048	4.3
2020	411	5.8.117	2020-03-03	R1	97.1	93.2	4.01648	1.4
2020	411	5.8.117	2020-03-03	R2	77.6	75.5	2.70619	1.1
2020	411	5.8.117	2020-03-03	R3	160.3	155.6	2.932	2.2
2020	411	5.8.147	2020-03-03	R1	25.7	23.3	9.33852	0.9
2020	111	5.5.94	2020-03-03	R1	216.1	210.5	2.59139	2.1
2020	111	5.5.94	2020-03-03	R2	260.4	254.2	2.38095	3.5
2020	111	5.5.94	2020-03-03	R3	294.4	285.6	2.98913	3.7
2020	406	5.5.123	2020-03-03	R1	121.2	117	3.46535	4.2
2020	406	5.5.123	2020-03-03	R2	297	291.5	1.85185	6
2020	406	5.5.123	2020-03-03	R3	91.9	88.7	3.48205	2.5
2020	406	5.5.116	2020-03-03	R1	469	415	11.5139	5.2
2020	406	5.5.116	2020-03-03	R2	479.4	469	2.16938	6.6
2020	406	5.5.116	2020-03-03	R3	703	692.8	1.45092	8.8
2020	406	5.5.119	2020-03-03	R1	932.3	918.4	1.49094	13.4
2020	406	5.5.119	2020-03-03	R2	730.1	718.6	1.57513	9.3
2020	406	5.5.145	2020-03-03	R1	102.9	99.1	3.69291	3.4
2020	406	5.5.145	2020-03-03	R2	185.7	178.9	3.66182	10.4
2020	406	5.5.145	2020-03-03	R3	134.5	129	4.08922	5.9
2020	900	5.9.150	2020-03-03	R1	131	120	8.4	4.5
2020	900	5.9.150	2020-03-03	R2	231.2	220	4.8	4.8
2020	900	5.9.150	2020-03-03	R3	225.7	200	11.4	5.7
2020	912	5.9.156	2020-03-03	R1	321.3	315.7	1.74292	5.2
2020	912	5.9.156	2020-03-03	R2	173.8	171.1	1.55351	3.5
2020	912	5.9.156	2020-03-03	R3	299.5	294.8	1.56928	4.5
2020	900	5.9.122	2020-03-03	R1	186.9	181.8	2.72873	6.8
2020	900	5.9.122	2020-03-03	R2	87.2	84.9	2.63761	3.6
2020	900	5.9.122	2020-03-03	R3	132.5	128	3.39623	4.8
2020	912	5.3.121	2020-03-04	R1	222.9	215.6	3.27501	3.9
2020	912	5.3.121	2020-03-04	R2	102.1	97.7	4.3095	1.9
2020	406	5.4.98	2020-03-04	R1	631.6	616.9	2.32742	6.4
2020	411	5.8.65	2020-03-04	R1	290.2	278.4	4.06616	4.6
2020	411	5.8.65	2020-03-04	R2	165.4	159.5	3.56711	2.7
2020	411	5.8.65	2020-03-04	R3	183.2	176.5	3.65721	3.7
2020	929	5.10.141	2020-03-04	R1	333.6	325.3	2.48801	11.3
2020	929	5.10.141	2020-03-04	R2	464.4	450.9	2.90698	12.3
2020	929	5.10.141	2020-03-04	R3	559	543	2.86225	12.8
2019	902	5.9.12	2019-01-10	R1	49	45.4	7.34694	2.6
2019	902	5.9.12	2019-01-10	R2	52	45.8	11.9231	1.9
2019	902	5.6.65	2019-01-16	R1	159.9	147.2	7.94246	5.4
2019	902	5.6.65	2019-01-16	R2	121.1	115.5	4.62428	3.5
2019	902	5.6.65	2019-01-16	R3	149.9	143.1	4.53636	4.9
2019	902	5.6.25	2019-01-16	R1	281.7	273.2	3.01739	5.8
2019	902	5.6.25	2019-01-16	R2	343.9	336.9	2.03548	8.3
2019	902	5.6.25	2019-01-16	R3	308	300.4	2.46753	7
2019	111	5.7.82	2019-01-16	R1	70.7	65.9	6.78925	3.4
2019	111	5.7.82	2019-01-16	R2	97.5	95.3	2.25641	3.1
2019	111	5.7.82	2019-01-16	R3	87.2	83.8	3.89908	3.1
2019	902	5.9.5	2019-01-16	R1	345.3	338.5	1.9693	9.1
2019	902	5.9.5	2019-01-16	R2	272.6	267	2.05429	5
2019	902	5.9.5	2019-01-16	R3	270.5	264.1	2.36599	3.2
2019	111	5.5.101	2019-01-16	R1	277.8	268.3	3.41973	9.8
2019	111	5.5.101	2019-01-16	R2	285.1	276.7	2.94633	6.6
2019	111	5.5.101	2019-01-16	R3	94.3	90.8	3.71156	2
2019	111	5.5.78	2019-01-16	R1	180.2	174	3.44062	4.2
2019	111	5.5.78	2019-01-16	R2	131	125	4.58015	2.5
2019	111	5.5.78	2019-01-16	R3	131.9	128.4	2.65353	2.4
2019	111	5.5.97	2019-01-16	R1	524.6	508.5	3.069	11.7
2019	111	5.5.97	2019-01-16	R2	419.9	393.5	6.28721	11.4
2019	111	5.5.97	2019-01-16	R3	446.3	430.6	3.51781	10.3
2019	902	5.6.39	2019-01-16	R1	236	222.8	5.59322	6.6
2019	902	5.6.39	2019-01-16	R2	122.3	117	4.33361	3.1
2019	111	5.4.135	2019-01-16	R1	288	276.6	3.95833	6.5
2019	111	5.4.135	2019-01-16	R2	387.1	373.5	3.5133	8.9
2019	111	5.4.138	2019-01-16	R1	67.6	64	5.32544	3.1
2019	111	5.4.138	2019-01-16	R2	80.7	73.4	9.04585	5.4
2019	111	5.4.138	2019-01-16	R3	53.6	48	10.4478	4.7
2019	111	5.7.107	2019-01-16	R1	159.4	153.5	3.70138	9.9
2019	111	5.7.107	2019-01-16	R2	52.1	45.7	12.2841	3.3
2019	111	5.7.107	2019-01-16	R3	88.8	84.1	5.29279	6
2019	902	5.6.36	2019-01-22	R1	329.9	324.3	1.69748	5
2019	902	5.6.36	2019-01-22	R2	538.4	523.2	2.82318	7
2019	902	5.6.36	2019-01-22	R3	745.5	725.8	2.64252	11
2019	902	5.2.74	2019-01-22	R1	247	241.8	2.10526	6
2019	902	5.2.74	2019-01-22	R2	216.5	210.8	2.63279	6
2019	902	5.2.74	2019-01-22	R3	174.9	170	2.8016	5
2019	111	5.4.156	2019-01-22	R1	415.9	407.7	1.97163	9
2019	111	5.4.156	2019-01-22	R2	153	147.8	3.39869	3
2019	111	5.4.156	2019-01-22	R3	266.6	257.2	3.52588	4
2019	111	5.4.140	2019-01-22	R1	316.3	305.5	3.41448	8
2019	111	5.4.140	2019-01-22	R2	396.4	381.6	3.7336	9
2019	111	5.4.140	2019-01-22	R3	91.8	88.4	3.7037	3
2019	902	5.2.72	2019-01-22	R1	70.1	64	8.70185	7
2019	902	5.2.72	2019-01-22	R2	76	73	3.94737	3
2019	902	5.2.72	2019-01-22	R3	65.3	59	9.64778	5
2019	111	5.7.43	2019-01-22	R1	99.1	93	6.1554	6
2019	111	5.7.43	2019-01-22	R2	47.8	43.3	9.41423	3
2019	111	5.7.43	2019-01-22	R3	158.2	147	7.07965	4
2019	902	5.6.45	2019-01-22	R1	417.4	407.1	2.46766	8
2019	902	5.6.45	2019-01-22	R2	490.9	480.5	2.11856	9
2019	902	5.6.45	2019-01-22	R3	206.1	197.4	4.22125	4
2019	406	5.7.140	2019-01-22	R1	250.5	244.7	2.31537	6
2019	406	5.7.140	2019-01-22	R2	371.8	361.1	2.87789	8
2019	406	5.7.140	2019-01-22	R3	136.1	132.3	2.79206	3
2019	111	5.7.93	2019-01-22	R1	146.7	141.3	3.68098	6
2019	111	5.7.93	2019-01-22	R2	145.1	141.8	2.27429	6
2019	111	5.7.93	2019-01-22	R3	234.1	227.3	2.90474	5
2019	111	5.5.86	2019-01-22	R1	81.3	78.2	3.81304	3
2019	111	5.5.86	2019-01-22	R2	118.2	111.8	5.41455	3
2019	111	5.5.86	2019-01-22	R3	126.9	121.3	4.41292	5
2019	111	5.7.119	2019-01-22	R1	40.3	36.5	9.42928	2
2019	111	5.7.60	2019-01-22	R1	110.7	104.5	5.60072	2
2019	111	5.5.71	2019-01-22	R1	181.8	175	3.74037	4
2019	111	5.5.71	2019-01-22	R2	205.4	201	2.14216	4
2019	111	5.7.98	2019-01-24	R1	227.4	222.8	2.02287	6
2019	111	5.7.98	2019-01-24	R2	168.9	164.5	2.60509	5
2019	111	5.7.98	2019-01-24	R3	134.3	130	3.20179	3
2019	111	5.5.99	2019-01-24	R1	75.6	72.4	4.2328	2
2019	111	5.5.99	2019-01-24	R2	39.8	37.8	5.02513	2
2019	111	5.5.99	2019-01-24	R3	71.2	68.8	3.37079	2
2019	111	5.7.123	2019-01-24	R1	185.4	181	2.37325	6
2019	111	5.7.123	2019-01-24	R2	118	114.4	3.05085	6
2019	111	5.7.123	2019-01-24	R3	135.5	130.7	3.54244	8
2019	902	5.2.77	2019-01-24	R1	132	128.2	2.87879	3
2019	902	5.6.34	2019-01-24	R1	155	150.9	2.64516	2
2019	111	5.7.32	2019-01-24	R1	145.1	140.9	2.89456	4
2019	111	5.7.32	2019-01-24	R2	403.6	393	2.62636	7
2019	111	5.7.32	2019-01-24	R3	169.1	163.7	3.19338	1
2019	902	5.6.20	2019-01-24	R1	205.5	201.7	1.84915	3
2019	902	5.6.20	2019-01-24	R2	180.1	178.4	0.94392	4
2019	902	5.6.71	2019-01-24	R1	539.6	528.9	1.98295	11
2019	902	5.6.71	2019-01-24	R2	362.4	354.5	2.17991	7
2019	902	5.6.71	2019-01-24	R3	608	592.4	2.56579	10
2019	406	5.4.105	2019-01-24	R1	227.4	200	11.9	5
2019	902	5.6.72	2019-01-24	R1	347	333	4.03458	7
2019	902	5.6.72	2019-01-24	R2	714	693.1	2.92717	15
2019	902	5.6.72	2019-01-24	R3	751.7	719.5	4.28362	13
2019	111	5.7.26	2019-01-28	R1	143.7	139	3.2707	3
2019	111	5.7.26	2019-01-28	R2	168.2	165	1.9025	4
2019	111	5.7.26	2019-01-28	R3	198.7	192.6	3.06995	5
2019	111	5.7.57	2019-01-28	R1	251.2	245.9	2.10987	4
2019	111	5.7.57	2019-01-28	R2	206	203.4	1.26214	6
2019	111	5.7.57	2019-01-28	R3	236.2	227.5	3.68332	7
2019	111	5.7.52	2019-01-28	R1	142.4	140.7	1.19382	5
2019	111	5.7.52	2019-01-28	R2	140.4	137.4	2.13675	4
2019	111	5.7.52	2019-01-28	R3	92	88.6	3.69565	3
2019	111	5.7.31	2019-01-28	R1	287.3	280	2.5409	2
2019	111	5.7.31	2019-01-28	R2	380.9	373.2	2.02153	6
2019	111	5.7.31	2019-01-28	R3	337.1	333.8	0.978938	4
2019	111	5.7.51	2019-01-28	R1	106.2	104	2.07156	1
2019	111	5.7.51	2019-01-28	R2	113.4	102.3	9.78836	4
2019	111	5.7.59	2019-01-28	R1	233.5	229.6	1.67024	6
2019	111	5.7.59	2019-01-28	R2	205.2	202.3	1.41326	7
2019	111	5.7.59	2019-01-28	R3	84.7	83	2.00708	2
2019	111	5.5.59	2019-01-28	R1	75.3	73.8	1.99203	3
2019	111	5.5.59	2019-01-28	R2	56.2	55.7	0.88968	2
2019	111	5.5.66	2019-01-28	R1	68.7	67.3	2.03785	2
2019	111	5.5.66	2019-01-28	R2	47.5	46.9	1.26316	1
2019	929	5.10.73	2019-01-28	R1	113	110	2.65487	3
2019	929	5.10.73	2019-01-28	R2	94.1	91.5	2.76302	3
2019	111	5.5.76	2019-01-28	R1	351.6	342.6	2.55973	10
2019	111	5.5.76	2019-01-28	R2	476.4	464.5	2.4979	11
2019	111	5.5.76	2019-01-28	R3	220.5	217.2	1.4966	5
2019	111	5.5.98	2019-01-28	R1	103.5	101.5	1.93237	3
2019	111	5.5.98	2019-01-28	R2	87	82.5	5.17241	5
2019	111	5.5.98	2019-01-28	R3	78.5	74.3	5.35032	3
2019	111	5.5.84	2019-01-28	R1	176.7	170.6	3.45218	6
2019	111	5.5.84	2019-01-28	R2	100.3	96.8	3.48953	4
2019	111	5.5.104	2019-01-28	R1	495.5	482.2	2.68416	9
2019	111	5.5.100	2019-01-28	R1	219.6	190	13.6	5
2019	111	5.5.100	2019-01-28	R2	118.9	116.1	2.35492	2
2019	111	5.5.100	2019-01-28	R3	109.7	106.2	3.19052	4
2019	111	5.4.164	2019-01-28	R1	98.9	95.1	3.84226	3
2019	111	5.4.164	2019-01-28	R2	100.4	96.7	3.68526	5
2019	111	5.5.48	2019-01-28	R1	77	74.9	2.72727	1
2019	111	5.5.48	2019-01-28	R2	150.2	146.4	2.52996	2
2019	111	5.5.48	2019-01-28	R3	118.3	115	2.78952	2
2019	111	5.5.55	2019-01-28	R1	97.5	92.3	5.33333	4
2019	111	5.5.55	2019-01-28	R2	72.4	68.3	5.66298	4
2019	111	5.5.55	2019-01-28	R3	59.6	55.3	7.21477	2
2019	111	5.5.15	2019-01-29	R1	445	432	2.92135	3
2019	111	5.5.15	2019-01-29	R2	266.9	260	2.58524	5
2019	111	5.5.15	2019-01-29	R3	336.4	328	2.49703	5
2019	902	5.2.73	2019-01-29	R1	246.9	241.5	2.18712	4
2019	902	5.2.73	2019-01-29	R2	166.7	160	4.0192	3
2019	902	5.2.73	2019-01-29	R3	105.3	100.2	4.8433	1
2019	902	5.6.43	2019-01-29	R1	318.4	312.8	1.75879	4
2019	902	5.6.43	2019-01-29	R2	444.6	432.1	2.81152	5
2019	902	5.6.43	2019-01-29	R3	290.4	284.4	2.06612	3
2019	411	5.2.147	2019-01-29	R1	289.5	279.9	3.31606	4
2019	411	5.2.147	2019-01-29	R2	168.2	162.5	3.38882	2
2019	902	5.6.30	2019-01-31	R1	601.8	581.9	3.30675	8
2019	902	5.6.30	2019-01-31	R2	680.8	667.9	1.89483	12
2019	902	5.6.30	2019-01-31	R3	878.2	859.7	2.10658	15
2019	111	5.7.83	2019-01-31	R1	449.3	439.5	2.18117	7
2019	111	5.7.83	2019-01-31	R2	319.6	312.8	2.12766	5
2019	111	5.7.83	2019-01-31	R3	371.3	361	2.77404	4
2019	902	5.9.4	2019-01-31	R1	168	157.6	6.19048	5
2019	902	5.9.4	2019-01-31	R2	104.7	100.4	4.10697	4
2019	902	5.9.4	2019-01-31	R3	143.7	142.3	0.974252	6
2019	902	5.9.11	2019-01-31	R1	167.4	157.3	6.03345	10
2019	902	5.9.11	2019-01-31	R2	122.2	117	4.25532	4
2019	902	5.9.11	2019-01-31	R3	137.9	133.4	3.26323	6
2019	900	5.2.13	2019-01-31	R1	308.4	298.9	3.08042	8
2019	900	5.2.13	2019-01-31	R2	118.8	116	2.3569	3
2019	900	5.2.13	2019-01-31	R3	111.2	107.1	3.68705	5
2019	406	5.4.75	2019-01-31	R1	154.3	150.7	2.33312	5
2019	406	5.4.75	2019-01-31	R2	177.2	172.2	2.82167	7
2019	406	5.4.75	2019-01-31	R3	64.4	61.8	4.03727	2
2019	111	5.7.115	2019-01-31	R1	240.6	234	2.74314	6
2019	111	5.7.115	2019-01-31	R2	374.7	361.3	3.57619	6
2019	929	5.10.66	2019-01-31	R1	251.6	242.2	3.73609	5
2019	929	5.10.66	2019-01-31	R2	396.7	385.8	2.74767	8
2019	929	5.10.66	2019-01-31	R3	265.7	260	2.14528	6
2019	929	5.10.158	2019-01-31	R1	149.7	147.3	1.60321	3
2019	929	5.10.158	2019-01-31	R2	185.9	181.9	2.15169	5
2019	929	5.10.156	2019-01-31	R1	186.4	182.5	2.09227	5
2019	929	5.10.156	2019-01-31	R2	189.4	186.4	1.58395	5
2019	929	5.10.156	2019-01-31	R3	122.4	120.5	1.55229	4
2019	406	5.7.146	2019-01-31	R1	295.4	288.5	2.33582	8
2019	406	5.7.146	2019-01-31	R2	116.2	112.8	2.92599	4
2019	406	5.7.146	2019-01-31	R3	223.6	217.6	2.68336	6
2019	902	5.2.76	2019-01-31	R1	373.8	357.1	4.46763	4
2019	902	5.2.76	2019-01-31	R2	1112.8	1074.8	3.41481	15
2019	902	5.2.76	2019-01-31	R3	225.8	219.6	2.74579	2
2019	900	5.3.23	2019-01-31	R1	535.4	525.5	1.84908	7
2019	900	5.3.23	2019-01-31	R2	480.1	470.7	1.95793	5
2019	900	5.3.23	2019-01-31	R3	143	136.3	4.68531	3
2019	111	5.7.90	2019-01-31	R1	90	82.1	8.77778	8
2019	111	5.7.90	2019-01-31	R2	114.7	110.1	4.01046	5
2019	111	5.7.90	2019-01-31	R3	99.7	95.4	4.31294	5
2019	111	5.7.97	2019-01-31	R1	121.2	118.9	1.89769	5
2019	111	5.7.97	2019-01-31	R2	170.3	166.8	2.0552	5
2019	111	5.7.97	2019-01-31	R3	145.7	142.3	2.33356	5
2019	929	5.10.18	2019-01-31	R1	132.7	129.7	2.26074	3
2019	929	5.10.18	2019-01-31	R2	266.6	261.4	1.95049	5
2019	111	5.7.86	2019-01-31	R1	143	140.4	1.81818	8
2019	111	5.7.70	2019-01-31	R1	90.6	88.3	2.53863	4
2019	111	5.7.70	2019-01-31	R2	97.2	84.1	13.4774	3
2019	900	5.3.12	2019-01-31	R1	149	146	2.01342	3
2019	406	5.4.32	2019-02-04	R1	155.2	150.6	2.96392	2
2019	411	5.4.16	2019-02-04	R1	730.6	713.7	2.31317	10
2019	902	5.6.55	2019-02-04	R1	362.9	350.5	3.41692	11
2019	902	5.6.55	2019-02-04	R2	68.9	64.8	5.95065	4
2019	111	5.5.95	2019-02-04	R1	198	193.5	2.27273	3
2019	111	5.5.95	2019-02-04	R2	827.5	807.4	2.429	9
2019	111	5.5.95	2019-02-04	R3	269.6	264.3	1.96588	4
2019	411	5.1.172	2019-02-04	R1	59.1	54.9	7.1066	3
2019	411	5.1.172	2019-02-04	R2	66.6	62.6	6.00601	2
2019	406	5.1.153	2019-02-04	R1	140.9	137.2	2.62598	3
2019	406	5.1.153	2019-02-04	R2	285.4	252.5	11.5277	6
2019	406	5.4.54	2019-02-04	R1	535.3	527.4	1.47581	6
2019	900	5.3.21	2019-02-04	R1	399	393.1	1.4787	13
2019	900	5.3.21	2019-02-04	R2	773.5	759.5	1.80995	13
2019	900	5.3.21	2019-02-04	R3	842	817.8	2.87411	17
2019	406	5.4.66	2019-02-04	R1	173.9	166.4	4.31282	7
2019	406	5.5.142	2019-02-04	R1	572	570.2	0.314685	6
2019	406	5.5.142	2019-02-04	R2	519	505.9	2.52408	9
2019	406	5.7.139	2019-02-04	R1	134.2	128.5	4.24739	2
2019	406	5.7.139	2019-02-04	R2	414.4	399.5	3.59556	6
2019	406	5.7.139	2019-02-04	R3	210.2	204.1	2.902	5
2019	902	5.6.11	2019-02-04	R1	962	945	1.76715	16
2019	411	5.6.142	2019-02-06	R1	462.8	454.4	1.81504	7
2019	411	5.6.142	2019-02-06	R2	749.6	737.8	1.57417	10
2019	411	5.6.142	2019-02-06	R3	283.1	277.4	2.01342	3
2019	900	5.9.147	2019-02-06	R1	770.8	751.1	2.55579	14
2019	900	5.9.147	2019-02-06	R2	732.9	716.2	2.27862	15
2019	900	5.9.147	2019-02-06	R3	172.4	168.8	2.08817	5
2019	929	5.10.114	2019-02-06	R1	227	223.9	1.36564	5
2019	929	5.10.114	2019-02-06	R2	226.1	220.4	2.52101	6
2019	929	5.10.114	2019-02-06	R3	237.3	233.1	1.76991	5
2019	406	5.4.113	2019-02-06	R1	130.5	128	1.91571	2
2019	929	5.10.128	2019-02-06	R1	214	209.1	2.28972	8
2019	929	5.10.128	2019-02-06	R2	366.9	356.8	2.75279	11
2019	929	5.10.128	2019-02-06	R3	282.9	270.8	4.27713	7
2019	929	5.10.86	2019-02-06	R1	326.1	318.2	2.42257	5
2019	929	5.10.86	2019-02-06	R2	701.8	686.7	2.15161	13
2019	929	5.10.86	2019-02-06	R3	468.8	449.2	4.18089	8
2019	411	5.8.96	2019-02-06	R1	399	384.9	3.53383	11
2019	411	5.8.89	2019-02-06	R1	105	99.9	4.85714	4
2019	411	5.8.89	2019-02-06	R2	137.2	129.2	5.8309	4
2019	411	5.8.89	2019-02-06	R3	138.1	133.96	2.99783	4
2019	411	5.6.156	2019-02-06	R1	335.9	332.2	1.10152	4
2019	929	5.10.106	2019-02-06	R1	244.1	240.5	1.47481	6
2019	929	5.10.106	2019-02-06	R2	168.5	165.4	1.83976	4
2019	929	5.10.108	2019-02-06	R1	121.9	119.8	1.72272	3
2019	929	5.10.108	2019-02-06	R2	179.8	176.6	1.77976	6
2019	929	5.10.108	2019-02-06	R3	104.5	102.7	1.72249	3
2019	929	5.10.104	2019-02-06	R1	341.9	337.1	1.40392	9
2019	929	5.10.104	2019-02-06	R2	270.8	266.6	1.55096	7
2019	929	5.10.88	2019-02-06	R1	205.4	203.2	1.07108	4
2019	929	5.10.88	2019-02-06	R2	283.6	280	1.26939	6
2019	929	5.10.88	2019-02-06	R3	211.5	210.6	0.425532	4
2019	929	5.10.136	2019-02-06	R1	270.6	266.1	1.66297	4
2019	929	5.10.136	2019-02-06	R2	235	230.9	1.74468	4
2019	929	5.10.136	2019-02-06	R3	193.3	187.2	3.15572	4
2019	929	5.10.173	2019-02-06	R1	303.7	290.1	4.4781	4
2019	411	5.6.143	2019-02-07	R1	278	261.9	5.79137	2
2019	411	5.6.143	2019-02-07	R2	412.9	391.3	5.23129	4
2019	411	5.6.143	2019-02-07	R3	528	496.9	5.89015	3
2019	929	5.10.103	2019-02-13	R1	168.5	164.1	2.61128	3
2019	929	5.10.103	2019-02-13	R2	157.6	155.7	1.20558	3
2019	929	5.10.92	2019-02-13	R1	252.6	246.1	2.57324	8
2019	929	5.10.92	2019-02-13	R2	168.7	166.1	1.5412	4
2019	929	5.10.130	2019-02-13	R1	221.8	219.7	0.946799	3
2019	929	5.10.130	2019-02-13	R2	150.2	145.2	3.32889	3
2019	929	5.10.89	2019-02-13	R1	227.2	221.3	2.59683	6
2019	929	5.10.89	2019-02-13	R2	163.8	161.9	1.15995	5
2019	912	5.3.90	2019-02-13	R1	992.4	960.4	3.22451	18
2019	912	5.3.113	2019-02-13	R1	424.5	410.3	3.34511	10
2019	912	5.3.113	2019-02-13	R2	316.4	307.4	2.8445	9
2019	912	5.3.110	2019-02-13	R1	698.7	667.1	4.52268	19
2019	912	5.3.110	2019-02-13	R2	787.4	759.7	3.51791	18
2019	900	5.3.26	2019-02-13	R1	845.8	836.4	1.11137	13
2019	900	5.3.26	2019-02-13	R2	532.7	525.3	1.38915	13
2019	900	5.3.26	2019-02-13	R3	537.2	533.4	0.707372	8
2019	912	5.3.118	2019-02-13	R1	252.7	244.3	3.3241	5
2019	900	5.9.146	2019-02-13	R1	374	370.3	0.989305	6
2019	900	5.9.146	2019-02-13	R2	609.6	602.7	1.13189	9
2019	900	5.9.146	2019-02-13	R3	590.5	583.1	1.25318	8
2019	900	5.3.5	2019-02-13	R1	441.5	433.5	1.812	5
2019	900	5.3.5	2019-02-13	R2	748.9	739.3	1.28188	8
2019	900	5.3.5	2019-02-13	R3	645.1	631.9	2.04619	9
2019	900	5.9.123	2019-02-13	R1	278.9	207.4	25.6364	7
2019	900	5.9.123	2019-02-13	R2	212.8	197	7.42481	7
2019	900	5.9.123	2019-02-13	R3	101.7	95	6.588	3
2019	411	5.2.156	2019-02-13	R1	205.6	201.8	1.84825	5
2019	411	5.2.156	2019-02-13	R2	273.3	249.7	8.6352	6
2019	411	5.2.156	2019-02-13	R3	212.6	184	13.4525	2
2019	411	5.2.131	2019-02-13	R1	602.1	594.9	1.19581	13
2019	411	5.2.131	2019-02-13	R2	558.1	546.3	2.11432	13
2019	411	5.2.131	2019-02-13	R3	526	500.9	4.77186	8
2019	411	5.2.125	2019-02-13	R1	285.5	274.6	3.81786	5
2019	411	5.2.118	2019-02-13	R1	248.8	235.9	5.18489	4
2019	411	5.2.106	2019-02-13	R1	73.3	71.9	1.90996	3
2019	929	5.10.79	2019-02-13	R1	321	316.1	1.52648	4
2019	411	5.2.169	2019-02-13	R1	900.1	880.6	2.16643	13
2019	411	5.2.169	2019-02-13	R2	346.2	332.3	4.01502	6
2019	411	5.2.169	2019-02-13	R3	207.5	204.8	1.3012	3
2019	900	5.3.3	2019-02-13	R1	221.3	216.2	2.30456	4
2019	900	5.3.3	2019-02-13	R2	172.3	168.7	2.08938	3
2019	411	5.2.150	2019-02-13	R1	261	257.6	1.30268	6
2019	411	5.2.150	2019-02-13	R2	415.5	409.9	1.34777	10
2019	411	5.2.150	2019-02-13	R3	495	489.1	1.19192	7
2019	900	5.3.6	2019-02-13	R1	203.1	194.3	4.33284	3
2019	900	5.9.114	2019-02-13	R1	283.5	280.2	1.16402	5
2019	900	5.9.114	2019-02-13	R2	386.7	376	2.767	6
2019	900	5.9.114	2019-02-13	R3	391.5	380.8	2.73308	11
2019	900	5.9.112	2019-02-13	R1	203.6	185.9	8.69352	6
2019	900	5.9.112	2019-02-13	R2	256.7	240.9	6.15504	4
2019	900	5.2.7	2019-02-13	R1	363.1	331.8	8.62021	8
2019	900	5.2.7	2019-02-13	R2	253.4	234.9	7.30071	5
2019	900	5.2.16	2019-02-13	R1	408.6	399	2.34949	7
2019	900	5.2.16	2019-02-13	R2	256.4	250.1	2.4571	8
2019	900	5.2.16	2019-02-13	R3	197.9	183.5	7.2764	4
2019	406	5.1.160	2019-02-13	R1	312.7	303.4	2.9741	3
2019	406	5.1.160	2019-02-13	R2	730.9	711.7	2.6269	7
2019	406	5.1.125	2019-02-13	R1	439.2	418.7	4.66758	6
2019	406	5.1.149	2019-02-13	R1	80.9	75.4	6.79852	3
2019	406	5.1.137	2019-02-13	R1	190.4	189.6	0.420168	5
2019	406	5.1.137	2019-02-13	R2	169.1	163.8	3.13424	4
2019	406	5.1.137	2019-02-13	R3	190.8	187.3	1.83438	3
2019	406	5.1.63	2019-02-13	R1	201.6	194.6	3.47222	6
2019	406	5.1.63	2019-02-13	R2	428.2	417.3	2.54554	10
2019	900	5.2.17	2019-02-13	R1	270.6	260.6	3.69549	3
2019	900	5.2.17	2019-02-13	R2	339.7	328.4	3.32646	5
2019	406	5.8.158	2019-02-14	R1	155	148.8	4	11
2019	411	5.6.127	2019-02-14	R1	235.1	229.3	2.46704	5
2019	411	5.6.127	2019-02-14	R2	160.8	153.2	4.72637	4
2019	411	5.6.127	2019-02-14	R3	515.7	486.6	5.64282	10
2019	411	5.8.150	2019-02-14	R1	240.5	232.3	3.40956	5
2019	411	5.8.150	2019-02-14	R2	221.9	209.7	5.49797	7
2019	411	5.8.150	2019-02-14	R3	174	167.7	3.62069	3
2019	411	5.8.127	2019-02-14	R1	965.5	921.4	4.56758	16
2019	411	5.8.127	2019-02-14	R2	388.2	365.7	5.79598	8
2019	411	5.8.127	2019-02-14	R3	983.3	937	4.70863	19
2019	411	5.6.104	2019-02-14	R1	749.6	715.6	4.53575	10
2019	411	5.6.104	2019-02-14	R2	406	391	3.69458	7
2019	411	5.6.104	2019-02-14	R3	417.3	397.9	4.64893	6
2019	411	5.6.110	2019-02-14	R1	819.5	792.8	3.25808	13
2019	406	5.8.153	2019-02-14	R1	430.9	417	3.22581	6
2019	406	5.8.153	2019-02-14	R2	355.6	345.8	2.75591	3
2019	406	5.8.153	2019-02-14	R3	285.6	279.9	1.9958	3
2019	411	5.6.144	2019-02-14	R1	732.2	694.2	5.18984	14
2019	411	5.6.115	2019-02-14	R1	119.4	115.8	3.01508	4
2019	411	5.6.115	2019-02-14	R2	158.4	154.2	2.65152	8
2019	411	5.6.115	2019-02-14	R3	152.5	148.3	2.7541	3
2019	406	5.4.78	2019-02-14	R1	1664.3	1603.2	3.67121	21
2019	111	5.5.70	2019-02-14	R1	136.5	133.7	2.05128	6
2019	411	5.8.80	2019-02-14	R1	158	154.8	2.02532	3
2019	411	5.8.80	2019-02-14	R2	104.6	104.5	0.0956023	3
2019	411	5.8.80	2019-02-14	R3	187.9	183.6	2.28845	4
2019	411	5.8.82	2019-02-14	R1	89.1	86.6	2.80584	4
2019	411	5.8.82	2019-02-14	R2	178.2	168	5.72391	5
2019	411	5.8.82	2019-02-14	R3	287.1	272.6	5.05051	10
2019	411	5.8.135	2019-02-14	R1	918.8	884.4	3.74401	18
2019	411	5.8.135	2019-02-14	R2	592.5	567.3	4.25316	14
2019	411	5.8.135	2019-02-14	R3	270.7	257.9	4.72848	7
2019	406	5.4.86	2019-02-14	R1	259.5	239.4	7.74566	5
2019	406	5.4.86	2019-02-14	R2	200.7	190.8	4.93274	5
2019	406	5.4.86	2019-02-14	R3	342.2	328.7	3.94506	5
2019	406	5.4.63	2019-02-14	R1	146.3	142.5	2.5974	4
2019	111	5.5.50	2019-02-14	R1	135.8	133.3	1.84094	3
2019	111	5.5.50	2019-02-14	R2	107.9	105.9	1.85357	2
2019	411	5.8.119	2019-02-14	R1	87.7	85.5	2.50855	3
2019	411	5.8.119	2019-02-14	R2	160.8	151.9	5.53483	6
2019	411	5.8.119	2019-02-14	R3	106.3	100.9	5.07996	2
2019	411	5.6.158	2019-02-14	R1	780.5	770.8	1.24279	24
2019	411	5.6.168	2019-02-14	R1	160.2	155.2	3.1211	2
2019	411	5.6.168	2019-02-14	R2	578.8	558.5	3.50726	9
2019	411	5.8.85	2019-02-14	R1	219.4	212.7	3.05378	4
2019	411	5.8.85	2019-02-14	R2	349	343.1	1.69054	9
2019	411	5.8.100	2019-02-14	R1	151.8	146.7	3.35968	5
2019	411	5.8.100	2019-02-14	R2	89.3	85.6	4.14334	3
2019	411	5.8.100	2019-02-14	R3	278.8	271.7	2.54663	6
2019	411	5.8.53	2019-02-14	R1	214.2	207.7	3.03455	6
2019	411	5.8.53	2019-02-14	R2	156.9	144.4	7.96686	5
2019	411	5.8.72	2019-02-14	R1	221.8	216.1	2.56988	5
2019	406	5.4.80	2019-02-14	R1	175.9	167.6	4.71859	6
2019	406	5.4.80	2019-02-14	R2	216.6	206.4	4.70914	9
2019	406	5.4.80	2019-02-14	R3	172	167.8	2.44186	4
2019	111	5.5.72	2019-02-14	R1	345.2	339.5	1.65122	3
2019	111	5.5.72	2019-02-14	R2	436.7	429.2	1.71743	5
2019	111	5.5.72	2019-02-14	R3	298	293	1.67785	4
2019	111	5.5.90	2019-02-14	R1	114.2	113.2	0.875657	5
2019	111	5.5.90	2019-02-14	R2	93.2	86.8	6.86695	5
2019	111	5.5.90	2019-02-14	R3	57.8	54.2	6.22837	6
2019	411	5.8.137	2019-02-14	R1	122.7	121.3	1.14099	13
2019	411	5.8.141	2019-02-14	R1	162.9	159	2.39411	3
2019	111	5.7.109	2019-02-14	R1	1230.6	1208.6	1.78775	16
2019	111	5.7.109	2019-02-14	R2	619.6	612.4	1.16204	9
2019	111	5.7.109	2019-02-14	R3	248.8	245.6	1.28617	5
2019	411	5.6.119	2019-02-14	R1	534	526	1.49813	6
2019	411	5.6.119	2019-02-14	R2	268.1	264.9	1.19358	4
2019	411	5.6.119	2019-02-14	R3	330.8	324	2.05562	6
2019	406	5.4.72	2019-02-14	R1	458.5	449.8	1.89749	8
2019	411	5.4.10	2019-02-14	R1	103.3	100.7	2.51694	5
2019	411	5.4.10	2019-02-14	R2	92	87.8	4.56522	2
2019	411	5.4.25	2019-02-14	R1	546.1	531.2	2.72844	13
2019	411	5.4.25	2019-02-14	R2	183.2	180.4	1.52838	3
2019	406	5.4.116	2019-02-15	R1	281.4	274.9	2.30988	2
2019	406	5.4.116	2019-02-15	R2	190.5	184	3.41207	2
2019	406	5.4.116	2019-02-15	R3	132.5	126.9	4.22642	0.6
2019	411	5.6.112	2019-02-15	R1	560	546.3	2.44643	8
2019	411	5.6.112	2019-02-15	R2	264	254.1	3.75	5
2019	411	5.6.112	2019-02-15	R3	390	375.1	3.82051	6
2019	411	5.8.131	2019-02-20	R1	460.4	451.7	1.88966	6.8
2019	411	5.8.131	2019-02-20	R2	229.1	221	3.53557	10.8
2019	411	5.8.131	2019-02-20	R3	846.5	817.9	3.37862	7.5
2019	411	5.8.102	2019-02-20	R1	849.6	815	4.0725	8
2019	411	5.8.102	2019-02-20	R2	1286.5	1251.9	2.68947	16.8
2019	411	5.8.102	2019-02-20	R3	862.6	846.5	1.86645	11.5
2019	406	5.7.179	2019-02-20	R1	532	520.5	2.16165	10.1
2019	406	5.7.179	2019-02-20	R2	182	178.3	2.03297	7
2019	406	5.7.179	2019-02-20	R3	459.7	455.4	0.935393	9.6
2019	111	5.7.121	2019-02-20	R1	852.4	837.8	1.71281	9
2019	111	5.7.121	2019-02-20	R2	863.8	847.2	1.92174	12
2019	111	5.7.121	2019-02-20	R3	893.7	878.1	1.74555	13
2019	900	5.2.1	2019-02-20	R1	480.7	472.3	1.74745	4.3
2019	900	5.2.1	2019-02-20	R2	610.6	598.8	1.93253	7.4
2019	900	5.2.1	2019-02-20	R3	471.4	460.6	2.29105	6.6
2019	900	5.3.11	2019-02-20	R1	112.2	100.5	10.4278	1.4
2019	411	5.4.27	2019-02-20	R1	354.3	346.8	2.11685	5.5
2019	411	5.4.27	2019-02-20	R2	229.5	219.9	4.18301	4.7
2019	411	5.4.27	2019-02-20	R3	502.8	485.7	3.40095	7.7
2019	411	5.6.165	2019-02-20	R1	383.5	370.6	3.36375	9
2019	411	5.6.165	2019-02-20	R2	193.3	189.4	2.01759	5.5
2019	411	5.6.165	2019-02-20	R3	180.1	173.1	3.88673	3
2019	406	5.4.50	2019-02-20	R1	209.7	201.2	4.05341	5
2019	406	5.4.50	2019-02-20	R2	371.1	361.6	2.55996	11
2019	406	5.4.50	2019-02-20	R3	391.8	383.1	2.22052	11
2019	406	5.4.34	2019-02-20	R1	476.8	453.7	4.8448	6.2
2019	406	5.4.34	2019-02-20	R2	823	811.1	1.44593	8.7
2019	912	5.3.50	2019-02-20	R1	757	737.2	2.61559	12.7
2019	912	5.3.50	2019-02-20	R2	373	360.1	3.45845	5.3
2019	411	5.6.125	2019-02-20	R1	307.3	299.3	2.60332	5
2019	411	5.6.125	2019-02-20	R2	570.8	560	1.89208	8
2019	411	5.6.125	2019-02-20	R3	106.2	103.8	2.25989	1.7
2019	411	5.8.151	2019-02-20	R1	174.8	170.6	2.40275	2.8
2019	411	5.8.151	2019-02-20	R2	389	378.8	2.62211	6.4
2019	411	5.8.151	2019-02-20	R3	291.8	286	1.98766	6.6
2019	411	5.8.111	2019-02-20	R1	222.1	206.5	7.02386	3.7
2019	411	5.8.111	2019-02-20	R2	315.2	290.9	7.70939	7.7
2019	411	5.8.111	2019-02-20	R3	363.7	344.3	5.33407	7.4
2019	406	5.4.96	2019-02-20	R1	285.1	280	1.78885	3
2019	411	5.6.155	2019-02-20	R1	95.9	92.6	3.44108	1.7
2019	411	5.8.51	2019-02-20	R1	100.4	93.6	6.77291	3
2019	411	5.8.51	2019-02-20	R2	168.8	162.7	3.61374	5
2019	411	5.8.51	2019-02-20	R3	113.9	109.6	3.77524	2.9
2019	406	5.1.148	2019-02-20	R1	192.7	187.4	2.75039	2.1
2019	406	5.1.148	2019-02-20	R2	106.6	104.2	2.25141	1.8
2019	411	5.6.163	2019-02-20	R1	221.1	217.8	1.49254	4.8
2019	411	5.6.163	2019-02-20	R2	180	176.2	2.11111	3
2019	411	5.6.163	2019-02-20	R3	287.1	267.8	6.7224	5
2019	406	5.4.130	2019-02-20	R1	151.4	145	4.22721	14
2019	406	5.4.130	2019-02-20	R2	97.8	91.5	6.44172	5.7
2019	411	5.6.171	2019-02-20	R1	106.7	102.4	4.02999	1.9
2019	411	5.6.171	2019-02-20	R2	236.9	226.6	4.34783	6.7
2019	411	5.6.171	2019-02-20	R3	192.6	184	4.46521	2.7
2019	411	5.6.150	2019-02-20	R1	472.3	464.9	1.5668	9.9
2019	411	5.6.150	2019-02-20	R2	140.1	136.6	2.49822	2.1
2019	411	5.6.150	2019-02-20	R3	271	261.4	3.54244	2.6
2019	111	5.5.62	2019-02-20	R1	215.4	212.3	1.43918	6
2019	111	5.5.62	2019-02-20	R2	470.1	460.7	1.99957	13.2
2019	111	5.5.62	2019-02-20	R3	491.4	480.3	2.25885	8.3
2019	411	5.6.100	2019-02-20	R1	220.1	208.8	5.13403	8.2
2019	411	5.6.100	2019-02-20	R2	291.5	284.6	2.36707	6
2019	411	5.6.100	2019-02-20	R3	217	211	2.76498	5
2019	411	5.6.166	2019-02-20	R1	279	272.7	2.25806	10.3
2019	411	5.6.118	2019-02-20	R1	142.9	136.8	4.26872	3
2019	411	5.6.118	2019-02-20	R2	281.1	276.5	1.63643	4
2019	411	5.6.118	2019-02-20	R3	312.6	306.7	1.8874	4.5
2019	929	5.10.145	2019-02-20	R1	535.5	500	6.7	13.1
2019	929	5.10.145	2019-02-20	R2	305.3	299.6	1.86702	8.4
2019	929	5.10.145	2019-02-20	R3	222.2	219.2	1.35014	6.3
2019	111	5.5.67	2019-02-20	R1	273.7	269.6	1.49799	5
2019	111	5.5.67	2019-02-20	R2	327.7	323.9	1.1596	5
2019	111	5.5.67	2019-02-20	R3	239.6	237	1.08514	5
2019	900	5.3.17	2019-02-20	R1	127.2	123.7	2.75157	4
2019	900	5.3.24	2019-02-20	R1	339.5	326.6	3.79971	4.3
2019	900	5.3.24	2019-02-20	R2	224	216.5	3.34821	2.5
2019	900	5.3.24	2019-02-20	R3	640.5	617.7	3.55972	8.2
2019	406	5.1.83	2019-02-20	R1	253.3	249.7	1.42124	5
2019	406	5.1.83	2019-02-20	R2	253.3	248.5	1.89499	6
2019	406	5.1.83	2019-02-20	R3	226.2	222	1.85676	7
2019	900	5.9.121	2019-02-20	R1	402	393.2	2.18905	4
2019	900	5.9.121	2019-02-20	R2	337.2	332.1	1.51246	5
2019	900	5.9.121	2019-02-20	R3	330.9	326.5	1.32971	5
2019	406	5.4.42	2019-02-20	R1	199.4	195	2.20662	8
2019	406	5.4.42	2019-02-20	R2	109.5	104.6	4.47489	3
2019	406	5.4.42	2019-02-20	R3	86.5	85	1.7341	2
2019	912	5.3.70	2019-02-20	R1	160	156.3	2.3125	5
2019	411	5.6.140	2019-02-20	R1	1485.3	1454.5	2.07366	23
2019	411	5.6.140	2019-02-20	R2	1265.1	1236.5	2.26069	13.6
2019	411	5.6.140	2019-02-20	R3	195.1	190.2	2.51153	4
2019	900	5.2.15	2019-02-20	R1	106.2	100.8	5.08475	5
2019	900	5.2.15	2019-02-20	R2	64.4	62.3	3.26087	2.5
2019	900	5.2.15	2019-02-20	R3	146.1	139.13	4.7707	7.2
2019	406	5.4.45	2019-02-20	R1	234.3	229.5	2.04866	2
2019	406	5.4.45	2019-02-20	R2	197.1	185.1	6.08828	3
2019	406	5.4.45	2019-02-20	R3	478.1	465.9	2.55177	5
2019	111	5.5.85	2019-02-20	R1	474.5	466.4	1.70706	9
2019	111	5.5.85	2019-02-20	R2	360.7	351.2	2.63377	4
2019	406	5.4.129	2019-02-20	R1	428.3	416.3	2.80177	8
2019	406	5.4.129	2019-02-20	R2	398.2	387.7	2.63687	5
2019	900	5.3.9	2019-02-20	R1	453.5	443.5	2.20507	5.8
2019	900	5.3.9	2019-02-20	R2	575.7	566.2	1.65017	6.9
2019	900	5.3.9	2019-02-20	R3	354.5	350.7	1.07193	3.6
2019	411	5.8.107	2019-02-20	R1	524.6	513.3	2.15402	14
2019	411	5.8.107	2019-02-20	R2	324.4	317.3	2.18866	7
2019	411	5.8.107	2019-02-20	R3	259.6	252.6	2.69646	7
2019	411	5.8.103	2019-02-20	R1	106.1	102.7	3.20452	2.9
2019	411	5.8.103	2019-02-20	R2	157.2	153.8	2.16285	2.5
2019	411	5.8.69	2019-02-20	R1	247	240.2	2.75304	5
2019	411	5.8.69	2019-02-20	R2	262.6	248.8	5.25514	4.2
2019	411	5.8.69	2019-02-20	R3	245.1	238.5	2.69278	3
2019	411	5.8.114	2019-02-20	R1	348.1	338.5	2.75783	10.1
2019	411	5.8.114	2019-02-20	R2	187.5	182.7	2.56	4.3
2019	411	5.8.114	2019-02-20	R3	500.2	484.5	3.13874	12.7
2019	411	5.8.84	2019-02-20	R1	318.5	310.8	2.41758	8
2019	411	5.8.84	2019-02-20	R2	312.1	303.5	2.75553	8
2019	411	5.8.84	2019-02-20	R3	412	392.6	4.70874	13
2019	406	5.1.81	2019-02-20	R1	321	313.6	2.3053	4.1
2019	406	5.1.81	2019-02-20	R2	321	310.3	3.33333	3.4
2019	406	5.1.81	2019-02-20	R3	431.9	420.5	2.6395	5
2019	900	5.9.127	2019-02-20	R1	153	151.5	0.980392	3.9
2019	900	5.9.127	2019-02-20	R2	527.6	519	1.63002	9.8
2019	411	5.8.71	2019-02-20	R1	627.8	617.9	1.57694	11.8
2019	929	5.10.161	2019-02-20	R1	152.4	150.1	1.50919	4
2019	929	5.10.161	2019-02-20	R2	191.8	189.3	1.30344	4
2019	929	5.10.161	2019-02-20	R3	244.6	240.7	1.59444	4
2019	406	5.4.105	2019-02-25	R1	296.2	224.1	24.3417	4.1
2019	912	5.3.72	2019-02-25	R1	397.6	382.5	3.79779	6.4
2019	912	5.3.72	2019-02-25	R2	377.2	359.9	4.58643	4.7
2019	912	5.3.72	2019-02-25	R3	447.5	421.7	5.76536	6.2
2019	411	5.2.115	2019-02-25	R1	339.1	265	21.852	2.9
2019	411	5.2.115	2019-02-25	R2	222.2	202.1	9.0459	2.8
2019	411	5.2.163	2019-02-25	R1	141.7	134.5	5.08116	1.3
2019	411	5.2.163	2019-02-25	R2	369.4	353.5	4.30428	3.6
2019	900	5.3.1	2019-02-25	R1	245.4	233.3	4.93073	4.5
2019	900	5.3.19	2019-02-25	R1	593.2	559.1	5.74848	5.9
2019	900	5.3.19	2019-02-25	R2	214.4	204.8	4.47761	3.1
2019	912	5.3.40	2019-02-25	R1	185.2	174.1	5.99352	10
2019	900	5.2.9	2019-02-25	R1	470.2	444.4	5.48703	6.3
2019	900	5.2.9	2019-02-25	R2	398.2	373.4	6.22803	7.8
2019	900	5.2.9	2019-02-25	R3	656.5	603.8	8.02742	4.8
2019	406	5.1.165	2019-02-25	R1	92.2	86.9	5.74837	3
2019	900	5.3.31	2019-02-25	R1	677.1	651.4	3.7956	10.6
2019	900	5.3.31	2019-02-25	R2	705.7	681.4	3.44339	15.4
2019	900	5.3.31	2019-02-25	R3	538.7	525.1	2.5246	10.9
2019	912	5.3.74	2019-02-25	R1	695.8	684.2	1.66715	10.7
2019	912	5.3.74	2019-02-25	R2	637.6	627.5	1.58407	8.3
2019	912	5.3.74	2019-02-25	R3	262.7	251.3	4.33955	4
2019	912	5.3.79	2019-02-25	R1	1954.1	1868.7	4.3703	24.6
2019	912	5.3.79	2019-02-25	R2	519.2	485.8	6.43297	4.7
2019	406	5.1.93	2019-02-25	R1	959.8	906.3	5.57408	14.7
2019	900	5.3.13	2019-02-25	R1	416.7	363.3	12.815	6.1
2019	900	5.3.13	2019-02-25	R2	493.4	405.3	17.8557	7.4
2019	900	5.3.13	2019-02-25	R3	459.5	427.3	7.00762	7.5
2019	900	5.2.3	2019-02-25	R1	275.1	245.1	10.9051	6.2
2019	900	5.2.3	2019-02-25	R2	280.5	175.7	37.3619	4.9
2019	900	5.2.3	2019-02-25	R3	383	353.8	7.62402	4.7
2019	912	5.3.121	2019-02-25	R1	301.2	245.5	18.4927	5.3
2019	912	5.3.121	2019-02-25	R2	324	207.8	35.8642	5.5
2019	912	5.3.121	2019-02-25	R3	563.8	510	9.6	6.1
2019	406	5.1.142	2019-02-25	R1	625.2	610.7	2.31926	9.3
2019	912	5.3.92	2019-02-25	R1	333.4	326.4	2.09958	8.3
2019	912	5.3.92	2019-02-25	R2	476.4	470.6	1.21746	7.4
2019	912	5.3.92	2019-02-25	R3	195.8	191.3	2.29826	4
2019	900	5.2.5	2019-02-25	R1	266.2	244.6	8.1142	2.2
2019	900	5.2.5	2019-02-25	R2	316.2	305.4	3.41556	3.9
2019	900	5.2.4	2019-02-25	R1	1090.3	1039.8	4.63175	13.8
2019	411	5.2.138	2019-02-25	R1	139.7	133.4	4.50966	6
2019	411	5.2.138	2019-02-25	R2	149.1	138.7	6.97518	8
2019	411	5.2.138	2019-02-25	R3	166.3	144.1	13.3494	5.4
2019	406	5.4.124	2019-02-25	R1	302.9	173.2	42.8194	12.4
2019	912	5.3.45	2019-02-25	R1	924.3	905.2	2.06643	13
2019	900	5.2.2	2019-02-25	R1	454.2	438.7	3.41259	5.5
2019	900	5.2.2	2019-02-25	R2	1283.3	1234.2	3.82607	14.6
2019	900	5.2.2	2019-02-25	R3	846.7	811.3	4.18094	9.2
2019	406	5.4.115	2019-02-25	R1	453.6	440.4	2.91005	5.6
2019	406	5.4.115	2019-02-25	R2	381.4	362.2	5.03408	5.7
2019	406	5.4.115	2019-02-25	R3	401.5	383.3	4.533	7.9
2019	411	5.2.124	2019-02-25	R1	390.6	370.4	5.17153	7.3
2019	411	5.2.124	2019-02-25	R2	453.6	437.9	3.4612	13
2019	411	5.2.124	2019-02-25	R3	286.1	264.6	7.51485	5.3
2019	406	5.4.118	2019-02-25	R1	659.3	638.3	3.1852	7.5
2019	912	5.3.78	2019-02-25	R1	540	511.9	5.2037	7.5
2019	912	5.3.78	2019-02-25	R2	631	614	2.69414	9.6
2019	912	5.3.78	2019-02-25	R3	575.5	550.9	4.27454	8.4
2019	411	5.2.154	2019-02-25	R1	950.2	913.9	3.82025	19.5
2019	411	5.2.154	2019-02-25	R2	853.1	824	3.41109	12.2
2019	411	5.2.154	2019-02-25	R3	828.9	812.1	2.02678	12.6
2019	900	5.3.25	2019-02-25	R1	157.3	153.4	2.47934	3.1
2019	900	5.3.25	2019-02-25	R2	163.6	158.2	3.30073	6.9
2019	411	5.4.12	2019-02-25	R1	320	295.6	7.625	4.8
2019	411	5.4.5	2019-02-25	R1	131.9	126.7	3.94238	6.2
2019	411	5.4.5	2019-02-25	R2	187.7	176.8	5.80714	7
2019	411	5.4.5	2019-02-25	R3	108.6	100.9	7.09024	6
2019	406	5.4.85	2019-02-25	R1	190.9	187.1	1.99057	5.3
2019	406	5.4.85	2019-02-25	R2	172.7	168.5	2.43196	4.7
2019	406	5.1.163	2019-02-25	R1	475.4	468.4	1.47244	7.5
2019	406	5.1.163	2019-02-25	R2	596	589.1	1.15772	9.3
2019	406	5.1.163	2019-02-25	R3	518.9	510.4	1.63808	8.1
2019	912	5.3.83	2019-02-25	R1	680.8	661.3	2.86428	9.6
2019	912	5.3.83	2019-02-25	R2	257.3	241.7	6.06296	5
2019	912	5.3.83	2019-02-25	R3	259.5	241.7	6.85934	3.6
2019	406	5.4.119	2019-02-25	R1	232.5	227.5	2.15054	4.1
2019	406	5.4.68	2019-02-25	R1	934.6	848.9	9.1697	8.7
2019	411	5.2.134	2019-02-25	R1	543.9	523.2	3.80585	5.9
2019	411	5.2.134	2019-02-25	R2	630.8	615.3	2.4572	8.9
2019	411	5.2.134	2019-02-25	R3	679.4	661.7	2.60524	6.7
2019	411	5.1.173	2019-02-25	R1	547.1	518.1	5.30068	8.5
2019	411	5.1.173	2019-02-25	R2	735	707.7	3.71429	11.9
2019	411	5.1.173	2019-02-25	R3	483.4	467.2	3.35126	10
2019	912	5.3.96	2019-02-25	R1	793.7	757.9	4.51052	25.2
2019	912	5.3.96	2019-02-25	R2	927.4	902.1	2.72806	24.2
2019	912	5.3.96	2019-02-25	R3	816.4	801.3	1.84958	20.1
2019	406	5.1.130	2019-02-25	R1	499.5	484.8	2.94294	6.6
2019	406	5.1.130	2019-02-25	R2	393.8	358	9.09091	6
2019	406	5.1.130	2019-02-25	R3	328.9	319.2	2.94922	4.2
2019	411	5.2.137	2019-02-25	R1	169.8	148	12.8386	4.6
2019	912	5.3.116	2019-02-25	R1	358	343.5	4.05028	7.5
2019	912	5.3.116	2019-02-25	R2	465.4	377.1	18.9729	7.7
2019	912	5.3.116	2019-02-25	R3	317.9	310.8	2.23341	6.8
2019	411	5.1.167	2019-02-25	R1	365.5	357.2	2.27086	4.5
2019	411	5.1.167	2019-02-25	R2	225.8	218.9	3.0558	2.9
2019	411	5.1.167	2019-02-25	R3	498.7	478.8	3.99037	6.1
2019	411	5.4.2	2019-02-25	R1	193.8	191.1	1.39319	4.1
2019	912	5.3.45	2019-02-25	R1	843.8	830.5	1.5762	12.7
2019	912	5.3.45	2019-02-25	R2	1142.7	1117.3	2.22281	20
2019	912	5.3.45	2019-02-25	R3	1166	1120.7	3.88508	14.4
2019	406	5.7.157	2019-02-26	R1	427.3	396	7.32506	17.2
2019	406	5.7.157	2019-02-26	R2	280.5	255.8	8.8057	8.2
2019	111	5.7.77	2019-02-26	R1	996.1	970.3	2.5901	11.9
2019	111	5.7.77	2019-02-26	R2	384.5	374.8	2.52276	5.1
2019	111	5.7.102	2019-02-26	R1	227.1	216.8	4.53545	5.5
2019	111	5.7.102	2019-02-26	R2	102.4	96.7	5.56641	2.8
2019	111	5.7.102	2019-02-26	R3	137.5	127.3	7.41818	3
2019	406	5.7.128	2019-02-26	R1	426.2	400.7	5.98311	7.4
2019	406	5.7.128	2019-02-26	R2	142.2	135.3	4.85232	2.1
2019	111	5.7.46	2019-02-26	R1	370.4	359.6	2.91577	2.3
2019	111	5.7.46	2019-02-26	R2	315	306.7	2.63492	2.4
2019	111	5.7.46	2019-02-26	R3	340.9	333.3	2.22939	4.7
2019	900	5.9.109	2019-02-26	R1	664.8	635.1	4.46751	15.5
2019	900	5.9.109	2019-02-26	R2	1072	1017.1	5.12127	19.4
2019	900	5.9.109	2019-02-26	R3	618.3	596.8	3.47728	12.8
2019	900	5.9.117	2019-02-26	R1	1122.4	1082.9	3.51924	8.9
2019	900	5.9.117	2019-02-26	R2	1124.1	1078.6	4.04768	9.3
2019	111	5.7.108	2019-02-26	R1	608.4	598.5	1.62722	8.2
2019	111	5.7.108	2019-02-26	R2	771.4	759.1	1.5945	10.1
2019	111	5.7.108	2019-02-26	R3	647.3	635.6	1.80751	9.6
2019	411	5.6.169	2019-02-26	R1	278.1	245.7	11.6505	10
2019	411	5.6.105	2019-02-26	R1	374.9	368.3	1.76047	4
2019	411	5.6.105	2019-02-26	R2	434.4	417.2	3.95948	6.3
2019	411	5.6.105	2019-02-26	R3	270	260.9	3.37037	3.3
2019	900	5.9.122	2019-02-26	R1	260.8	242.5	7.01687	9.5
2019	900	5.9.122	2019-02-26	R2	362.9	341.5	5.89694	12.9
2019	900	5.9.122	2019-02-26	R3	160.6	150.9	6.03985	5.1
2019	411	5.6.124	2019-02-26	R1	877.7	837.1	4.62573	15.9
2019	411	5.6.124	2019-02-26	R2	1085.1	1025.5	5.49258	19.3
2019	406	5.7.153	2019-02-26	R1	542.5	522.3	3.7235	12
2019	406	5.7.153	2019-02-26	R2	177.4	168.1	5.24239	6
2019	929	5.10.138	2019-02-26	R1	337	329.4	2.25519	8.1
2019	411	5.6.129	2019-02-26	R1	198.5	185	6.80101	6.4
2019	411	5.6.129	2019-02-26	R2	184.6	173.8	5.85049	5.7
2019	411	5.6.129	2019-02-26	R3	205.4	190.2	7.40019	5.7
2019	411	5.6.108	2019-02-26	R1	266.5	247.5	7.12946	6.4
2019	411	5.6.108	2019-02-26	R2	183.6	167.3	8.878	3.4
2019	411	5.6.108	2019-02-26	R3	214.2	199.8	6.72269	3.8
2019	111	5.5.68	2019-02-26	R1	358.4	343.9	4.04576	3.7
2019	111	5.5.68	2019-02-26	R2	683.6	663.6	2.92569	8.3
2019	111	5.5.68	2019-02-26	R3	409.4	399.3	2.46702	6.5
2019	929	5.10.152	2019-02-26	R1	256.2	250.4	2.26386	9
2019	912	5.9.153	2019-02-26	R1	276.9	269.9	2.52799	5.6
2019	912	5.9.153	2019-02-26	R2	363.9	350.1	3.79225	6.6
2019	900	5.9.119	2019-02-26	R1	140.1	137.3	1.99857	4.5
2019	900	5.9.124	2019-02-26	R1	893.2	860.8	3.62741	10
2019	900	5.9.124	2019-02-26	R2	496.5	484	2.51762	5.8
2019	900	5.9.124	2019-02-26	R3	862.9	853	1.14729	8.9
2019	912	5.9.151	2019-02-26	R1	265.9	254.8	4.1745	6.1
2019	111	5.5.93	2019-02-26	R1	575.7	559.9	2.74448	9.4
2019	111	5.5.93	2019-02-26	R2	614.7	592.2	3.66032	5.2
2019	900	5.9.115	2019-02-26	R1	885.1	854.9	3.41204	12.2
2019	900	5.9.115	2019-02-26	R2	517.1	503.2	2.68807	8.7
2019	900	5.9.115	2019-02-26	R3	677.2	656.4	3.07147	10
2019	929	5.10.98	2019-02-26	R1	186.9	180.6	3.37079	3.1
2019	929	5.10.98	2019-02-26	R2	243.2	236.7	2.6727	8.6
2019	929	5.10.98	2019-02-26	R3	134.4	126.9	5.58036	3.1
2019	900	5.9.134	2019-02-26	R1	702.5	676.8	3.65836	9.3
2019	900	5.9.134	2019-02-26	R2	413.7	272.4	34.1552	3.7
2019	900	5.9.134	2019-02-26	R3	519.9	479.9	7.69379	4.9
2019	900	5.9.140	2019-02-26	R1	136.8	133.7	2.26608	2.6
2019	900	5.9.140	2019-02-26	R2	197.8	192.9	2.47725	4.3
2019	900	5.9.128	2019-02-26	R1	126.4	96	24.0506	3.3
2019	900	5.9.128	2019-02-26	R2	291.6	245.9	15.6722	7.2
2019	900	5.9.128	2019-02-26	R3	251.7	230.2	8.54191	11
2019	411	5.6.103	2019-02-26	R1	951.1	926.6	2.57596	20.3
2019	411	5.6.103	2019-02-26	R2	906.7	883.2	2.59182	16.4
2019	411	5.6.103	2019-02-26	R3	656.7	630.6	3.97442	13
2019	900	5.9.131	2019-02-26	R1	75.1	68.6	8.65513	2.9
2019	111	5.7.46	2019-02-26	R1	234.6	226.8	3.32481	3.7
2019	111	5.7.46	2019-02-26	R2	420	413.2	1.61905	4.7
2019	111	5.7.46	2019-02-26	R3	334.1	318.1	4.78899	3.2
2019	406	5.5.149	2019-02-26	R1	468.6	452	3.54247	7.2
2019	406	5.5.149	2019-02-26	R2	275.4	262.3	4.75672	4.1
2019	912	5.9.163	2019-02-26	R1	1566.5	1521.7	2.85988	26.5
2019	111	5.7.45	2019-02-26	R1	471.5	460.5	2.33298	6.6
2019	111	5.7.45	2019-02-26	R2	491.7	470.1	4.39292	6.6
2019	111	5.7.45	2019-02-26	R3	465.6	433.4	6.91581	4.8
2019	406	5.4.69	2019-03-01	R1	237.9	220	7.52417	6.8
2019	406	5.4.69	2019-03-01	R2	357.8	335.2	6.31638	7.8
2019	406	5.4.69	2019-03-01	R3	338.1	321.6	4.88021	10.3
2019	406	5.4.94	2019-03-01	R1	294.3	269.5	8.42678	7.1
2019	406	5.4.94	2019-03-01	R2	128.7	111.2	13.5975	6.1
2019	406	5.4.94	2019-03-01	R3	209.2	182.7	12.6673	3.8
2019	900	5.2.8	2019-03-01	R1	235.5	192.7	18.1741	1.6
2019	900	5.2.8	2019-03-01	R2	303.3	213.6	29.5747	2.6
2019	900	5.2.8	2019-03-01	R3	315.8	230.7	26.9474	3.2
2019	411	5.1.173	2019-03-01	R1	362.3	348.3	3.8642	5
2019	411	5.1.167	2019-03-01	R1	539.1	513.7	4.71156	10.4
2019	411	5.1.167	2019-03-01	R2	227.8	218.4	4.12643	3.1
2019	411	5.1.167	2019-03-01	R3	289.6	272.9	5.76657	2.7
2019	406	5.1.156	2019-03-01	R1	230.2	220.9	4.03997	4.2
2019	406	5.1.156	2019-03-01	R2	248.2	237.3	4.39162	6.6
2019	406	5.1.156	2019-03-01	R3	165.1	160.5	2.78619	4.4
2019	411	5.2.170	2019-03-01	R1	845.4	779.6	7.7833	6.8
2019	912	5.3.65	2019-03-04	R1	262.7	228.2	13.1329	3.1
2019	912	5.3.65	2019-03-04	R2	670.9	563	16.0829	5.9
2019	912	5.3.65	2019-03-04	R3	533.8	459.6	13.9003	7.2
2019	900	5.3.7	2019-03-04	R1	524.6	493.9	5.85208	7.7
2019	900	5.3.7	2019-03-04	R2	239.2	226.6	5.26756	6
2019	900	5.3.7	2019-03-04	R3	300.8	292.9	2.62633	8.2
2019	912	5.3.101	2019-03-04	R1	259.5	238.7	8.01541	5.2
2019	912	5.3.101	2019-03-04	R2	200.9	186.5	7.16775	6.9
2019	912	5.3.101	2019-03-04	R3	275.4	243.1	11.7284	8.1
2019	912	5.3.125	2019-03-04	R1	595.2	435.5	26.8313	8.8
2019	912	5.3.125	2019-03-04	R2	699.9	625.5	10.6301	8.2
2019	912	5.3.125	2019-03-04	R3	599.2	500.4	16.4887	5.8
2019	900	5.3.33	2019-03-04	R1	410.6	394.6	3.89674	6.6
2019	912	5.3.122	2019-03-04	R1	652.2	626.3	3.97117	7.6
2019	912	5.3.122	2019-03-04	R2	235.4	222.5	5.48003	5.7
2019	912	5.3.122	2019-03-04	R3	220.7	212.7	3.62483	3.6
2019	912	5.3.77	2019-03-04	R1	545.1	515	5.52192	8.8
2019	912	5.3.67	2019-03-04	R1	511.4	480.8	5.98357	8.1
2019	912	5.3.67	2019-03-04	R2	569.6	322.5	43.3813	4.5
2019	912	5.3.67	2019-03-04	R3	263.2	244.4	7.14286	2.9
2019	912	5.3.60	2019-03-04	R1	555	544.5	1.89189	3.9
2019	912	5.3.60	2019-03-04	R2	545.8	528	3.26127	8
2019	912	5.3.106	2019-03-04	R1	488.5	463.2	5.17912	4.6
2019	912	5.3.106	2019-03-04	R2	601.2	579.1	3.67598	6
2019	912	5.3.106	2019-03-04	R3	553.9	520.8	5.97581	6.3
2019	406	5.4.60	2019-03-04	R1	239.7	230.5	3.83813	2.8
2019	406	5.4.60	2019-03-04	R2	195.4	189.3	3.1218	3.6
2019	406	5.4.60	2019-03-04	R3	204.6	199.7	2.39492	3.4
2019	900	5.3.18	2019-03-04	R1	452	443	1.99115	6.4
2019	900	5.3.18	2019-03-04	R2	547.6	538.1	1.73484	7.2
2019	406	5.7.170	2019-03-04	R1	564.3	547	3.06575	9.4
2019	406	5.7.170	2019-03-04	R2	344.8	328.4	4.75638	5.3
2019	111	5.7.103	2019-03-04	R1	703.3	684.4	2.68733	10.8
2019	111	5.7.103	2019-03-04	R2	281.5	272.1	3.33925	4
2019	406	5.7.133	2019-03-04	R1	654.2	619.9	5.24304	7.4
2019	406	5.7.133	2019-03-04	R2	439.5	422.6	3.84528	5.2
2019	406	5.7.133	2019-03-04	R3	374.4	369.7	1.25534	3
2019	111	5.7.47	2019-03-04	R1	319.4	312.8	2.06637	4.6
2019	111	5.7.47	2019-03-04	R2	360.1	349.2	3.02694	5.7
2019	111	5.7.47	2019-03-04	R3	402.7	395.9	1.6886	5.9
2019	111	5.7.38	2019-03-04	R1	147.4	144.2	2.17096	2.2
2019	111	5.7.38	2019-03-04	R2	214.2	210	1.96078	3.9
2019	111	5.7.46	2019-03-04	R1	167.9	165.1	1.66766	2.9
2019	111	5.7.46	2019-03-04	R2	147.4	144.9	1.69607	1.7
2019	411	5.8.63	2019-03-04	R1	345	334.9	2.92754	5.2
2019	411	5.8.63	2019-03-04	R2	666.3	642.2	3.61699	10.3
2019	411	5.8.63	2019-03-04	R3	183.2	177.8	2.9476	2.1
2019	411	5.8.117	2019-03-04	R1	122.3	118.7	2.94358	2.9
2019	411	5.8.117	2019-03-04	R2	95	92.5	2.63158	2.3
2019	411	5.8.149	2019-03-04	R1	912.3	884.5	3.04724	13.6
2019	411	5.8.149	2019-03-04	R2	784.5	758	3.37795	13.6
2019	411	5.8.149	2019-03-04	R3	465.9	432.7	7.12599	7.7
2019	411	5.8.113	2019-03-04	R1	521	499.5	4.12668	7.2
2019	411	5.8.65	2019-03-04	R1	371.8	352.1	5.29855	7.6
2019	411	5.8.65	2019-03-04	R2	423	391.8	7.37589	9.3
2019	411	5.8.65	2019-03-04	R3	193.3	182.9	5.38024	4.7
2019	411	5.8.101	2019-03-04	R1	240.8	232.4	3.48837	2.3
2019	411	5.8.101	2019-03-04	R2	271.7	258.9	4.71108	2.8
2019	411	5.8.101	2019-03-04	R3	263.4	251.4	4.55581	3.3
2019	411	5.8.104	2019-03-04	R1	253.6	242.3	4.45584	1.8
2019	411	5.8.104	2019-03-04	R2	374.8	363.1	3.12166	4
2019	411	5.8.104	2019-03-04	R3	287.4	279.8	2.6444	1.7
2019	929	5.10.71	2019-03-05	R1	411.9	329.4	20.0291	7.2
2019	929	5.10.71	2019-03-05	R2	153.1	139.7	8.75245	2.3
2019	929	5.10.141	2019-03-05	R1	169.2	164.5	2.77778	3.2
2019	929	5.10.141	2019-03-05	R2	97.4	94.5	2.97741	2.5
2019	929	5.10.141	2019-03-05	R3	204.1	199.9	2.05781	4.5
2019	912	5.9.162	2019-03-05	R1	312.3	299.8	4.00256	10.6
2019	912	5.9.162	2019-03-05	R2	259.7	245.7	5.39084	7.1
2019	929	5.10.82	2019-03-05	R1	213.7	207	3.13524	2.3
2019	929	5.10.82	2019-03-05	R2	295.7	280.8	5.03889	4.6
2019	929	5.10.82	2019-03-05	R3	254.1	231.4	8.93349	6.4
2019	912	5.9.164	2019-03-05	R1	613.8	539.7	12.0723	7.9
2019	912	5.9.164	2019-03-05	R2	607.5	588.2	3.17695	7.1
2019	912	5.9.164	2019-03-05	R3	742.7	725.1	2.36973	11.5
2019	900	5.9.143	2019-03-05	R1	303.1	282.7	6.73045	5.2
2019	900	5.9.143	2019-03-05	R2	384	373.3	2.78646	9
2019	900	5.9.104	2019-03-05	R1	1027.3	992.4	3.39725	17.2
2019	900	5.9.104	2019-03-05	R2	1005.5	974.5	3.08304	12.3
2019	900	5.9.104	2019-03-05	R3	493.9	475.1	3.80644	8.3
2019	912	5.9.157	2019-03-05	R1	541	517.8	4.28835	10.1
2019	912	5.9.157	2019-03-05	R2	221.8	205.7	7.25879	3.3
2019	411	5.6.107	2019-03-05	R1	790.7	776.3	1.82117	12.3
2019	411	5.6.107	2019-03-05	R2	937.1	874.2	6.7122	12.7
2019	411	5.6.126	2019-03-05	R1	207.3	192.2	7.28413	2.6
2019	411	5.6.146	2019-03-05	R1	46.2	38.5	16.6667	1.4
2019	411	5.6.146	2019-03-05	R2	78.5	72.8	7.26115	1.7
2019	900	5.3.37	2019-03-07	R1	399.3	382.2	4.28249	6.2
2019	900	5.3.37	2019-03-07	R2	213.2	203.6	4.50281	4.1
2019	900	5.3.37	2019-03-07	R3	284.9	279.1	2.0358	6.5
2019	406	5.4.44	2019-03-07	R1	467.4	448.6	4.02225	6.6
2019	406	5.4.44	2019-03-07	R2	361.1	355.6	1.52312	9.6
2019	406	5.7.165	2019-03-07	R1	152	144.2	5.13158	5.6
2019	406	5.7.165	2019-03-07	R2	114.6	105.7	7.76614	3.5
2019	406	5.7.165	2019-03-07	R3	55.2	50.5	8.51449	1.6
2019	406	5.5.165	2019-03-07	R1	291.3	278.9	4.25678	6.6
2019	406	5.5.165	2019-03-07	R2	175.1	171.3	2.17019	6
2019	406	5.5.165	2019-03-07	R3	428.9	418.6	2.40149	5.7
2019	406	5.4.71	2019-03-07	R1	526.1	514.5	2.2049	4.8
2019	406	5.4.71	2019-03-07	R2	601	581.7	3.21131	5.9
2019	406	5.4.71	2019-03-07	R3	808.3	788.2	2.4867	8.9
2019	912	5.3.56	2019-03-07	R1	720.4	701.7	2.59578	17.3
2019	912	5.3.56	2019-03-07	R2	832	799.2	3.94231	15.4
2019	912	5.3.56	2019-03-07	R3	874.2	848	2.99703	26.6
2019	900	5.3.14	2019-03-07	R1	170.3	154.4	9.33647	1.7
2019	900	5.3.14	2019-03-07	R2	331.4	318.5	3.89258	5.5
2019	900	5.3.14	2019-03-07	R3	159.4	146.5	8.09285	3.3
2019	406	5.4.82	2019-03-07	R1	553.6	542.9	1.9328	13.1
2019	406	5.4.82	2019-03-07	R2	253	247.1	2.33202	6.9
2019	406	5.4.82	2019-03-07	R3	424.4	410.8	3.20452	8.4
2019	406	5.4.112	2019-03-07	R1	251.4	240.2	4.45505	3
2019	406	5.4.112	2019-03-07	R2	422.6	398.5	5.70279	5.6
2019	406	5.4.112	2019-03-07	R3	408.6	380.9	6.77925	5.4
2019	406	5.4.73	2019-03-07	R1	472.6	460.3	2.60262	12.3
2019	406	5.4.73	2019-03-07	R2	341	334.4	1.93548	5.5
2019	406	5.4.73	2019-03-07	R3	394.5	380.3	3.59949	10.4
2019	406	5.4.70	2019-03-07	R1	400.9	387.8	3.26765	5.4
2019	406	5.4.70	2019-03-07	R2	130.1	125.7	3.38201	0.9
2019	406	5.4.70	2019-03-07	R3	133.8	125.6	6.12855	1.9
2019	406	5.1.161	2019-03-13	R1	451.5	437.6	3.07863	8.3
2019	406	5.1.161	2019-03-13	R2	323.6	305.4	5.62423	4.5
2019	406	5.1.161	2019-03-13	R3	306.3	293.8	4.08097	4.2
2019	406	5.1.162	2019-03-13	R1	446.9	437.9	2.01387	7.9
2019	406	5.1.162	2019-03-13	R2	380	368.3	3.07895	6
2019	406	5.1.162	2019-03-13	R3	544.8	530.6	2.60646	9.2
2019	900	5.2.10	2019-03-13	R1	918.5	894.2	2.64562	10
2019	900	5.2.10	2019-03-13	R2	528.4	515.6	2.42241	4.4
2019	900	5.2.10	2019-03-13	R3	724.4	707.9	2.27775	5.5
2019	406	5.4.56	2019-03-13	R1	256.8	247.8	3.50467	4.9
2019	411	5.4.9	2019-03-13	R1	900	886.6	1.48889	13.4
2019	411	5.4.9	2019-03-13	R2	940.7	907.6	3.51866	23.1
2019	406	5.7.164	2019-03-13	R1	647.8	634.2	2.09941	9.9
2019	406	5.7.164	2019-03-13	R2	285.1	279.9	1.82392	3.8
2019	406	5.7.164	2019-03-13	R3	240.1	229.7	4.33153	2.5
2019	406	5.5.145	2019-03-13	R1	188.3	179.1	4.88582	3.2
2019	406	5.5.145	2019-03-13	R2	291	278.9	4.15808	6
2019	912	5.9.161	2019-03-13	R1	127.6	124.7	2.27273	3
2019	912	5.9.161	2019-03-13	R2	304.8	290.8	4.59318	6.1
2019	912	5.9.161	2019-03-13	R3	99.9	96.5	3.4034	3.1
2019	411	5.8.145	2019-03-13	R1	60.8	57.4	5.59211	2.8
2019	411	5.8.145	2019-03-13	R2	142.5	141.2	0.912281	4.3
2019	411	5.8.145	2019-03-13	R3	144.6	141.3	2.28216	8.5
2019	411	5.8.116	2019-03-13	R1	867.2	836.2	3.57472	15
2019	411	5.8.116	2019-03-13	R2	684.9	659.7	3.67937	11.9
2019	411	5.8.148	2019-03-13	R1	183.7	180.8	1.57866	1.7
2019	411	5.8.148	2019-03-13	R2	520.1	513.6	1.24976	8.3
2019	411	5.8.148	2019-03-13	R3	321.3	317.7	1.12045	3.4
2019	929	5.10.93	2019-03-13	R1	504.5	489.6	2.95342	9.5
2019	929	5.10.93	2019-03-13	R2	453.2	447.7	1.21359	6.3
2019	929	5.10.93	2019-03-13	R3	389.6	380.9	2.23306	6.8
2019	406	5.4.98	2019-03-19	R1	389.2	377.8	2.92909	5
2019	406	5.4.98	2019-03-19	R2	223.4	214.8	3.8496	2.8
2019	406	5.4.98	2019-03-19	R3	326.3	315.5	3.30984	4.9
2019	900	5.9.139	2019-03-19	R1	415.1	400.7	3.46904	8.1
2019	900	5.9.139	2019-03-19	R2	775.9	610.6	21.3043	7.6
2019	900	5.9.139	2019-03-19	R3	443.9	430.5	3.0187	6.3
2019	406	5.5.156	2019-03-19	R1	228.8	209.5	8.43531	2.9
2019	406	5.5.156	2019-03-19	R2	141.3	122.6	13.2343	1.5
2019	406	5.5.156	2019-03-19	R3	344	323.7	5.90116	8.1
2019	912	5.9.160	2019-03-19	R1	330	311.9	5.48485	4.8
2019	912	5.9.160	2019-03-19	R2	196.2	190.6	2.85423	4.2
2019	912	5.9.160	2019-03-19	R3	365.9	352.5	3.6622	9.4
2019	406	5.7.167	2019-03-19	R1	238.2	218.3	8.35432	4.6
2019	406	5.7.167	2019-03-19	R2	126.5	95.1	24.8221	2.7
2019	406	5.7.167	2019-03-19	R3	120	116.5	2.91667	2.5
2019	912	5.9.156	2019-03-26	R1	991.9	971	2.10707	14.8
2019	912	5.9.156	2019-03-26	R2	519.5	486.1	6.42926	10.5
2019	912	5.9.156	2019-03-26	R3	1079.7	1032.5	4.37158	16.9
2019	406	5.5.160	2019-03-26	R1	197.5	191.4	3.08861	2.4
2019	406	5.5.160	2019-03-26	R2	495.9	481.3	2.94414	5.8
2019	406	5.5.160	2019-03-26	R3	266	256.6	3.53383	3.9
2019	111	5.5.94	2019-03-26	R1	425.5	413.5	2.82021	5.2
2019	111	5.5.94	2019-03-26	R2	499.8	484.3	3.10124	13.7
2019	111	5.5.94	2019-03-26	R3	384.5	375.1	2.44473	7.8
2019	900	5.9.125	2019-03-26	R1	542.6	523.7	3.48323	7.3
2019	900	5.9.125	2019-03-26	R2	511.9	504.3	1.48466	8.5
2019	900	5.9.125	2019-03-26	R3	378.7	359	5.20201	5
2019	406	5.5.116	2019-03-26	R1	545.3	522.2	4.2362	7.9
2019	406	5.5.116	2019-03-26	R2	539	528.4	1.9666	5
2019	406	5.5.116	2019-03-26	R3	310.1	300.8	2.99903	4.2
2018	902	5.2.72	2018-01-18	R1	95	93	2.10526	2
2018	902	5.2.72	2018-01-18	R2	130	125	3.84615	3
2018	902	5.2.72	2018-01-18	R3	142	137	3.52113	5
2018	111	5.4.135	2018-01-18	R1	137	135	1.45985	3
2018	111	5.4.135	2018-01-18	R2	471	462	1.91083	9
2018	111	5.4.135	2018-01-18	R3	250	243	2.8	4
2018	111	5.4.146	2018-01-18	R1	126	119	5.55556	5
2018	111	5.4.146	2018-01-18	R2	170	164	3.52941	6
2018	111	5.4.146	2018-01-18	R3	82	79	3.65854	3
2018	111	5.4.140	2018-01-18	R1	124	121	2.41935	4
2018	111	5.4.140	2018-01-18	R2	118	112	5.08475	3
2018	111	5.4.140	2018-01-18	R3	189	186	1.5873	5
2018	111	5.5.109	2018-01-18	R1	453	442	2.42826	13
2018	111	5.5.109	2018-01-18	R2	488	480	1.63934	12
2018	111	5.4.156	2018-01-18	R1	285	265	7.01754	9
2018	111	5.4.156	2018-01-18	R2	184	175	4.8913	4
2018	111	5.4.156	2018-01-18	R3	231	228	1.2987	4
2018	111	5.5.104	2018-01-18	R1	300	295	1.66667	9
2018	111	5.5.104	2018-01-18	R2	444	437	1.57658	8
2018	111	5.5.104	2018-01-18	R3	373	350	6.16622	10
2018	111	5.5.101	2018-01-18	R1	136	132	2.94118	9
2018	111	5.5.101	2018-01-18	R2	269	266	1.11524	8
2018	111	5.5.101	2018-01-18	R3	222	219	1.35135	4
2018	111	5.5.78	2018-01-18	R1	232	219	5.60345	12
2018	111	5.5.78	2018-01-18	R2	202	194	3.9604	5
2018	111	5.5.66	2018-01-18	R1	82	80	2.43902	2
2018	111	5.5.66	2018-01-18	R2	71	67	5.6338	1
2018	406	5.7.146	2018-01-19	R1	257	250	2.72374	6
2018	406	5.7.146	2018-01-19	R2	97	95	2.06186	3
2018	406	5.7.140	2018-01-19	R1	327	322	1.52905	9
2018	406	5.7.140	2018-01-19	R2	159	156	1.88679	3
2018	406	5.7.140	2018-01-19	R3	271	266	1.84502	9
2018	111	5.7.107	2018-01-19	R1	50	46	8	7
2018	111	5.7.107	2018-01-19	R2	31	28	9.67742	4
2018	111	5.7.93	2018-01-19	R1	298	294	1.34228	8
2018	111	5.7.93	2018-01-19	R2	194	190	2.06186	7
2018	902	5.6.39	2018-01-19	R1	201	194	3.48259	5
2018	902	5.6.39	2018-01-19	R2	166	160	3.61446	3
2018	902	5.2.76	2018-01-22	R1	519	502	3.27553	10
2018	902	5.2.76	2018-01-22	R2	309	300	2.91262	5
2018	111	5.3.171	2018-01-22	R1	40	36	10	5
2018	111	5.3.171	2018-01-22	R2	24	21	12.5	3
2018	111	5.4.154	2018-01-22	R1	70	68	2.85714	2
2018	111	5.4.154	2018-01-22	R2	70	68	2.85714	2
2018	111	5.4.149	2018-01-22	R1	154	149	3.24675	3
2018	111	5.4.149	2018-01-22	R2	247	241	2.42915	4
2018	111	5.4.143	2018-01-22	R1	217	211	2.76498	4
2018	111	5.4.143	2018-01-22	R2	239	231	3.34728	5
2018	111	5.4.143	2018-01-22	R3	577	563	2.42634	10
2018	902	5.2.74	2018-01-22	R1	367	361	1.63488	7
2018	902	5.2.74	2018-01-22	R2	263	258	1.90114	4
2018	902	5.2.74	2018-01-22	R3	324	317	2.16049	5
2018	111	5.5.100	2018-01-23	R1	112	108	3.57143	4
2018	111	5.5.100	2018-01-23	R2	161	157	2.48447	4
2018	111	5.5.100	2018-01-23	R3	178	172	3.37079	4
2018	111	5.5.98	2018-01-23	R1	150	146	2.66667	4
2018	111	5.5.98	2018-01-23	R2	120	118	1.66667	3
2018	111	5.5.98	2018-01-23	R3	101	97	3.9604	3
2018	902	5.6.20	2018-01-23	R1	294	288	2.04082	4
2018	902	5.6.20	2018-01-23	R2	349	346	0.859599	6
2018	902	5.6.25	2018-01-23	R1	364	358	1.64835	6
2018	902	5.6.25	2018-01-23	R2	368	366	0.543478	8
2018	902	5.6.25	2018-01-23	R3	223	215	10.3	6
2018	111	5.5.86	2018-01-23	R1	30	27	10	3
2018	111	5.5.86	2018-01-23	R2	47	43	8.51064	11
2018	902	5.6.65	2018-01-23	R1	351	347	1.1396	8
2018	902	5.6.65	2018-01-23	R2	170	169	0.588235	4
2018	902	5.6.65	2018-01-23	R3	274	272	0.729927	5
2018	902	5.6.34	2018-01-23	R1	280	277	1.07143	6
2018	902	5.6.34	2018-01-23	R2	188	184	2.12766	5
2018	902	5.6.34	2018-01-23	R3	201	198	1.49254	3
2018	902	5.6.30	2018-01-23	R1	378	368	2.6455	6
2018	902	5.6.30	2018-01-23	R2	515	509	1.16505	10
2018	902	5.6.30	2018-01-23	R3	426	421	1.17371	8
2018	111	5.5.59	2018-01-23	R1	79	78	1.26582	4
2018	111	5.5.59	2018-01-23	R2	93	88	5.37634	2
2018	902	5.6.43	2018-01-23	R1	416	415	0.240385	8
2018	902	5.6.43	2018-01-23	R2	309	305	1.2945	8
2018	902	5.6.43	2018-01-23	R3	320	315	1.5625	5
2018	111	5.7.75	2018-01-23	R1	465	455	2.15054	7
2018	111	5.7.75	2018-01-23	R2	504	492	2.38095	6
2018	111	5.7.111	2018-01-23	R1	221	216	2.26244	5
2018	111	5.7.111	2018-01-23	R2	351	341	2.849	7
2018	111	5.7.111	2018-01-23	R3	229	223	2.62009	5
2018	111	5.7.123	2018-01-23	R1	140	133	5	6
2018	111	5.7.123	2018-01-23	R2	227	222	2.20264	6
2018	111	5.7.57	2018-01-23	R1	136	129	5.14706	7
2018	111	5.7.57	2018-01-23	R2	158	153	3.16456	8
2018	111	5.7.57	2018-01-23	R3	127	122	3.93701	6
2018	111	5.7.73	2018-01-23	R1	75	71	5.33333	4
2018	111	5.7.73	2018-01-23	R2	43	41	4.65116	2
2018	111	5.7.73	2018-01-23	R3	84	80	4.7619	3
2018	111	5.7.26	2018-01-23	R1	61	57	6.55738	2
2018	111	5.7.26	2018-01-23	R2	102	97	4.90196	3
2018	111	5.7.26	2018-01-23	R3	51	47	7.84314	2
2018	902	5.9.4	2018-01-24	R1	58	53	8.62069	3
2018	902	5.9.4	2018-01-24	R2	137	133	2.91971	8
2018	902	5.9.4	2018-01-24	R3	49	45	8.16327	6
2018	902	5.9.11	2018-01-24	R1	196	192	2.04082	7
2018	902	5.9.11	2018-01-24	R2	73	70	4.10959	5
2018	902	5.9.11	2018-01-24	R3	179	172	3.91061	7
2018	902	5.9.12	2018-01-24	R1	60	57	5	4
2018	902	5.9.12	2018-01-24	R2	45	41	8.88889	2
2018	902	5.9.12	2018-01-24	R3	76	72	5.26316	5
2018	111	5.5.99	2018-01-25	R1	69	68	1.44928	3
2018	111	5.5.99	2018-01-25	R2	52	45	3.6	2
2018	111	5.5.99	2018-01-25	R3	47	46	2.12766	3
2018	111	5.4.151	2018-01-25	R1	100	98	2	3
2018	111	5.4.151	2018-01-25	R2	127	124	2.3622	6
2018	111	5.4.151	2018-01-25	R3	169	166	1.77515	5
2018	411	5.4.21	2018-01-25	R1	147	140	4.7619	2
2018	411	5.4.21	2018-01-25	R2	143	139	2.7972	5
2018	929	5.10.145	2018-01-26	R1	376	369	1.8617	11
2018	929	5.10.145	2018-01-26	R2	224	221	1.33929	5
2018	411	5.6.104	2018-01-26	R1	462	453	1.94805	9
2018	411	5.6.104	2018-01-26	R2	650	642	1.23077	10
2018	902	5.9.5	2018-01-26	R1	229	226	1.31004	5
2018	902	5.9.5	2018-01-26	R2	423	407	3.78251	7
2018	902	5.9.5	2018-01-26	R3	334	328	1.79641	5
2018	111	5.7.31	2018-01-26	R1	425	421	0.941176	5
2018	111	5.7.31	2018-01-26	R2	345	340	1.44928	7
2018	111	5.7.31	2018-01-26	R3	288	285	1.04167	6
2018	900	5.3.12	2018-01-29	R1	428	417	2.57009	6
2018	900	5.3.12	2018-01-29	R2	384	365	4.94792	6
2018	900	5.3.12	2018-01-29	R3	769	750	2.47074	11
2018	900	5.3.3	2018-01-29	R1	201	192	4.47761	2
2018	900	5.3.3	2018-01-29	R2	61	57	6.55738	2
2018	900	5.3.3	2018-01-29	R3	308	300	2.5974	7
2018	900	5.3.5	2018-01-29	R1	383	374	2.34987	7
2018	900	5.3.5	2018-01-29	R2	539	529	1.85529	12
2018	900	5.3.5	2018-01-29	R3	695	679	2.30216	10
2018	411	5.2.169	2018-01-29	R1	548	538	1.82482	9
2018	411	5.2.169	2018-01-29	R2	385	376	2.33766	6
2018	406	5.1.137	2018-01-29	R1	140	137	2.14286	2
2018	406	5.1.137	2018-01-29	R2	188	185	1.59574	4
2018	406	5.1.81	2018-01-29	R1	251	247	1.59363	3
2018	406	5.1.81	2018-01-29	R2	562	546	2.84698	6
[truncated: 587 more rows]

## Sheet: jvarieties
season	varieties	date_harvest	plant	replicated	cluster_weight	berry_weight	soluble_solids	seed_number	seed_fresh_weight	seed_dry_weight	rachis_weight
2020	Centennial	2020-01-16	1	R1	612	3.4	18	1.6	0.01116	0.00543	16.5
2020	Centennial	2020-01-16	1	R2	426.8	2.69	18	1.9	0.01278	0.00337	9.2
2020	Centennial	2020-01-16	1	R3	597.7	2.37	16	1.7	0.00614	0.00179	18
2020	Centennial	2020-01-16	2	R1	470	3.12	19	1.8	0.00719	0.00252	10
2020	Centennial	2020-01-16	2	R2	385.3	2.48	17	0.8	0.00717	0.00015	11.2
2020	Centennial	2020-01-16	3	R1	504.3	2.97	18	1	0.0068	0.00319	18.3
2020	Centennial	2020-01-16	3	R2	435.5	2.54	17	1.3	0.00282	0.00101	16.3
2020	AG.Isioum	2020-01-16	1	R1	487.4	1.69	16	2.1	0.04699	0.02633	9.5
2020	AG.Isioum	2020-01-16	1	R2	456.7	1.14	16	2.1	0.04912	0.02755	9.5
2020	AG.Isioum	2020-01-16	1	R3	502.4	1.5	16	2.2	0.07226	0.03187	10
2020	Csaba.Gyangye	2020-01-16	1	R1	57.9	1.68	22	1.3	0.04783	0.02734	9.8
2020	Csaba.Gyangye	2020-01-16	1	R2	215.3	2.05	19	1.6	0.05186	0.02922	12.2
2020	Csaba.Gyangye	2020-01-16	2	R1	194.9	2.19	21	1.4	0.04412	0.0233	7.6
2020	Csaba.Gyangye	2020-01-16	2	R2	72.3	1.41	24	0.4	0.03289	0.01723	7
2020	Csaba.Gyangye	2020-01-16	2	R3	107.3	2.54	22	1.4	0.06968	0.03821	6.7
2020	Csaba.Gyangye	2020-01-16	3	R1	88.3	2.1	22	1.1	0.05247	0.02663	4.6
2020	Ilusion	2020-01-16	1	R1	301	3.05	17	2.4	0.07912	0.04118	5.1
2020	Ilusion	2020-01-16	1	R2	311	4.58	18	2	0.10288	0.04969	7.8
2020	Ilusion	2020-01-16	2	R1	448.2	3.8	19	2.4	0.10064	0.05874	8.7
2020	Ilusion	2020-01-16	2	R2	259.1	3.87	16	2.3	0.14036	0.07062	4.4
2020	Ilusion	2020-01-16	2	R3	511	3.58	19	1.5	0.06957	0.04093	10.1
2020	Ilusion	2020-01-16	3	R1	212	3.41	18	2.4	0.10111	0.0519	6.3
2020	Ilusion	2020-01-16	3	R2	416.2	4.34	20	1.9	0.08207	0.04829	9.4
2020	Ilusion	2020-01-16	3	R3	467.5	4.71	20	2.6	0.13115	0.0657	11.8
2020	Chirai.Obak	2020-01-21	1	R1	1188.6	1.83	16	1.9	0.0794	0.04229	27.7
2020	Chirai.Obak	2020-01-21	1	R2	608.4	1.72	15	1.5	0.07425	0.03904	14.1
2020	Chirai.Obak	2020-01-21	1	R3	878.6	2.23	15	2.7	0.12868	0.06966	16.7
2020	Chirai.Obak	2020-01-21	2	R1	847.9	2.32	16	2.7	0.12976	0.06754	19
2020	Chirai.Obak	2020-01-21	2	R2	860.6	2.09	12	2.6	0.13044	0.06633	18.2
2020	Chirai.Obak	2020-01-21	2	R3	1130	2.32	14	2.5	0.12196	0.06421	24.2
2020	Chirai.Obak	2020-01-21	3	R1	496.8	2.12	14	3.1	0.16182	0.07635	9.9
2020	Chirai.Obak	2020-01-21	3	R2	778.7	2.03	15	2.3	0.11383	0.06135	14
2020	Chirai.Obak	2020-01-21	3	R3	695.5	1.97	13	2.9	0.12048	0.06058	16.1
2020	Big.Red	2020-01-21	1	R1	320.6	5.33	16	1.9	0.05523	0.01676	8.2
2020	Big.Red	2020-01-21	1	R2	778.5	5.15	17	1.3	0.03828	0.01203	18.6
2020	Big.Red	2020-01-21	1	R3	723.7	3.98	16	1.5	0.02642	0.00795	16.3
2020	Big.Red	2020-01-21	2	R1	619.4	4.5	16	1.9	0.05046	0.01546	12.2
2020	Big.Red	2020-01-21	2	R2	460.7	4.7	15	2.2	0.04638	0.01488	10.4
2020	Big.Red	2020-01-21	2	R3	857.6	5.51	15	2.5	0.05843	0.01971	16.6
2020	Big.Red	2020-01-21	3	R1	362.9	4.44	17	1.2	0.02539	0.00779	7.4
2020	Big.Red	2020-01-21	3	R2	792.1	4.53	16	1.1	0.02789	0.00861	17.6
2020	Big.Red	2020-01-21	3	R3	250.4	2.33	14	1.4	0.02974	0.00798	9.7
2020	Chaselas.Musque	2020-01-21	1	R1	182.8	2.38	17	2.3	0.10211	0.0581	6.4
2020	Chaselas.Musque	2020-01-21	1	R2	367.9	2.8	17	2.6	0.11337	0.0638	9.9
2020	Chaselas.Musque	2020-01-21	1	R3	255.3	2.81	18	2.8	0.12177	0.06928	9.2
2020	Chaselas.Musque	2020-01-21	2	R1	218.4	2.86	17	2.9	0.14685	0.07733	5.1
2020	Chaselas.Musque	2020-01-21	2	R2	297.7	2.68	16	2.3	0.10994	0.05966	9
2020	Chaselas.Musque	2020-01-21	2	R3	280.2	2.89	17	3.1	0.15072	0.07906	7.8
2020	Chaselas.Musque	2020-01-21	3	R1	336.6	3.03	17	2.9	0.12041	0.07159	8.9
2020	Chaselas.Musque	2020-01-21	3	R2	273.1	3.6	18	3.1	0.13079	0.07172	9.7
2020	Chaselas.Musque	2020-01-21	3	R3	287.7	2.83	15	3.3	0.14205	0.07704	8.3
2020	Superior	2020-01-21	1	R1	264.1	4.04	20	2.8	0.05561	0.01432	4.9
2020	Superior	2020-01-21	1	R2	383.8	4.08	18	1.5	0.0296	0.00768	7.1
2020	Superior	2020-01-21	2	R1	251.5	3.61	17	2	0.02263	0.00591	5.9
2020	Superior	2020-01-21	2	R2	413.8	4.19	19	2.2	0.03075	0.00787	7.3
2020	Superior	2020-01-21	2	R3	522.3	3.86	18	1.5	0.01914	0.00497	8.1
2020	Dawn	2020-01-21	1	R1	384.3	1.91	16	0.5	0.00491	0.00136	10.8
2020	Dawn	2020-01-21	1	R2	368.4	2.13	19	0.2	0.00176	0.00055	7.2
2020	Dawn	2020-01-21	1	R3	336.6	1.82	16	0.4	0.0046	0.00143	9.4
2020	Dawn	2020-01-21	2	R1	328.7	2.62	16	2.3	0.00622	0.00236	7.1
2020	Dawn	2020-01-21	2	R2	332.5	2.57	17	2.4	0.02368	0.00698	7.2
2020	Dawn	2020-01-21	2	R3	437.3	2.5	16	2	0.00784	0.00299	12.8
2020	Queen	2020-01-21	1	R1	925.4	5.01	19	2.5	0.22489	0.10094	15.5
2020	Queen	2020-01-21	1	R2	923.4	5.38	19	2.7	0.21461	0.10645	14.2
2020	Queen	2020-01-21	1	R3	730.3	4.17	13	3.4	0.25039	0.09993	18.6
2020	Queen	2020-01-21	2	R1	931.1	4.36	16	2.9	0.2095	0.09907	18.4
2020	Queen	2020-01-21	2	R2	481.7	4.45	15	3.6	0.28645	0.13328	8.6
2020	Queen	2020-01-21	2	R3	549	4.12	15	3.6	0.17904	0.08704	9.8
2020	Queen	2020-01-21	3	R1	459.9	3.6	12	3	0.21421	0.09968	11.8
2020	Queen	2020-01-21	3	R2	608.2	4.52	13	2.7	0.21121	0.10268	11.7
2020	Queen	2020-01-21	3	R3	785	3.69	11	3.3	0.226	0.10383	16.8
2020	Monukka	2020-01-21	1	R1	448.2	1.29	16	2.1	0.00537	0.00215	12.8
2020	Monukka	2020-01-21	1	R2	352.3	1.7	15	2.8	0.02133	0.0043	6.7
2020	Monukka	2020-01-21	1	R3	751.3	1.84	13	1.7	0.00619	0.00206	17.2
2020	Monukka	2020-01-21	2	R1	668.6	2.08	16	0.6	0.01905	0.00399	14.6
2020	Monukka	2020-01-21	2	R2	701	2.34	16	0.7	0.00743	0.00321	17.4
2020	Monukka	2020-01-21	2	R3	946.1	1.52	17	0.1	0.00606	0.0011	19.5
2020	Pervenetz	2020-01-21	1	R1	145.5	1.29	16	1.2	0.0673	0.03546	6
2020	Pervenetz	2020-01-21	1	R2	192.3	1.46	18	1.1	0.05673	0.03175	7.6
2020	Pervenetz	2020-01-21	1	R3	152.7	0.99	17	1	0.04907	0.02675	5
2020	Pervenetz	2020-01-21	2	R1	216.7	1.42	19	1.1	0.05528	0.02929	6.8
2020	Pervenetz	2020-01-21	2	R2	188.7	1.74	20	1.4	0.07501	0.03927	10.8
2020	Pervenetz	2020-01-21	2	R3	216	1.45	18	1	0.04665	0.02526	8.6
2020	Pervenetz	2020-01-21	3	R1	299	1.04	16	1.5	0.06448	0.03274	12.2
2020	Pervenetz	2020-01-21	3	R2	232.6	1.56	17	1.3	0.05974	0.03397	11.8
2020	Pervenetz	2020-01-21	3	R3	229.8	1.17	17	1.1	0.0633	0.03085	11.4
2020	Beauty	2020-01-21	1	R1	508.4	1.57	19	0.2	0.00129	0.00043	12.1
2020	Beauty	2020-01-21	1	R2	726.3	1.73	18	0.1	0.00079	0.00038	7.3
2020	Beauty	2020-01-21	1	R3	450.9	1.65	19	0.6	0.00291	0.00074	10.1
2020	Beauty	2020-01-21	2	R1	940.5	1.51	19	0.8	0.00871	0.00189	17.3
2020	Beauty	2020-01-21	2	R2	437.5	1.84	20	0.2	0.00801	0.00156	11
2020	Beauty	2020-01-21	2	R3	380.7	1.22	19	0.5	0.00919	0.00206	12.9
2020	Beauty	2020-01-21	3	R1	390.4	1.16	21	0.7	0.0033	0.001	8
2020	Beauty	2020-01-21	3	R2	241.6	1.51	24	0.9	0.0028	0.0022	9.3
2020	Beauty	2020-01-21	3	R3	826.3	1.41	20	1.4	0.00385	0.00117	14.7
2020	Cardinal	2020-01-21	1	R1	384.2	6.62	18	2	0.17274	0.06895	9.3
2020	Cardinal	2020-01-21	1	R2	704	8.43	17	3	0.25832	0.10426	19.8
2020	Cardinal	2020-01-21	1	R3	497.3	7.84	16	2.6	0.21585	0.08612	12.5
2020	Cardinal	2020-01-21	2	R1	407	6.22	17	2.3	0.19448	0.07557	10
2020	Cardinal	2020-01-21	2	R2	400	7.15	15	2.7	0.21216	0.08736	10.5
2020	Cardinal	2020-01-21	2	R3	627.2	8.17	15	3	0.2389	0.0961	14.4
2020	Cardinal	2020-01-21	3	R1	508.7	6.9	18	2.7	0.19459	0.08331	10
2020	Cardinal	2020-01-21	3	R2	367.7	8.45	17	3	0.21402	0.09199	13.1
2020	Cardinal	2020-01-21	3	R3	318.7	6.9	18	1.7	0.10511	0.04843	8.7
2020	Assyl.Kara	2020-01-21	1	R1	157	1.14	16	2.6	0.11939	0.06146	6.4
2020	Assyl.Kara	2020-01-21	1	R2	139.4	0.8	17	2.2	0.07658	0.04114	8.1
2020	Assyl.Kara	2020-01-21	1	R3	388.3	1.19	18	2.9	0.12912	0.06074	11.1
2020	Assyl.Kara	2020-01-21	2	R1	369.7	1.14	14	2.8	0.11022	0.05949	9.6
2020	Assyl.Kara	2020-01-21	2	R2	288.2	0.87	13	2.3	0.1091	0.0499	8.4
2020	Assyl.Kara	2020-01-21	2	R3	469.5	1.14	14	2.7	0.10456	0.05259	9.1
2020	Assyl.Kara	2020-01-21	3	R1	315.1	1.27	11	2.4	0.11939	0.06317	6.9
2020	Assyl.Kara	2020-01-21	3	R2	284.7	1.1	12	2.1	0.11363	0.05266	6.9
2020	Assyl.Kara	2020-01-21	3	R3	404.2	1.27	12	3	0.13725	0.06467	7
2020	Moscatel.Oeiras.Faux	2020-01-21	1	R1	195.6	0.67	20	1.6	0.0642	0.04225	5.4
2020	Moscatel.Oeiras.Faux	2020-01-21	1	R2	236.3	1.04	17	2.4	0.10071	0.06524	6.8
2020	Moscatel.Oeiras.Faux	2020-01-21	1	R3	208.6	0.98	22	2.1	0.0902	0.05701	5
2020	Moscatel.Oeiras.Faux	2020-01-21	2	R1	210.2	0.73	21	1.9	0.06918	0.04442	6.8
2020	Moscatel.Oeiras.Faux	2020-01-21	2	R2	198.4	0.8	20	2.1	0.07964	0.05193	6.3
2020	Moscatel.Oeiras.Faux	2020-01-21	2	R3	207.7	0.68	22	1.6	0.06414	0.04289	4.3
2020	Moscatel.Oeiras.Faux	2020-01-21	3	R1	316.3	0.74	20	1.7	0.05963	0.03656	6
2020	Moscatel.Oeiras.Faux	2020-01-21	3	R2	248.1	0.9	16	2.9	0.09668	0.06311	6.5
2020	Moscatel.Oeiras.Faux	2020-01-21	3	R3	255.9	0.77	18	2.1	0.07696	0.04933	7.7
2020	Iniagrape.one	2020-01-28	1	R1	1250	3.67	18	0.3	0.00261	0.00085	26.6
2020	Iniagrape.one	2020-01-28	1	R2	989.9	4.03	20	1.5	0.04591	0.01214	16.1
2020	Iniagrape.one	2020-01-28	1	R3	1009.9	3.4	17	1	0.01561	0.00498	19
2020	Iniagrape.one	2020-01-28	2	R1	1048.7	4.13	20	0.4	0.00943	0.00296	18.8
2020	Iniagrape.one	2020-01-28	2	R2	1256.7	3.57	20	1.1	0.03178	0.00698	25.8
2020	Iniagrape.one	2020-01-28	2	R3	1553.2	3.71	19	0.4	0.00846	0.0024	35.3
2020	Iniagrape.one	2020-01-28	3	R1	1321.1	3.6	16	0.8	0.00927	0.0034	35.6
2020	Iniagrape.one	2020-01-28	3	R2	1556	3.4	15	0.9	0.02982	0.00825	24.4
2020	Iniagrape.one	2020-01-28	3	R3	1486.7	3.85	15	0.7	0.01314	0.00427	28.8
2020	23	2020-01-28	1	R1	709.2	4.11	16	1.4	0.01531	0.00427	18.8
2020	23	2020-01-28	1	R2	1259.7	3.51	17	1.7	0.02275	0.00613	22.6
2020	23	2020-01-28	1	R3	1092.5	3.49	16	1.6	0.01069	0.00259	23.6
2020	23	2020-01-28	2	R1	531.7	4.55	19	1.4	0.02773	0.00859	10.2
2020	23	2020-01-28	2	R2	687.4	3.57	18	1	0.01469	0.00359	16.1
2020	23	2020-01-28	2	R3	491	3.09	18	0.4	0.01025	0.00203	13.1
2020	23	2020-01-28	3	R1	452.8	3.02	18	1.1	0.00979	0.00255	18.6
2020	23	2020-01-28	3	R2	695.8	3.93	18	1.9	0.01309	0.00341	10.5
2020	23	2020-01-28	3	R3	856.1	3.61	17	0.8	0.00747	0.00212	22.4
2020	Duc.Magenta	2020-01-28	1	R1	606.1	2.14	14	1.8	0.22548	0.0576	18.3
2020	Duc.Magenta	2020-01-28	1	R2	501.8	2.39	14	2.8	0.28091	0.08583	15.7
2020	Duc.Magenta	2020-01-28	2	R1	195.2	1.45	11	1.9	0.1316	0.05244	9.4
2020	Duc.Magenta	2020-01-28	2	R2	201.9	1.49	12	2.5	0.12785	0.06369	9
2020	Duc.Magenta	2020-01-28	2	R3	269.6	1.15	10	2.2	0.11638	0.05987	13.4
2020	Duc.Magenta	2020-01-28	3	R1	278.3	1.9	14	2.1	0.23233	0.06431	9.8
2020	Duc.Magenta	2020-01-28	3	R2	286.6	1.82	14	2.1	0.20813	0.07316	12.2
2020	Duc.Magenta	2020-01-28	3	R3	216	1.99	14	2.9	0.27886	0.08649	9
2020	Pletchistik	2020-01-28	1	R1	126.4	1.37	17	1.4	0.13362	0.06457	5.3
2020	Pletchistik	2020-01-28	1	R2	174.3	1.46	17	2.1	0.15674	0.08203	8.6
2020	Pletchistik	2020-01-28	1	R3	135	1.79	18	1.7	0.14502	0.07703	5.4
2020	Pletchistik	2020-01-28	2	R1	311.4	1.78	18	2.5	0.18837	0.09256	10.3
2020	Pletchistik	2020-01-28	2	R2	263	1.62	19	2.1	0.15825	0.08926	7
2020	Pletchistik	2020-01-28	2	R3	160	1.56	19	1.8	0.14233	0.07862	11.7
2020	Pletchistik	2020-01-28	3	R1	173.7	1.09	16	1.3	0.10432	0.04598	6.6
2020	Pletchistik	2020-01-28	3	R2	188.4	1.34	18	1.7	0.11273	0.0604	8.2
2020	Pletchistik	2020-01-28	3	R3	236.8	1.34	17	2.1	0.12551	0.06683	8
2020	Canner	2020-01-28	1	R1	372.3	2.28	18	1.8	0.0089	0.0075	8.7
2020	Canner	2020-01-28	1	R2	143	1.54	15	0.6	0.0042	0.00366	6.9
2020	Canner	2020-01-28	1	R3	797.8	1.97	15	1.1	0.00599	0.00143	16
2020	Canner	2020-01-28	2	R1	499	1.37	17	0.2	0.00309	0.00219	7.4
2020	Canner	2020-01-28	2	R2	364	1.72	19	1.2	0.00808	0.00221	7.8
2020	Canner	2020-01-28	2	R3	337.2	1.29	16	0.7	0.00415	0.00131	7.3
2020	Canner	2020-01-28	3	R1	300.7	1.36	15	0.5	0.00327	0.00105	8.3
2020	Canner	2020-01-28	3	R2	187.2	0.9	15	0.3	0.0012	0.00028	4.9
2020	Canner	2020-01-28	3	R3	446	1.08	14	0.6	0.00407	0.00097	9.9
2020	July.Muscat	2020-01-28	1	R1	440.5	3.92	19	2.9	0.22401	0.10649	8.2
2020	July.Muscat	2020-01-28	1	R2	339.9	4.44	19	3	0.22519	0.11209	6.1
2020	July.Muscat	2020-01-28	1	R3	446.8	4.85	20	3.4	0.28997	0.13072	11.3
2020	July.Muscat	2020-01-28	2	R1	227.6	4.03	18	3	0.19572	0.10293	7.9
2020	July.Muscat	2020-01-28	2	R2	398.8	3.71	19	3	0.22276	0.11306	8.8
2020	July.Muscat	2020-01-28	2	R3	274.3	3.64	19	3.1	0.24344	0.10568	7.8
2020	Ruby.Cabernet	2020-01-28	1	R1	226.6	1.05	14	2.1	0.11337	0.05318	10.3
2020	Ruby.Cabernet	2020-01-28	1	R2	143.7	1.06	15	2.7	0.1423	0.0648	8
2020	Ruby.Cabernet	2020-01-28	1	R3	104	0.85	14	2.3	0.1062	0.05011	6.3
2020	Ruby.Cabernet	2020-01-28	2	R1	94.1	1.04	14	2.2	0.10349	0.05358	2.7
2020	Ruby.Cabernet	2020-01-28	2	R2	200.2	0.79	10	2.2	0.08877	0.04432	4.2
2020	Ruby.Cabernet	2020-01-28	2	R3	74.5	1.11	14	2.1	0.09178	0.04907	1.9
2020	Ruby.Cabernet	2020-01-28	3	R1	140.6	0.9	14	2.3	0.13064	0.05908	6.1
2020	Ruby.Cabernet	2020-01-28	3	R2	92	1.04	14	2.8	0.12517	0.06504	4.5
2020	Ruby.Cabernet	2020-01-28	3	R3	107.7	0.81	15	1.9	0.11522	0.05013	5.8
2020	Portugais.Bleu	2020-01-28	1	R1	391.7	1.83	17	1.7	0.10068	0.05034	7.7
2020	Portugais.Bleu	2020-01-28	1	R2	447.3	1.83	12	2	0.11289	0.06173	8.9
2020	Portugais.Bleu	2020-01-28	1	R3	242.5	1.84	15	1.9	0.11916	0.06805	5
2020	Portugais.Bleu	2020-01-28	2	R1	261.9	1.71	15	1.9	0.09777	0.05581	4.6
2020	Magdalena	2020-01-30	1	R1	202.5	1.85	16	1.6	0.06857	0.03402	6.4
2020	Magdalena	2020-01-30	1	R2	134.9	1.76	15	1.4	0.0818	0.03836	4
2020	Magdalena	2020-01-30	1	R3	140.9	2.01	16	1.4	0.07332	0.04057	5
2020	Magdalena	2020-01-30	2	R1	263.3	2.4	15	2.2	0.12808	0.07223	6.1
2020	Magdalena	2020-01-30	2	R2	283.9	2.55	16	1.7	0.09966	0.05527	7.9
2020	Magdalena	2020-01-30	2	R3	198.5	2.38	16	1.6	0.09762	0.05379	6.4
2020	Magdalena	2020-01-30	3	R1	184.2	2.22	16	1.4	0.09854	0.05107	4.6
2020	Magdalena	2020-01-30	3	R2	222.4	1.93	16	1.1	0.07066	0.04006	5.9
2020	Magdalena	2020-01-30	3	R3	259	2.19	16	1.5	0.09246	0.0536	7.7
2020	Black	2020-01-30	1	R1	316.8	2.19	16	1.7	0.02354	0.0086	8.8
2020	Black	2020-01-30	1	R2	255.5	1.91	16	2	0.03756	0.012	6.7
2020	Black	2020-01-30	1	R3	221.1	2.16	16	1.6	0.01803	0.00617	5.8
2020	Flame	2020-01-30	1	R1	566	2.71	19	1.9	0.02505	0.00716	15
2020	Flame	2020-01-30	1	R2	747.9	2.26	16	2	0.02212	0.00642	19.4
2020	Flame	2020-01-30	1	R3	426.9	2.48	19	2.8	0.05001	0.01442	10.4
2020	Flame	2020-01-30	2	R1	275.8	2.01	17	2.9	0.0313	0.01015	6.1
2020	Flame	2020-01-30	2	R2	308.2	2.44	19	2.7	0.02819	0.0087	7
2020	Flame	2020-01-30	2	R3	448.1	2.41	19	3.4	0.02125	0.0073	12.4
2020	Flame	2020-01-30	3	R1	328	2.22	14	3.2	0.03776	0.0113	7
2020	Flame	2020-01-30	3	R2	336.3	1.57	14	2.3	0.02397	0.00725	8.8
2020	Flame	2020-01-30	3	R3	344.8	1.48	16	1.3	0.02029	0.00598	8.9
2020	Cesar	2020-02-06	1	R1	270	2	18	1.8	0.13183	0.06399	5
2020	Cesar	2020-02-06	1	R2	332.5	1.6	18	1.8	0.12033	0.03617	5
2020	Cesar	2020-02-06	1	R3	528.8	1.6	17	2	0.08748	0.05218	9.1
2020	Cesar	2020-02-06	2	R1	344.3	1.8	17	2	0.10593	0.06478	8.1
2020	Cesar	2020-02-06	2	R2	379.9	2.2	17	2.7	0.13983	0.07647	8.3
2020	Cesar	2020-02-06	2	R3	220.4	1.6	17	2.2	0.09603	0.06442	3.2
2020	Cesar	2020-02-06	3	R1	441.6	1.9	18	2.2	0.14233	0.07407	7.2
2020	Cesar	2020-02-06	3	R2	367.8	2.2	17	2.5	0.13753	0.07949	8.4
2020	Cesar	2020-02-06	3	R3	415.4	1.8	17	2.2	0.12223	0.07387	6.9
2020	Chouchillon	2020-02-06	1	R1	393.1	1.5	15	1.6	0.13953	0.06818	12.8
2020	Chouchillon	2020-02-06	1	R2	311.4	1.8	14	2.2	0.19033	0.09363	7.5
2020	Chouchillon	2020-02-06	1	R3	273.8	1.6	15	1.4	0.10933	0.063	5.3
2020	Lameiro	2020-02-06	1	R1	305.6	1.9	16	1.3	0.12763	0.0625	7.7
2020	Lameiro	2020-02-06	1	R2	351.9	1.4	18	1.2	0.08733	0.04593	9.6
2020	Lameiro	2020-02-06	1	R3	201.1	1.2	16	2	0.1001	0.05068	5.1
2020	Lameiro	2020-02-06	2	R1	450.8	1.4	14	1.4	0.11063	0.05255	16.4
2020	Lameiro	2020-02-06	2	R2	446.1	1.6	18	1.2	0.0973	0.04114	11.4
2020	Lameiro	2020-02-06	2	R3	285.3	1.7	18	1.4	0.09119	0.04618	7.3
2020	Lameiro	2020-02-06	3	R1	292.5	1.9	19	1.7	0.10741	0.05109	6.1
2020	Lameiro	2020-02-06	3	R2	245.3	1.7	19	1.2	0.07603	0.04733	6.3
2020	Lameiro	2020-02-06	3	R3	263	1.5	19	1.2	0.01518	0.01103	5.3
2020	Verdot	2020-02-06	1	R1	146.2	1.3	18	1.7	0.14254	0.03703	4.7
2020	Verdot	2020-02-06	1	R2	187.4	1.4	18	1.7	0.11453	0.06417	2.6
2020	Verdot	2020-02-06	1	R3	233.6	1.4	17	2.1	0.15093	0.04919	4.8
2020	Verdot	2020-02-06	2	R1	127.6	1.6	18	2.2	0.15516	0.08596	3.1
2020	Verdot	2020-02-06	2	R2	175.4	1.3	18	1.8	0.15483	0.07162	3.8
2020	Verdot	2020-02-06	2	R3	214.2	1.6	18	2.4	0.18263	0.07903	4.8
2020	Verdot	2020-02-06	3	R1	199.2	1.6	16	2.2	0.17433	0.07963	5.2
2020	Verdot	2020-02-06	3	R2	290.6	2.1	17	2.6	0.21217	0.11613	4.3
2020	Verdot	2020-02-06	3	R3	283.5	1.9	19	2.5	0.19223	0.09492	5.6
2020	Kyoho	2020-02-06	1	R1	331.3	7	16	2	0.31593	0.16474	8.3
2020	Kyoho	2020-02-06	1	R2	422.6	8.7	17	1.5	0.35003	0.15228	8.7
2020	Kyoho	2020-02-06	1	R3	382.5	7	18	2.6	0.26903	0.16016	11.2
2020	Kyoho	2020-02-06	2	R1	277.7	8.7	16	1.7	0.31163	0.14643	4.8
2020	Kyoho	2020-02-06	2	R2	337	9.6	16	2.2	0.41203	0.18089	7
2020	Kyoho	2020-02-06	2	R3	260.6	8.3	17	2.1	0.27081	0.15068	5.6
2020	Kyoho	2020-02-06	3	R1	194.8	9.2	18	1.3	0.33203	0.13519	4.2
2020	Kyoho	2020-02-06	3	R2	454.3	7.6	17	1.5	0.26703	0.11909	7.4
2020	Kyoho	2020-02-06	3	R3	476.6	8.9	18	2.1	0.36903	0.18618	10.5
2020	Delizia.di.Vaprio	2020-02-06	1	R1	421.2	3.5	20	2.7	0.13112	0.06973	12.2
2020	Delizia.di.Vaprio	2020-02-06	1	R2	326.8	3.8	20	2.8	0.10988	0.07222	9.7
2020	Delizia.di.Vaprio	2020-02-06	1	R3	475.8	3.5	20	3.3	0.13263	0.085	11
2020	Delizia.di.Vaprio	2020-02-06	2	R1	206.4	2.1	20	1.8	0.10133	0.0541	4.7
2020	Delizia.di.Vaprio	2020-02-06	2	R2	86.3	2	20	1.8	0.07883	0.04793	3
2020	Delizia.di.Vaprio	2020-02-06	2	R3	287.8	2.2	21	1.9	0.08293	0.05458	7.1
2020	Delizia.di.Vaprio	2020-02-06	3	R1	489.7	3.5	20	2.4	0.09423	0.05596	9.1
2020	Delizia.di.Vaprio	2020-02-06	3	R2	381.9	3.2	22	2.3	0.08653	0.05524	7.8
2020	Delizia.di.Vaprio	2020-02-06	3	R3	227.7	2.4	22	1.6	0.0743	0.0596	4.4
2020	Orbois	2020-02-06	1	R1	140.2	1.2	17	1.3	0.09309	0.04903	4.1
2020	Orbois	2020-02-06	1	R2	121.6	1.4	18	1.3	0.10682	0.05036	3.2
2020	Orbois	2020-02-06	1	R3	160	1	18	1	0.05233	0.04062	4.8
2020	Orbois	2020-02-06	2	R1	169.5	1.2	10	1	0.08573	0.05621	6.1
2020	Orbois	2020-02-06	2	R2	106.2	1.2	17	1.3	0.1689	0.05791	4.5
2020	Orbois	2020-02-06	2	R3	141.5	1	15	1.7	0.08528	0.05299	4.2
2020	Orbois	2020-02-06	3	R1	79	1.4	20	1.2	0.09493	0.06159	2.2
2020	Orbois	2020-02-06	3	R2	72.1	1.3	20	1.3	0.05971	0.03684	1.7
2020	Orbois	2020-02-06	3	R3	54.3	1	20	0.9	0.08573	0.05627	2
2020	Patagonia	2020-02-06	1	R1	818	3.5	17	2.2	0.09683	0.04793	17
2020	Patagonia	2020-02-06	1	R2	979	4.3	16	2.3	0.13763	0.06981	18.2
2020	Patagonia	2020-02-06	1	R3	573	4.8	17	1.9	0.08429	0.03003	9.9
2020	Patagonia	2020-02-06	2	R1	515	4.9	18	1.5	0.06543	0.03008	8.8
2020	Patagonia	2020-02-06	2	R2	294	5.1	17	2.2	0.08033	0.04495	9
2020	Patagonia	2020-02-06	2	R3	230	3.9	16	2.2	0.09503	0.0525	7.1
2020	Patagonia	2020-02-06	3	R1	861	5.1	19	2.1	0.05753	0.02303	11.6
2020	Patagonia	2020-02-06	3	R2	863	5	19	1.9	0.07456	0.03266	17.4
2020	Plant.de.Maroc	2020-02-06	1	R1	517	4	17	1.3	0.12403	0.06771	13.1
2020	Plant.de.Maroc	2020-02-06	1	R2	942	4.3	18	1.6	0.11581	0.00655	16.2
2020	Plant.de.Maroc	2020-02-06	1	R3	866	4.4	17	1.6	0.13343	0.07326	11.1
2020	Plant.de.Maroc	2020-02-06	2	R1	845	5.1	18	1.6	0.10603	0.06098	16.2
2020	Plant.de.Maroc	2020-02-06	3	R1	709	4.4	16	1.6	0.17503	0.05623	9.8
2020	Plant.de.Maroc	2020-02-06	3	R2	790	3.7	17	1.1	0.12203	0.05495	13.8
2020	Plant.de.Maroc	2020-02-06	3	R3	679	5	17	1.5	0.14683	0.07621	8.8
2020	Autumn.Seedless	2020-02-06	1	R1	491	4.2	18	1.7	0.02462	0.01484	10.1
2020	Autumn.Seedless	2020-02-06	1	R2	886	3.2	16	0.7	0.01099	0.00113	20.2
2020	Autumn.Seedless	2020-02-06	1	R3	644	3.3	17	1	0.0097	0.00669	10.7
2020	Red.Globe	2020-02-06	1	R1	893	8.7	10	3.2	0.21329	0.10199	12.2
2020	Red.Globe	2020-02-06	1	R2	989	9.3	12	3.1	0.20763	0.09533	18.1
2020	Red.Globe	2020-02-06	1	R3	837	7	11	3.2	0.15603	0.07603	16.3
2020	Red.Globe	2020-02-06	2	R1	715	4.4	15	2.3	0.09673	0.05743	21.4
2020	Red.Globe	2020-02-06	2	R2	372	6.7	16	2.9	0.17554	0.08895	6.7
2020	Red.Globe	2020-02-06	2	R3	893	6.5	14	2.5	0.13183	0.06158	19.2
2020	Red.Globe	2020-02-06	3	R1	951	7.2	17	3.5	0.13718	0.06496	21.7
2020	Red.Globe	2020-02-06	3	R2	496	7.1	16	3.1	0.13514	0.06403	9.6
2020	Red.Globe	2020-02-06	3	R3	540	5.9	18	3.4	0.09363	0.05094	11.9
2020	Bogazkere	2020-02-06	1	R1	307	3.2	16	1.6	0.12103	0.05773	6.2
2020	Bogazkere	2020-02-06	1	R2	336	3.7	16	2.1	0.12093	0.06854	6.2
2020	Bogazkere	2020-02-06	1	R3	241	3.1	15	2.4	0.11483	0.05793	5.1
2020	Bogazkere	2020-02-06	2	R1	239	3	16	1.9	0.131	0.1118	4.6
2020	Bogazkere	2020-02-06	2	R2	291	2.9	15	1.6	0.10393	0.04689	6.7
2020	Bogazkere	2020-02-06	2	R3	346	2.7	19	1.2	0.06735	0.033	8.3
2020	Bogazkere	2020-02-06	3	R1	293	2.5	17	1.5	0.08139	0.04675	7
2020	Bogazkere	2020-02-06	3	R2	362	2.2	13	1.5	0.08189	0.04183	8.3
2020	Bogazkere	2020-02-06	3	R3	437	2.6	18	1.6	0.07173	0.04441	8.6
2020	Olivette	2020-02-06	1	R1	433	2.1	21	2.6	0.12433	0.06896	6.8
2020	Olivette	2020-02-06	1	R2	615	2.1	15	2.4	0.12793	0.06028	6.5
2020	Olivette	2020-02-06	1	R3	341	2.7	19	2.9	0.11013	0.07021	4
2020	Olivette	2020-02-06	2	R1	786	2.3	23	2	0.08802	0.06388	11.9
2020	Olivette	2020-02-06	2	R2	307	2.6	23	2.3	0.09067	0.06568	7.6
2020	Olivette	2020-02-06	2	R3	577	2	21	1.8	0.07053	0.04774	9.4
2020	Olivette	2020-02-06	3	R1	130	3.2	14	1.4	0.06639	0.03752	4.8
2020	Olivette	2020-02-06	3	R2	132	2.8	13	1.2	0.11258	0.06286	5.8
2020	Fue.Fuki	2020-02-06	1	R1	513	3	21	1.9	0.18233	0.09879	11.5
2020	Fue.Fuki	2020-02-06	1	R2	396	3.8	19	1.7	0.15633	0.08278	7.7
2020	Fue.Fuki	2020-02-06	1	R3	799	3.3	20	2.2	0.16223	0.05734	23.5
2020	Fue.Fuki	2020-02-06	2	R1	58	1.7	17	1.9	0.11954	0.07267	2.8
2020	Fue.Fuki	2020-02-06	2	R2	89	2	17	2	0.13153	0.07492	4.5
2020	Fue.Fuki	2020-02-06	2	R3	85	1.8	17	1.6	0.10303	0.06538	3.8
2020	Fue.Fuki	2020-02-06	3	R1	99	2	18	1.6	0.10803	0.06652	2.8
2020	Fue.Fuki	2020-02-06	3	R2	112	1.7	18	1.8	0.10101	0.06175	3.7
2020	Fue.Fuki	2020-02-06	3	R3	98	2	19	1.8	0.11973	0.0641	4
2020	Voskeat	2020-02-06	1	R1	378	1.9	17	2.6	0.19993	0.07478	6.5
2020	Voskeat	2020-02-06	1	R2	574	1.6	17	1.6	0.12483	0.06312	8.8
2020	Voskeat	2020-02-06	1	R3	644	1.9	16	2.8	0.14578	0.04603	12.8
2020	Voskeat	2020-02-06	2	R1	547	2	18	2.9	0.13341	0.07203	9.2
2020	Voskeat	2020-02-06	2	R2	492	2.1	19	2.5	0.13403	0.07649	7.6
2020	Voskeat	2020-02-06	2	R3	355	1.8	19	3.1	0.14108	0.07346	5.8
2020	Voskeat	2020-02-06	3	R1	550	2.1	19	3.2	0.15151	0.08563	7.9
2020	Voskeat	2020-02-06	3	R2	617	1.6	18	2.6	0.13725	0.06724	11.6
2020	Voskeat	2020-02-06	3	R3	557	2	19	3.3	0.14833	0.0738	10.9
2020	Seleccion.5	2020-02-07	1	R1	429	3.1	22	0	0	0	9.6
2020	Seleccion.5	2020-02-07	1	R2	499	3.6	19	0	0	0	6.4
2020	Seleccion.5	2020-02-07	1	R3	506	2.7	23	0	0	0	6.8
2020	Seleccion.5	2020-02-07	2	R1	550	3.4	22	0	0	0	8.7
2020	Seleccion.5	2020-02-07	2	R2	493	4.5	22	0	0	0	7.2
2020	Seleccion.5	2020-02-07	2	R3	399	2.3	23	0	0	0	8
2020	Seleccion.5	2020-02-07	3	R1	385	3.5	22	0	0	0	7.7
2020	Seleccion.5	2020-02-07	3	R2	414	3.9	23	0	0	0	7.6
2020	Seleccion.5	2020-02-07	3	R3	267	3.2	23	0	0	0	4.9
2020	Blush	2020-02-11	1	R1	548	2.6	13	3	0.08587	0.02858	11.8
2020	Blush	2020-02-11	1	R2	537	3.5	17	3	0.05824	0.02481	11
2020	Blush	2020-02-11	1	R3	436	2.7	15	3.1	0.06147	0.02495	11.3
2020	Blush	2020-02-11	2	R1	397	2.6	15	2.7	0.05874	0.02431	9.4
2020	Blush	2020-02-11	2	R2	426	1.9	15	2	0.04332	0.02068	9.4
2020	Blush	2020-02-11	2	R3	418	2.5	15	2	0.05968	0.02311	10.5
2020	Blush	2020-02-11	3	R1	679	3.4	16	2.6	0.07352	0.02618	12.1
2020	Blush	2020-02-11	3	R2	440	3.1	16	2.8	0.05651	0.0266	8.6
2020	Blush	2020-02-11	3	R3	568	3.5	17	2.8	0.06058	0.02683	11.3
2020	Medouar	2020-02-11	1	R1	839	4.6	15	3.4	0.16732	0.09764	13.3
2020	Medouar	2020-02-11	1	R2	582	3.4	15	3.2	0.14365	0.08336	13.2
2020	Medouar	2020-02-11	1	R3	770	4	15	3.6	0.15919	0.09561	18
2020	Medouar	2020-02-11	2	R1	689	3.2	12	2.4	0.17709	0.08822	13.3
2020	Medouar	2020-02-11	2	R2	436	4.4	14	2.7	0.16945	0.10122	8.9
2020	Medouar	2020-02-11	2	R3	656	3.7	13	2.2	0.12859	0.07521	12.6
2020	Medouar	2020-02-11	3	R1	520	3.4	13	3	0.17087	0.07745	10.9
2020	Medouar	2020-02-11	3	R2	611	2.9	13	2.6	0.14688	0.07489	14
2020	Medouar	2020-02-11	3	R3	790	4.5	13	3.6	0.20192	0.12199	16.9
2020	San.Francisco	2020-02-11	1	R1	609	2.5	15	1.9	0.12558	0.07878	12.4
2020	San.Francisco	2020-02-11	1	R2	461	2.9	16	2.3	0.1506	0.09761	8.2
2020	San.Francisco	2020-02-11	1	R3	387	2.7	15	2.3	0.13936	0.08904	9.8
2020	San.Francisco	2020-02-11	2	R1	488	2.7	17	1.8	0.1192	0.07722	12.4
2020	San.Francisco	2020-02-11	2	R2	504	2.5	14	2.4	0.14859	0.09039	10.1
2020	San.Francisco	2020-02-11	2	R3	383	2.4	14	2.3	0.13776	0.11071	9.4
2020	San.Francisco	2020-02-11	3	R1	404	1.5	13	2	0.12826	0.07184	10.9
2020	San.Francisco	2020-02-11	3	R2	318	2.1	16	2	0.15816	0.06319	8.6
2020	San.Francisco	2020-02-11	3	R3	329	1.6	15	2.1	0.13173	0.07615	9
2020	Italia.Pirovano	2020-02-11	1	R1	246	4.8	20	2.3	0.18287	0.10277	4.7
2020	Italia.Pirovano	2020-02-11	1	R2	400	3.9	15	2.7	0.25063	0.12634	8.7
2020	Italia.Pirovano	2020-02-11	1	R3	228	5.1	20	2.8	0.13903	0.08096	3.9
2020	Italia.Pirovano	2020-02-11	2	R1	480	4.6	19	3	0.16281	0.08182	7.4
2020	Italia.Pirovano	2020-02-11	2	R2	447	6.1	20	3	0.19003	0.10606	7.3
2020	Italia.Pirovano	2020-02-11	2	R3	399	5	20	2.5	0.17293	0.10299	5.5
2020	Arna.Guirna	2020-02-11	1	R1	680	3.3	18	1.6	0.10041	0.06192	12.9
2020	Arna.Guirna	2020-02-11	1	R2	360	2.8	15	1.9	0.10563	0.06215	9.1
2020	Arna.Guirna	2020-02-11	1	R3	392	1.8	12	1.9	0.06835	0.03878	10.9
2020	Arna.Guirna	2020-02-11	2	R1	521	2.8	17	1.4	0.0972	0.05281	10.5
2020	Arna.Guirna	2020-02-11	2	R2	397	2.6	14	1.9	0.12454	0.07439	7.5
2020	Arna.Guirna	2020-02-11	2	R3	538	3.3	16	1.8	0.11066	0.0692	9.2
2020	Arna.Guirna	2020-02-11	3	R1	430	2.6	16	1.6	0.10678	0.06839	7.6
2020	Arna.Guirna	2020-02-11	3	R2	414	2.4	14	1.6	0.13525	0.08087	8.8
2020	Arna.Guirna	2020-02-11	3	R3	370	2	14	1.8	0.10825	0.0615	11.5
2020	Uva.Rey	2020-02-11	1	R1	416	4.1	15	1.1	0.12705	0.06326	11.6
2020	Uva.Rey	2020-02-11	1	R2	671	4.3	17	1.2	0.10084	0.05188	18.2
2020	Uva.Rey	2020-02-11	1	R3	372	4.1	16	1.3	0.10646	0.06325	11.6
2020	Uva.Rey	2020-02-11	2	R1	337	3.3	17	1.3	0.13563	0.06356	13
2020	Uva.Rey	2020-02-11	2	R2	193	3.7	18	1	0.12537	0.05897	11
2020	Uva.Rey	2020-02-11	2	R3	290	2.8	17	1.2	0.08641	0.0613	5.8
2020	Uva.Rey	2020-02-11	3	R1	435	3	17	1	0.09486	0.0557	12.7
2020	Uva.Rey	2020-02-11	3	R2	376	3.5	18	1	0.1632	0.0824	12.8
2020	Uva.Rey	2020-02-11	3	R3	222	3.6	17	1	0.08271	0.05384	7
2020	Varadi	2020-02-11	1	R1	533	7.1	15	1.5	0.1571	0.08009	12.3
2020	Varadi	2020-02-11	1	R2	542	4.9	14	1.4	0.13183	0.06442	13.6
2020	Varadi	2020-02-11	1	R3	524	5	14	1.5	0.13803	0.07074	14.1
2020	Varadi	2020-02-11	2	R1	710	6.4	13	2.1	0.17033	0.06883	16.2
2020	Varadi	2020-02-11	2	R2	405	7.3	16	1.4	0.16803	0.06733	20.9
2020	Varadi	2020-02-11	2	R3	336	6.6	16	1.5	0.14633	0.06676	8.2
2020	Varadi	2020-02-11	3	R1	550	5.5	15	1.3	0.12127	0.05752	16.2
2020	Varadi	2020-02-11	3	R2	433	5.7	14	1.4	0.14723	0.06477	14.2
2020	Varadi	2020-02-11	3	R3	808	6	14	1.2	0.13258	0.06212	18.3
2020	AK.ouziom	2020-02-11	1	R1	565	5.4	20	1.2	0.11288	0.05452	15.4
2020	AK.ouziom	2020-02-11	1	R2	426	5.2	19	1.2	0.09843	0.04982	5.8
2020	AK.ouziom	2020-02-11	1	R3	842	5.7	18	1.5	0.11686	0.06081	18.5
2020	AK.ouziom	2020-02-11	2	R1	852	3.9	17	1	0.09903	0.03901	15.3
2020	AK.ouziom	2020-02-11	2	R2	398	5.1	18	1.4	0.13253	0.06352	7.4
2020	AK.ouziom	2020-02-11	2	R3	574	4.9	17	1.4	0.12103	0.05836	9.3
2020	AK.ouziom	2020-02-11	3	R1	926	3.7	20	1.1	0.09335	0.04518	17.2
2020	AK.ouziom	2020-02-11	3	R2	677	5	18	1.7	0.10673	0.05535	12.2
2020	Korithi	2020-02-11	1	R1	390	3.2	19	1.2	0.10375	0.05336	8.8
2020	Korithi	2020-02-11	1	R2	758	4.2	18	2	0.11999	0.06235	15.3
2020	Korithi	2020-02-11	1	R3	757	4.4	17	2.2	0.11253	0.06636	14.2
2020	Korithi	2020-02-11	2	R1	911	4.8	17	1.6	0.10053	0.05084	17
2020	Korithi	2020-02-11	2	R2	978	4.1	17	1.9	0.10502	0.05608	21
2020	Korithi	2020-02-11	2	R3	667	4.6	15	2.1	0.14725	0.08084	11.1
2020	Emperor	2020-02-11	1	R1	333	5.3	13	2.8	0.19639	0.10969	5.5
2020	Emperor	2020-02-11	1	R2	329	6	14	2.5	0.18982	0.10277	5.3
2020	Emperor	2020-02-11	1	R3	388	4.7	14	2.9	0.2216	0.07903	6
2020	Emperor	2020-02-11	2	R1	375	6	16	2.9	0.21355	0.11798	5.3
2020	Emperor	2020-02-11	2	R2	526	7.1	14	2.6	0.2147	0.12423	8.3
2020	Emperor	2020-02-11	2	R3	420	5.6	14	2.3	0.20003	0.10981	7.5
2020	Emperor	2020-02-11	3	R1	458	6.4	16	2.9	0.23293	0.12184	7.4
2020	Emperor	2020-02-11	3	R2	356	5.4	15	2.7	0.20763	0.10236	7.8
2020	Emperor	2020-02-11	3	R3	296	6.7	16	2.7	0.22717	0.12523	4
2020	Orlovi.Nokti	2020-02-11	1	R1	304	3.6	16	1.3	0.09293	0.05349	5.3
2020	Orlovi.Nokti	2020-02-11	1	R2	322	3.3	16	1.2	0.06458	0.03907	6.9
2020	Orlovi.Nokti	2020-02-11	1	R3	365	3.7	18	1.3	0.05743	0.03474	6.6
2020	Orlovi.Nokti	2020-02-11	2	R1	400	3.9	17	1.3	0.09901	0.05785	9.8
2020	Orlovi.Nokti	2020-02-11	2	R2	177	3.6	16	1.8	0.11303	0.05196	3.3
2020	Orlovi.Nokti	2020-02-11	2	R3	356	3.5	17	2	0.10043	0.05199	6.2
2020	Orlovi.Nokti	2020-02-11	3	R1	151	3.4	18	1.1	0.06881	0.04476	3.1
2020	Orlovi.Nokti	2020-02-11	3	R2	206	3.4	16	1.9	0.10881	0.06418	4.9
2020	Orlovi.Nokti	2020-02-11	3	R3	267	3.3	18	1.1	0.06825	0.04157	5.9
2020	K.Belyi	2020-02-11	1	R1	703	4.2	16	3.1	0.12005	0.06334	11.5
2020	K.Belyi	2020-02-11	1	R2	337	3.9	16	2.5	0.1157	0.05939	6.4
2020	K.Belyi	2020-02-11	1	R3	399	3.6	15	2.9	0.11415	0.05437	6.3
2020	Autumn.Royal	2020-02-11	1	R1	930	8.1	17	0.4	0.01614	0.00962	12.5
2020	Autumn.Royal	2020-02-11	1	R2	884	7.5	16	0.3	0.0307	0.0119	12.5
2020	Autumn.Royal	2020-02-11	1	R3	970	8.5	19	0.4	0.04535	0.0142	21.3
2020	Autumn.Royal	2020-02-11	2	R1	116	1	20	1.6	0.04311	0.02867	2.6
2020	Autumn.Royal	2020-02-11	2	R2	74	1.1	21	1.3	0.05463	0.03134	2.1
2020	Autumn.Royal	2020-02-11	2	R3	131	1	22	1.6	0.04903	0.03293	3.1
2020	Autumn.Royal	2020-02-11	3	R1	981	3.4	17	0.5	0.01404	0.00814	16.4
2020	Autumn.Royal	2020-02-11	3	R2	892	4.3	16	0.6	0.00856	0.00649	12.9
2020	Autumn.Royal	2020-02-11	3	R3	931	4.5	16	0.4	0.00618	0.00604	13.8
2020	Red	2020-02-25	1	R1	269.9	1.7	10	2.2	0.10074	0.0224	5.6
2020	Red	2020-02-25	1	R2	668.2	1.56	10	1.8	0.04963	0.00972	14.6
2020	Red	2020-02-25	1	R3	242.7	1.38	10	2.7	0.05699	0.01599	4.9
2020	Red	2020-02-25	2	R1	378.5	1.66	10	1.9	0.10588	0.01814	8
2020	Red	2020-02-25	2	R2	532.2	2.23	12	2.4	0.07606	0.0149	11.8
2020	Red	2020-02-25	2	R3	608.1	1.58	11	1.3	0.05061	0.01465	16
2020	Red	2020-02-25	3	R1	626	1.95	12	3.2	0.06535	0.01417	17.8
2020	Red	2020-02-25	3	R2	590	2.51	11	2.6	0.08769	0.01959	16.6
2020	Red	2020-02-25	3	R3	859.6	2.28	13	2.6	0.05695	0.01585	19.3
2020	Espadeiro.Tinto	2020-02-25	1	R1	143.8	1.25	19	2.2	0.10618	0.06314	4.3
2020	Espadeiro.Tinto	2020-02-25	1	R2	323.8	1.32	19	1.9	0.08925	0.06352	9
2020	Espadeiro.Tinto	2020-02-25	1	R3	202.4	1.35	17	1.9	0.09452	0.06219	5.2
2020	Espadeiro.Tinto	2020-02-25	2	R1	181.8	1.64	17	2	0.13589	0.07272	5.4
2020	Espadeiro.Tinto	2020-02-25	2	R2	225.3	1.71	19	1.7	0.09403	0.06161	5.4
2020	Espadeiro.Tinto	2020-02-25	2	R3	188.3	1.61	19	2.2	0.10609	0.06694	4.2
2020	Espadeiro.Tinto	2020-02-25	3	R1	113.4	1.23	19	1.5	0.08326	0.0509	2.9
2020	Espadeiro.Tinto	2020-02-25	3	R2	109.7	1.35	20	1.5	0.09413	0.05446	4.4
2020	Espadeiro.Tinto	2020-02-25	3	R3	141	1.55	19	2.1	0.11758	0.0692	4.3
2020	Tsolikouri	2020-02-25	1	R1	309	1.99	17	2	0.13041	0.07335	6.9
2020	Tsolikouri	2020-02-25	1	R2	214	1.69	21	1.5	0.08969	0.05967	5.4
2020	Tsolikouri	2020-02-25	1	R3	295	1.98	19	1.8	0.10909	0.07268	6.6
2020	Tsolikouri	2020-02-25	2	R1	267	2.15	22	1.7	0.13219	0.07565	7
2020	Tsolikouri	2020-02-25	2	R2	295	1.58	16	1.7	0.14495	0.06545	7.1
2020	Tsolikouri	2020-02-25	2	R3	240	1.84	13	2.1	0.12573	0.07817	5.7
2020	Tsolikouri	2020-02-25	3	R1	216	1.9	19	1.5	0.09857	0.06344	4.2
2020	Tsolikouri	2020-02-25	3	R2	248	2.03	21	1.4	0.11539	0.06774	4.8
2020	Tsolikouri	2020-02-25	3	R3	413	2.46	22	2.1	0.13219	0.08309	8.4
2020	Exotic	2020-02-25	1	R1	993	8.6	18	3.2	0.181	0.07903	15.4
2020	Exotic	2020-02-25	1	R2	945.2	7.85	18	2.7	0.16294	0.08762	14.6
2020	Exotic	2020-02-25	1	R3	913.4	9.78	16	3	0.16884	0.10144	12
2020	Exotic	2020-02-25	2	R1	920.7	9.55	15	2.7	0.19892	0.0994	16.4
2020	Exotic	2020-02-25	2	R2	902.7	8.43	16	2.7	0.18379	0.09142	16.2
2020	Exotic	2020-02-25	2	R3	760.4	8.17	17	2.6	0.14104	0.08242	15.4
2020	Exotic	2020-02-25	3	R1	932.7	9.56	16	3.2	0.2494	0.12001	11
2020	Exotic	2020-02-25	3	R2	919.4	9.12	13	2.8	0.16248	0.08958	12.8
2020	Exotic	2020-02-25	3	R3	936.2	11.7	15	3.5	0.19047	0.10818	15.5
2020	Sultanina.Monococo	2020-02-25	1	R1	967.8	4.09	24	1.7	0.09386	0.05798	22.1
2020	Sultanina.Monococo	2020-02-25	1	R2	481.8	3.34	24	1.4	0.06706	0.04525	12
2020	Sultanina.Monococo	2020-02-25	2	R1	247.6	3.66	24	1.3	0.13269	0.07253	5.8
2020	Sultanina.Monococo	2020-02-25	2	R2	975.1	3.56	25	1.4	0.08326	0.04448	22
2020	Sultanina.Monococo	2020-02-25	2	R3	325.3	3.2	23	1.4	0.08907	0.05271	7.9
2020	Sultanina.Monococo	2020-02-25	3	R1	966.6	3.44	23	1.4	0.07412	0.04539	22.1
2020	Sultanina.Monococo	2020-02-25	3	R2	586.8	3.74	25	1.6	0.08145	0.04938	11.9
2020	Maravilla.de.Malaga	2020-02-25	1	R1	907.6	6.33	18	1.6	0.13075	0.08787	4
2020	Maravilla.de.Malaga	2020-02-25	1	R2	906	6.99	23	2.1	0.10141	0.0746	8.9
2020	Maravilla.de.Malaga	2020-02-25	1	R3	737.4	6.37	23	1.5	0.16453	0.06501	10.8
2020	Maravilla.de.Malaga	2020-02-25	2	R1	567	6.36	21	1.8	0.1463	0.07868	8.1
2020	Maravilla.de.Malaga	2020-02-25	2	R2	601.1	4	17	1.8	0.13641	0.07646	8.2
2020	Maravilla.de.Malaga	2020-02-25	2	R3	909.8	5.18	16	2.4	0.16585	0.09303	12
2020	Kapistroni.tetri	2020-02-25	1	R1	129.5	1.08	15	1	0.0774	0.04533	3.8
2020	Kapistroni.tetri	2020-02-25	1	R2	197.8	1.16	17	1.1	0.08028	0.04398	4.8
2020	Kapistroni.tetri	2020-02-25	1	R3	116.6	0.83	13	1.2	0.07215	0.04816	2.8
2020	Kapistroni.tetri	2020-02-25	2	R1	310.6	1.38	16	1.2	0.08101	0.0496	6.3
2020	Kapistroni.tetri	2020-02-25	2	R2	185.8	1.32	15	1.3	0.09834	0.05056	3.4
2020	Kapistroni.tetri	2020-02-25	3	R1	99.2	1.26	13	1.2	0.09653	0.04651	1.9
2020	Kapistroni.tetri	2020-02-25	3	R2	108.7	0.9	13	1	0.08748	0.04175	2.1
2020	Kapistroni.tetri	2020-02-25	3	R3	89.7	2.1	13	1.1	0.07283	0.04258	2.1
2020	Variete.d.oasis.bou.chemma	2020-02-25	1	R1	921.8	3.4	20	2.4	0.17335	0.08827	19.5
2020	Variete.d.oasis.bou.chemma	2020-02-25	1	R2	963.7	3.16	21	2.3	0.16623	0.08671	23.6
2020	Variete.d.oasis.bou.chemma	2020-02-25	2	R1	978.3	3.83	20	2.7	0.20603	0.10303	23.1
2020	Variete.d.oasis.bou.chemma	2020-02-25	2	R2	951.8	3.62	21	2	0.12333	0.0785	22
2020	Variete.d.oasis.bou.chemma	2020-02-25	3	R1	452.5	2.32	17	1	0.09158	0.03683	10.2
2020	Variete.d.oasis.bou.chemma	2020-02-25	3	R2	493.8	2.01	17	1.2	0.10062	0.04429	11.9
2020	Variete.d.oasis.bou.chemma	2020-02-25	3	R3	632.1	1.76	17	1.1	0.07771	0.04165	21.3
2020	Titsa.Kaprei	2020-02-25	1	R1	510.6	2.58	14	3.1	0.14015	0.0714	12.4
2020	Titsa.Kaprei	2020-02-25	1	R2	350.2	2.66	14	3.7	0.12976	0.07675	10.4
2020	Titsa.Kaprei	2020-02-25	1	R3	525	2.01	14	2.9	0.09706	0.05718	13.9
2020	Titsa.Kaprei	2020-02-25	2	R1	457.5	2.55	15	3.4	0.14685	0.06679	10.5
2020	Titsa.Kaprei	2020-02-25	2	R2	726.1	2.01	13	3	0.14038	0.06714	15.8
2020	Titsa.Kaprei	2020-02-25	2	R3	478.8	2.56	13	3.2	0.11223	0.06396	10.8
2020	Titsa.Kaprei	2020-02-25	3	R1	417.2	1.83	15	2.5	0.12256	0.06478	12.8
2020	Titsa.Kaprei	2020-02-25	3	R2	471.3	2.19	14	3	0.12157	0.0748	8
2020	Titsa.Kaprei	2020-02-25	3	R3	240.9	2.44	15	2.1	0.10177	0.0631	5.5
2020	Agourane	2020-02-25	1	R1	769.5	2.75	17	1.4	0.11499	0.05859	13.9
2020	Agourane	2020-02-25	1	R2	257.2	1.8	15	1	0.07373	0.03828	8.8
2020	Agourane	2020-02-25	1	R3	486.2	2.79	16	1.2	0.0843	0.04553	11.5
2020	Agourane	2020-02-25	2	R1	726	3.17	17	1.7	0.13442	0.06224	16.4
2020	Agourane	2020-02-25	2	R2	592.5	2.43	16	1	0.07205	0.04107	13
2020	Agourane	2020-02-25	2	R3	522.4	3.04	15	1.9	0.13403	0.07617	10.2
2020	Agourane	2020-02-25	3	R1	327.6	2.88	22	1.5	0.13283	0.06601	8.9
2020	Calmeria	2020-03-05	1	R1	351	3.68	22	1.9	0.14651	0.0906	6.1
2020	Calmeria	2020-03-05	1	R2	454.7	4.14	21	2.3	0.17423	0.10628	7.7
2020	Calmeria	2020-03-05	1	R3	314.6	3.49	22	2.2	0.15464	0.09518	7.4
2020	Calmeria	2020-03-05	2	R1	466.7	5.35	20	3.3	0.24581	0.14949	7.5
2020	Calmeria	2020-03-05	2	R2	516.5	3.65	20	2	0.15599	0.09189	10
2020	Calmeria	2020-03-05	2	R3	476.8	5.03	21	2.8	0.21426	0.12831	7.7
2020	Calmeria	2020-03-05	3	R1	367.6	4.51	19	2.8	0.21719	0.12752	8.3
2020	Calmeria	2020-03-05	3	R2	463.7	3.78	19	3.1	0.21701	0.13037	11.7
2020	Calmeria	2020-03-05	3	R3	597.1	4.86	19	3.1	0.22774	0.13099	11.3
2020	Gros.Colman	2020-03-05	1	R1	298.4	3.92	16	3	0.20222	0.10451	6.5
2020	Gros.Colman	2020-03-05	1	R2	310.7	4.67	17	2.9	0.17041	0.09261	8.7
2020	Gros.Colman	2020-03-05	1	R3	143	4.67	16	2.8	0.21674	0.10508	3.8
2020	Alburla	2020-03-05	1	R1	428.6	3.48	19	2.8	0.11457	0.08186	6.1
2020	Alburla	2020-03-05	1	R2	779.7	3.85	19	2.6	0.12453	0.0896	9.8
2020	Alburla	2020-03-05	1	R3	841	3.4	21	3.2	0.1409	0.08828	11.2
2020	Alburla	2020-03-05	2	R1	437.1	3.06	19	3	0.13578	0.09453	4.9
2020	Alburla	2020-03-05	2	R2	240.4	2.16	17	2.9	0.13461	0.0877	3.6
2020	Alburla	2020-03-05	2	R3	648.6	2.75	18	2.7	0.16656	0.08924	8.4
2020	Alburla	2020-03-05	3	R1	481.1	3.82	17	3.4	0.15537	0.10952	5.5
2020	Alburla	2020-03-05	3	R2	286.9	2.91	16	3.1	0.1495	0.09096	4.5
2020	Alburla	2020-03-05	3	R3	454.6	3.51	18	3.2	0.14858	0.0944	5.3
2020	Tandaya	2020-03-05	1	R1	719.6	5.27	20	1.8	0.12361	0.0813	15.9
2020	Tandaya	2020-03-05	1	R2	741.4	5.76	18	1.9	0.11596	0.0781	17.3
2020	Tandaya	2020-03-05	1	R3	802.1	5.86	20	1.4	0.10496	0.07553	23.7
2020	Orlovi.Nokti	2020-03-05	1	R1	200.4	4.05	20	1.6	0.09293	0.05349	6.2
2020	Orlovi.Nokti	2020-03-05	1	R2	242.1	4.19	20	1.8	0.06458	0.03907	5
2020	Orlovi.Nokti	2020-03-05	1	R3	183.1	3.38	20	1.5	0.05743	0.03474	3.9
2020	Orlovi.Nokti	2020-03-05	2	R1	337.8	3.22	21	1.4	0.09901	0.05785	6.1
2020	Orlovi.Nokti	2020-03-05	2	R2	336.8	4.47	20	1.7	0.11303	0.05196	6.8
2020	Orlovi.Nokti	2020-03-05	2	R3	397.6	4.06	19	2	0.10043	0.05199	7.5
2020	Orlovi.Nokti	2020-03-05	3	R1	195.8	3.43	20	1.5	0.06881	0.04476	5.4
2020	Orlovi.Nokti	2020-03-05	3	R2	213.4	3.46	20	1.2	0.10881	0.06418	5.5
2020	Orlovi.Nokti	2020-03-05	3	R3	232.6	3.62	21	1.3	0.06825	0.04157	5.1
2020	Moscatel.Rosada	2020-03-05	1	R1	325	3.53	22	2	0.12458	0.092	6.1
2020	Moscatel.Rosada	2020-03-05	1	R2	396.7	3.23	22	2	0.14286	0.08751	6
2020	Moscatel.Rosada	2020-03-05	1	R3	813.7	3.06	21	2.1	0.10208	0.07402	17.7
2020	Moscatel.Rosada	2020-03-05	2	R1	321.1	3.86	23	2.3	0.17503	0.11992	7.3
2020	Moscatel.Rosada	2020-03-05	2	R2	270	3.29	22	1.9	0.17184	0.09804	6.1
2020	Moscatel.Rosada	2020-03-05	3	R1	534.1	2.88	22	2.7	0.10793	0.07718	10.9
2020	Moscatel.Rosada	2020-03-05	3	R2	453.8	2.74	21	1.5	0.08854	0.0545	8.5
2020	Moscatel.Rosada	2020-03-05	3	R3	572	3.46	21	2.3	0.17931	0.10131	17
2020	Retagliado.Bianco	2020-03-05	1	R1	521.9	2.12	14	2	0.15819	0.0632	9.4
2020	Retagliado.Bianco	2020-03-05	1	R2	511.1	1.54	16	1.4	0.09756	0.0453	11.5
2020	Retagliado.Bianco	2020-03-05	1	R3	549	1.52	16	1.5	0.06827	0.04035	9.9
2020	Retagliado.Bianco	2020-03-05	2	R1	703.4	2.43	19	1.2	0.08324	0.05546	12.7
2020	Retagliado.Bianco	2020-03-05	2	R2	588	2.27	17	1.8	0.09447	0.05398	13.6
2020	Retagliado.Bianco	2020-03-05	2	R3	670.5	2.59	19	2.3	0.13801	0.07446	14.3
2020	Retagliado.Bianco	2020-03-05	3	R1	346.1	1.87	14	2	0.08277	0.05397	7.4
2020	Retagliado.Bianco	2020-03-05	3	R2	417.7	2.09	16	1.2	0.10447	0.04285	9.4
2020	Retagliado.Bianco	2020-03-05	3	R3	296.7	1.71	16	2.1	0.09544	0.05747	6.6
2020	Crimson	2020-03-05	1	R1	577	4.01	21	0.4	0.01239	0.01154	12.1
2020	Crimson	2020-03-05	1	R2	268.6	3.19	20	0	0	0	4.8
2020	Crimson	2020-03-05	1	R3	382	3.01	20	0	0	0	8.6
2020	Crimson	2020-03-05	2	R1	324.7	3.37	23	0	0	0	6.4
2020	Crimson	2020-03-05	2	R2	354.1	2.65	21	0	0	0	7.3
2020	Crimson	2020-03-05	2	R3	372.7	2.9	23	0	0	0	3.4
2020	Crimson	2020-03-05	3	R1	406.1	3.29	24	0	0	0	9.6
2020	Crimson	2020-03-05	3	R2	163.3	3.88	23	0	0	0	2.7
2020	Crimson	2020-03-05	3	R3	358.4	3.61	23	0	0	0	7
2019	AG.Isioum	2019-01-21	1	R1	286.3	1.9	17	1.9	0.04657	0.01805	11
2019	AG.Isioum	2019-01-21	1	R2	264.8	2.1	17	1.3	0.02936	0.01543	5
2019	AG.Isioum	2019-01-21	1	R3	322.1	1.7	16	2.4	0.04619	0.0197	6
2019	Csaba.Gyangye	2019-01-21	1	R1	138.5	2	23	1.6	0.05004	0.02484	7
2019	Csaba.Gyangye	2019-01-21	1	R2	121.4	1.6	22	1.4	0.06167	0.02764	7
2019	Csaba.Gyangye	2019-01-21	2	R1	239.3	1.8	24	1.4	0.04921	0.02621	12
2019	Csaba.Gyangye	2019-01-21	2	R2	127.5	2.2	23	1.8	0.06556	0.0363	3
2019	Csaba.Gyangye	2019-01-21	2	R3	297.2	1.9	20	2	0.05383	0.02701	10
2019	Csaba.Gyangye	2019-01-21	3	R1	359	2.3	25	2.2	0.06323	0.0345	16
2019	Csaba.Gyangye	2019-01-21	3	R2	320	2.4	24	2.2	0.05454	0.03139	17
2019	Csaba.Gyangye	2019-01-21	3	R3	327	7.4	25	1.2	0.03679	0.02089	17
2019	Chaselas.Musque	2019-01-21	1	R1	465.2	2.9	15	2.3	0.11676	0.05943	15
2019	Chaselas.Musque	2019-01-21	1	R2	499.6	3.5	19	2.3	0.09031	0.05086	13
2019	Chaselas.Musque	2019-01-21	1	R3	539	2.5	13	2	0.09817	0.05065	16
2019	Chaselas.Musque	2019-01-21	2	R1	375.1	2.8	15	2.4	0.135	0.06873	7
2019	Chaselas.Musque	2019-01-21	2	R2	284.5	2.3	16	1.9	0.09759	0.04939	7
2019	Chaselas.Musque	2019-01-21	2	R3	369.4	2.5	13	2.9	0.15516	0.07314	11
2019	Chaselas.Musque	2019-01-21	3	R1	127.9	2.2	15	2.9	0.14225	0.06758	4
2019	Chaselas.Musque	2019-01-21	3	R2	214.6	2	15	2.3	0.10051	0.04981	7
2019	Chaselas.Musque	2019-01-21	3	R3	297	3.4	18	3.8	0.16824	0.0873	9
2019	Olivette	2019-01-23	2	R1	437.2	3	18	2.1	0.08884	0.04764	6
2019	Olivette	2019-01-23	2	R2	169.6	2.6	19	2.2	0.09816	0.05484	3
2019	Olivette	2019-01-23	1	R1	378.1	2.9	18	1.7	0.07371	0.03818	7
2019	Olivette	2019-01-23	1	R2	411.7	2.4	19	1.3	0.05637	0.03188	6
2019	Olivette	2019-01-23	1	R3	387	3.1	17	2.2	0.09616	0.05382	4
2019	July.Muscat	2019-01-23	1	R1	451.5	4.9	16	3	0.23753	0.10478	8
2019	July.Muscat	2019-01-23	1	R2	598.7	4.8	16	3.6	0.20907	0.09274	12
2019	Superior	2019-01-23	1	R1	362.4	6.5	18	1.3	0.01788	0.00433	9
2019	Superior	2019-01-23	1	R2	370.5	5.5	17	1.3	0.01337	0.0031	12
2019	Superior	2019-01-23	1	R3	374.9	5.8	18	1.8	0.0236	0.00555	8
2019	Superior	2019-01-23	2	R1	292.3	5.3	19	1.7	0.01462	0.00381	8
2019	Superior	2019-01-23	2	R2	736.7	5.7	18	2.6	0.02866	0.00662	11
2019	Superior	2019-01-23	2	R3	568.4	6	18	1.5	0.01646	0.00402	9
2019	Superior	2019-01-23	3	R1	396.3	6.3	19	1.4	0.01782	0.00446	9
2019	Superior	2019-01-23	3	R2	417	6.2	18	2.7	0.02518	0.00614	8
2019	Beauty	2019-01-23	1	R1	218.7	0.9	15	1	0.00402	0.00191	7
2019	Beauty	2019-01-23	1	R2	216	1.6	17	1.1	0.00573	0.00139	7
2019	Beauty	2019-01-23	1	R3	230.9	1.6	19	1.5	0.0053	0.0014	8
2019	Beauty	2019-01-23	2	R1	547.7	1.2	18	1.1	0.00726	0.00162	12
2019	Beauty	2019-01-23	2	R2	283.6	1.2	18	0.6	0.00356	0.00087	7
2019	Beauty	2019-01-23	2	R3	168.2	1.2	15	1.5	0.00339	0.00083	5
2019	Flame	2019-01-23	1	R1	358.1	2.2	19	2.3	0.01574	0.00454	9
2019	Flame	2019-01-23	1	R2	199	2.4	18	2.3	0.01094	0.00295	4
2019	Flame	2019-01-23	1	R3	315.6	2.4	17	3.1	0.02286	0.0058	8
2019	Flame	2019-01-23	2	R1	450.9	2.9	19	3.9	0.03236	0.00913	10
2019	Flame	2019-01-23	2	R2	240.6	2.6	18	3.2	0.02986	0.00879	6
2019	Flame	2019-01-23	2	R3	282.1	2.3	18	2.2	0.01566	0.0043	7
2019	Flame	2019-01-23	3	R1	469	2.9	19	2.3	0.01142	0.00319	15
2019	Flame	2019-01-23	3	R2	515.7	2.2	19	1.8	0.02079	0.00617	12
2019	Flame	2019-01-23	3	R3	680.4	3	18	3.9	0.02593	0.00712	16
2019	Ilusion	2019-01-23	1	R1	662.3	4.1	16	1.3	0.07322	0.03384	8
2019	Ilusion	2019-01-23	1	R2	467.5	4.8	17	2	0.10713	0.05121	5
2019	Ilusion	2019-01-23	1	R3	446.3	3.9	16	1.7	0.11167	0.05049	6
2019	Ilusion	2019-01-23	2	R1	399	4.6	19	1.5	0.07259	0.03197	7
2019	Ilusion	2019-01-23	2	R2	292.6	5	20	1.4	0.09365	0.04698	5
2019	Ilusion	2019-01-23	2	R3	624	5	17	1.8	0.09455	0.04534	11
2019	Mehdik	2019-01-25	2	R1	340	3.4	16	1.5	0.04213	0.02339	8
2019	Mehdik	2019-01-25	2	R2	358.6	3.2	17	1.6	0.05473	0.02378	8
2019	Mehdik	2019-01-25	2	R3	302.6	3.6	17	1.8	0.05325	0.02494	7
2019	Mehdik	2019-01-25	1	R1	225.6	3.2	17	1.2	0.05263	0.01987	7
2019	Mehdik	2019-01-25	1	R2	200.7	3.2	17	1.5	0.05052	0.01933	5
2019	Mehdik	2019-01-25	1	R3	229.2	2.7	17	1.6	0.04287	0.01948	4
2019	Mehdik	2019-01-25	3	R1	93	2.6	17	1.7	0.04221	0.01941	3
2019	Mehdik	2019-01-25	3	R2	182	3.7	16	1.8	0.05762	0.02847	4
2019	Mehdik	2019-01-25	3	R3	220.1	3.1	17	1.7	0.04314	0.02214	8
2019	Duc.Magenta	2019-01-25	1	R1	369.2	2.6	14	3.2	0.15918	0.0704	11
2019	Duc.Magenta	2019-01-25	1	R2	335	2.8	15	2.7	0.1343	0.06541	14
2019	Duc.Magenta	2019-01-25	1	R3	416.6	2.8	14	3.3	0.18531	0.0834	10
2019	Duc.Magenta	2019-01-25	2	R1	228.3	2.6	15	2.4	0.1595	0.05941	8
2019	Duc.Magenta	2019-01-25	2	R2	291.6	3.1	15	3.1	0.16265	0.0783	12
2019	Duc.Magenta	2019-01-25	2	R3	269.1	2.9	15	3.2	0.15378	0.07488	7
2019	Duc.Magenta	2019-01-25	3	R1	141	2.2	13	2.8	0.15105	0.0692	5
2019	Duc.Magenta	2019-01-25	3	R2	280.2	2.5	14	2.6	0.13824	0.06677	7
2019	Duc.Magenta	2019-01-25	3	R3	239.4	2.3	13	2.7	0.17205	0.07302	8
2019	Moscatel.Oeiras.Faux	2019-01-25	1	R1	190.1	1	19	2.2	0.09026	0.0544	8
2019	Moscatel.Oeiras.Faux	2019-01-25	1	R2	159.4	1.1	21	1.8	0.08756	0.05506	6
2019	Moscatel.Oeiras.Faux	2019-01-25	1	R3	137.5	1.1	18	2.3	0.09891	0.06018	6
2019	Moscatel.Oeiras.Faux	2019-01-25	2	R1	130.8	1.2	19	2	0.09538	0.05723	5
2019	Moscatel.Oeiras.Faux	2019-01-25	2	R2	146.8	1	17	3.1	0.12764	0.07007	4
2019	Moscatel.Oeiras.Faux	2019-01-25	2	R3	236.7	1.1	19	2.3	0.10766	0.06618	7
2019	Moscatel.Oeiras.Faux	2019-01-25	3	R1	215.6	0.9	17	2.4	0.10147	0.06296	8
2019	Moscatel.Oeiras.Faux	2019-01-25	3	R2	204.1	1	17	2.3	0.09558	0.05936	6
2019	Moscatel.Oeiras.Faux	2019-01-25	3	R3	206.4	3.3	16	2.5	0.10682	0.06385	7
2019	Dawn	2019-01-28	1	R1	256.2	1.9	16	2.6	0.00555	0.00113	9
2019	Dawn	2019-01-28	1	R2	262.1	1.8	15	1.9	0.00386	0.00097	10
2019	Dawn	2019-01-28	1	R3	223.2	1.8	15	2.8	0.00377	0.00095	9
2019	Dawn	2019-01-28	2	R1	265.8	1.4	24	1	0.00311	0.00092	8
2019	Dawn	2019-01-28	2	R2	608.6	2.2	18	2	0.00412	0.00092	15
2019	Dawn	2019-01-28	2	R3	315.8	2.4	21	2.8	0.00777	0.0024	8
2019	Dawn	2019-01-28	3	R1	415.7	2.3	20	2.6	0.00762	0.0011	12
2019	Dawn	2019-01-28	3	R2	672.2	3.3	18	2.2	0.00907	0.00213	13
2019	Dawn	2019-01-28	3	R3	710	2.9	19	3	0.0115	0.00306	18
2019	Portugais.Bleu	2019-01-28	1	R1	181.3	1.8	18	1.4	0.08739	0.04694	6
2019	Portugais.Bleu	2019-01-28	1	R2	445.5	2	18	1.9	0.10526	0.05768	13
2019	Portugais.Bleu	2019-01-28	1	R3	431.6	1.8	16	1.5	0.10147	0.05045	13
2019	Chirai.Obak	2019-01-28	1	R1	1380.2	2.6	16	2.8	0.13415	0.0643	40
2019	Chirai.Obak	2019-01-28	1	R2	949.3	2.5	16	1.8	0.09629	0.05043	17
2019	Chirai.Obak	2019-01-28	1	R3	1116.2	2.2	18	1.9	0.09903	0.05144	26
2019	Chirai.Obak	2019-01-28	2	R1	481.9	2.7	13	2.1	0.11972	0.05963	9
2019	Chirai.Obak	2019-01-28	2	R2	637	2.8	15	2.2	0.1287	0.06402	13
2019	Chirai.Obak	2019-01-28	2	R3	930.9	2.9	16	2.8	0.14503	0.07402	18
2019	Centennial	2019-01-28	1	R1	417.7	3.3	20	0	0	0	10
2019	Centennial	2019-01-28	1	R2	404.7	4	17	1	0.00515	0.00137	12
2019	Centennial	2019-01-28	1	R3	537.9	3.5	18	1.7	0.01148	0.0032	11
2019	Centennial	2019-01-28	2	R1	671	4.1	17	1.6	0.00723	0.00165	15
2019	Centennial	2019-01-28	2	R2	486.3	3.9	18	1.1	0.00865	0.00232	9
2019	Centennial	2019-01-28	2	R3	574.5	4.7	18	1.9	0.01421	0.00397	22
2019	Centennial	2019-01-28	3	R1	570.2	4	20	0.9	0.00704	0.00148	15
2019	Centennial	2019-01-28	3	R2	577.3	3.7	19	0.9	0.00934	0.00299	13
2019	Centennial	2019-01-28	3	R3	359.3	3.4	21	1.8	0.01108	0.00341	11
2019	Monukka	2019-01-30	1	R1	1159.3	1.6	14	0.9	0.00575	0.00126	25
2019	Monukka	2019-01-30	1	R2	602.4	1.6	14	1.5	0.00386	0.00064	14
2019	Monukka	2019-01-30	1	R3	509.7	1.2	14	1.8	0.00406	0.00078	19
2019	Monukka	2019-01-30	2	R1	1031.8	1.6	19	1.4	0.00268	0.00081	22
2019	Monukka	2019-01-30	2	R2	576.7	2.1	16	1.3	0.00584	0.00133	14
2019	Monukka	2019-01-30	2	R3	1358.5	2.2	15	1.3	0.00375	0.00087	37
2019	Cardinal	2019-01-30	1	R1	323.5	9.2	16	2.4	0.21941	0.08831	10
2019	Cardinal	2019-01-30	1	R2	791.1	8.6	16	2.5	0.21339	0.08974	19
2019	Cardinal	2019-01-30	1	R3	548.1	7.3	18	2.3	0.17476	0.07235	18
2019	Cardinal	2019-01-30	2	R1	632.8	5.4	19	1.5	0.11721	0.05037	13
2019	Cardinal	2019-01-30	2	R2	487.6	7.9	16	2.6	0.1795	0.07831	10
2019	Cardinal	2019-01-30	2	R3	584.6	7.9	16	1.3	0.10122	0.04798	16
2019	Cardinal	2019-01-30	3	R1	641.8	7.5	16	1.9	0.17398	0.0713	13
2019	Cardinal	2019-01-30	3	R2	620	6.6	15	2.4	0.17949	0.07236	16
2019	Cardinal	2019-01-30	3	R3	619.5	8.2	17	2.2	0.18951	0.07373	23
2019	Pervenetz	2019-01-30	1	R1	196	0.7	17	1.2	0.06453	0.0316	7
2019	Pervenetz	2019-01-30	1	R2	139.1	0.6	16	1.6	0.09058	0.03811	9
2019	Pervenetz	2019-01-30	1	R3	203	1.1	17	1.8	0.13371	0.04667	12
2019	Pervenetz	2019-01-30	2	R1	218	1.2	17	1.4	0.093	0.03953	7
2019	Pervenetz	2019-01-30	2	R2	234.9	1.2	17	1.6	0.10634	0.04065	10
2019	Pervenetz	2019-01-30	2	R3	276.5	1.7	18	1.2	0.07087	0.03298	9
2019	Pervenetz	2019-01-30	3	R1	145	1.1	16	1.1	0.07844	0.03158	7
2019	Pervenetz	2019-01-30	3	R2	347.7	1.3	17	1.3	0.09076	0.03354	9
2019	Pervenetz	2019-01-30	3	R3	244.9	1.8	18	1	0.09281	0.03481	9
2019	Pervenetz	2019-01-30	3	R4	278.2	1.3	19	1.9	0.21198	0.07079	10
2019	Pletchistik	2019-02-05	1	R1	221.6	2.6	19	2.1	0.14536	0.07571	9
2019	Pletchistik	2019-02-05	1	R2	288.3	1.6	18	1.4	0.11012	0.05475	8
2019	Pletchistik	2019-02-05	1	R3	392.7	1.6	17	1.5	0.09937	0.05202	14
2019	Pletchistik	2019-02-05	2	R1	404.6	1.6	15	1.7	0.10191	0.05211	13
2019	Pletchistik	2019-02-05	2	R2	299	1.6	16	2.1	0.14378	0.07341	13
2019	Pletchistik	2019-02-05	2	R3	354.6	1.4	15	1.7	0.09915	0.05167	13
2019	Pletchistik	2019-02-05	3	R1	540.9	1.9	17	1.1	0.0873	0.04289	15
2019	Pletchistik	2019-02-05	3	R2	537.4	1.2	17	1.6	0.07182	0.03544	21
2019	Pletchistik	2019-02-05	3	R3	194	1.9	17	2.1	0.14606	0.07525	7
2019	Fue.Fuki	2019-02-05	1	R1	383.3	3.4	20	1.5	0.10352	0.05799	13
2019	Fue.Fuki	2019-02-05	1	R2	366.3	4.2	20	1.7	0.12637	0.07779	11
2019	Fue.Fuki	2019-02-05	1	R3	275.9	4	19	1.7	0.1356	0.07688	6
2019	Cesar	2019-02-05	1	R1	478.3	1.8	20	1.6	0.07631	0.04561	18
2019	Cesar	2019-02-05	1	R2	250.9	2.1	18	2.1	0.10472	0.06228	7
2019	Cesar	2019-02-05	1	R3	268.2	2.2	18	2.4	0.12389	0.0666	7
2019	Cesar	2019-02-05	2	R1	326.9	2.6	20	1.9	0.1462	0.0741	15
2019	Cesar	2019-02-05	2	R2	222.2	2.1	17	2.2	0.11579	0.06536	7
2019	Cesar	2019-02-05	2	R3	368.9	2	17	2.3	0.10683	0.06224	12
2019	Cesar	2019-02-05	3	R1	357.4	2.2	18	2.2	0.11632	0.06776	11
2019	Cesar	2019-02-05	3	R2	238.1	2.3	17	2	0.10699	0.05982	8
2019	Cesar	2019-02-05	3	R3	325	2.2	17	2.2	0.12795	0.07011	6
2019	Black	2019-02-05	1	R1	288.1	2.9	15	1.7	0.01088	0.00242	9
2019	Black	2019-02-05	1	R2	351.1	2.6	16	1.7	0.006	0.00136	11
2019	Black	2019-02-05	1	R3	231.5	2.3	15	1.4	0.0097	0.0025	9
2019	Sultanina.Monococo	2019-02-05	1	R1	617.8	3.4	18	1.3	0.08128	0.03837	18
2019	Sultanina.Monococo	2019-02-05	1	R2	709.8	3.7	18	1.2	0.09162	0.04293	21
2019	Sultanina.Monococo	2019-02-05	1	R3	732.5	3.6	19	1.3	0.09974	0.04205	20
2019	Sultanina.Monococo	2019-02-05	2	R1	906.6	3.7	12	1.2	0.11786	0.04633	28
2019	Sultanina.Monococo	2019-02-05	2	R2	701.8	2.9	16	1.3	0.07898	0.03696	21
2019	Sultanina.Monococo	2019-02-05	2	R3	464.4	3.4	15	1.3	0.09825	0.04517	9
2019	Sultanina.Monococo	2019-02-05	3	R1	1049.9	3.6	17	1.1	0.07269	0.03584	22
2019	Sultanina.Monococo	2019-02-05	3	R2	689.8	3	15	1.1	0.07946	0.03306	18
2019	Sultanina.Monococo	2019-02-05	3	R3	800.6	3.3	15	1.3	0.0784	0.03386	19
2019	Magdalena	2019-02-05	1	R1	407.3	2	19	1.6	0.07935	0.04506	11
2019	Magdalena	2019-02-05	1	R2	219.8	2.5	20	2.1	0.12096	0.06671	8
2019	Magdalena	2019-02-05	1	R3	386.6	1.7	20	1.7	0.06056	0.03427	14
2019	Magdalena	2019-02-05	2	R1	295	2.2	18	1.3	0.07573	0.04314	9
2019	Magdalena	2019-02-05	2	R2	199.8	2.2	16	1.4	0.09423	0.05205	6
2019	Magdalena	2019-02-05	2	R3	392.1	2.2	16	1.3	0.07863	0.04436	13
2019	Magdalena	2019-02-05	3	R1	276.4	2.4	18	2.6	0.13216	0.07384	8
2019	Magdalena	2019-02-05	3	R2	431.2	2	19	1.6	0.0685	0.04025	12
2019	Magdalena	2019-02-05	3	R3	318	2.2	17	1.9	0.09015	0.05059	9
2019	Big.Red	2019-02-05	1	R1	689.2	5.7	18	1.3	0.02856	0.00925	15
2019	Big.Red	2019-02-05	1	R2	1211.5	5.7	15	2.4	0.03961	0.01311	25
2019	Big.Red	2019-02-05	1	R3	498.4	7.1	19	1.4	0.02879	0.0083	16
2019	Big.Red	2019-02-05	2	R1	312	5.5	20	1.5	0.03127	0.0103	7
2019	Big.Red	2019-02-05	2	R2	271.3	5.3	18	1.2	0.01896	0.0059	9
2019	Big.Red	2019-02-05	2	R3	284.7	5.7	17	1.8	0.03185	0.00898	7
2019	Big.Red	2019-02-05	3	R1	368.3	7.7	18	1.5	0.04215	0.0128	9
2019	Big.Red	2019-02-05	3	R2	777.8	7.5	18	2.1	0.03909	0.01258	20
2019	Big.Red	2019-02-05	3	R3	579.8	7.4	17	2.2	0.04842	0.01492	11
2019	Autumn.Seedless	2019-02-05	1	R1	834.6	3.9	19	1.2	0.00759	0.00173	22
2019	Autumn.Seedless	2019-02-05	1	R2	923.1	3.7	18	1.3	0.01186	0.00278	18
2019	Autumn.Seedless	2019-02-05	1	R3	958.5	5	18	1.7	0.00454	0.00119	23
2019	K.Belyi	2019-02-05	1	R1	470.1	3.6	16	2.6	0.08701	0.04185	8
2019	K.Belyi	2019-02-05	1	R2	336.5	3.2	16	2.2	0.07157	0.03066	6
2019	K.Belyi	2019-02-05	1	R3	502	3.6	17	2.4	0.09754	0.04508	7
2019	Chouchillon	2019-02-05	1	R1	218.8	1.7	16	1.4	0.09804	0.05091	11
2019	Chouchillon	2019-02-05	1	R2	265.9	1.9	17	2.4	0.15216	0.08577	8
2019	Chouchillon	2019-02-05	1	R3	426.3	2.9	18	2.7	0.17168	0.10156	13
2019	Delizia.di.Vaprio	2019-02-05	1	R1	617.5	3.2	16	2.4	0.10534	0.0511	16
2019	Delizia.di.Vaprio	2019-02-05	1	R2	492	3.5	14	2.4	0.10581	0.05431	14
2019	Delizia.di.Vaprio	2019-02-05	1	R3	628	3.7	15	2.2	0.09307	0.04937	17
2019	Delizia.di.Vaprio	2019-02-05	2	R1	144.8	3.2	23	2.4	0.10086	0.05782	5
2019	Delizia.di.Vaprio	2019-02-05	2	R2	182.4	2.7	21	2.1	0.09808	0.05222	6
2019	Delizia.di.Vaprio	2019-02-05	2	R3	284.9	3.1	19	1.7	0.07474	0.03989	6
2019	Seleccion.5	2019-02-05	1	R1	636.65	4.7	16	1.2	0.00923	0.00187	11
2019	Seleccion.5	2019-02-05	1	R2	455.9	4.1	18	1.6	0.00723	0.00164	6
2019	Seleccion.5	2019-02-05	1	R3	662.68	4.6	16	1.3	0.00768	0.00169	11
2019	Seleccion.5	2019-02-05	2	R1	769.4	5.6	19	1.9	0.01209	0.00293	10
2019	Seleccion.5	2019-02-05	2	R2	907.7	5.4	19	1.2	0.01185	0.00274	14
2019	Seleccion.5	2019-02-05	2	R3	768.1	4.2	20	2.2	0.0014	0.0007	13
2019	Seleccion.5	2019-02-05	3	R1	581.6	4.7	19	0.9	0.00703	0.0018	14
2019	Seleccion.5	2019-02-05	3	R2	489.7	4.2	16	2.7	0.00911	0.00191	8
2019	Seleccion.5	2019-02-05	3	R3	459.6	3.6	18	3	0.00498	0.00112	7
2019	Crimson	2019-02-06	1	R1	283.3	4.7	18	1.3	0.0038	0.00099	9
2019	Crimson	2019-02-06	1	R2	561.3	4.8	20	1.1	0.00395	0.00108	16
2019	Crimson	2019-02-06	1	R3	562.2	5.1	19	1.4	0.00681	0.00162	12
2019	Crimson	2019-02-06	2	R1	603.1	2.7	12	1.4	0.00432	0.00077	14
2019	Crimson	2019-02-06	2	R2	337.8	2.8	17	0.8	0.00423	0.00079	9
2019	Crimson	2019-02-06	2	R3	247.7	2.8	19	1	0.00394	0.00089	5
2019	Crimson	2019-02-06	3	R1	514.6	4.2	17	1.3	0.00613	0.00163	11
2019	Crimson	2019-02-06	3	R2	519	4.4	17	1.3	0.00581	0.00128	13
2019	Crimson	2019-02-06	3	R3	845.2	5.1	17	0.9	0.00391	0.00074	15
2019	Canner	2019-02-12	1	R1	495.1	2.5	17	0.9	0.00386	0.00066	10
2019	Canner	2019-02-12	1	R2	266.3	2.2	16	1.3	0.00824	0.00163	6
2019	Canner	2019-02-12	1	R3	354.6	2.5	18	0.9	0.00686	0.00125	6
2019	Canner	2019-02-12	2	R1	267.4	2	17	2.5	0.00852	0.00225	5
2019	Canner	2019-02-12	2	R2	591.1	2.1	17	1.6	0.00826	0.00245	11
2019	Canner	2019-02-12	2	R3	587.4	2.1	17	1.6	0.0079	0.00204	13
2019	Canner	2019-02-12	3	R1	480.4	1.7	15	1	0.00535	0.00086	10
2019	Canner	2019-02-12	3	R2	403.7	1.5	15	0.9	0.00272	0.00032	9
2019	Canner	2019-02-12	3	R3	592.4	1.2	16	0.9	0.00593	0.00097	14
2019	Assyl.Kara	2019-02-12	1	R1	283.5	1.7	14	2.8	0.10753	0.05524	11
2019	Assyl.Kara	2019-02-12	1	R2	290	1.7	14	3	0.13375	0.0681	4
2019	Assyl.Kara	2019-02-12	1	R3	376.6	1.3	15	2	0.08543	0.04512	10
2019	Assyl.Kara	2019-02-12	2	R1	693.3	2.1	17	2.6	0.13604	0.07143	16
2019	Assyl.Kara	2019-02-12	2	R2	465.6	1.8	16	2.4	0.1183	0.06014	12
2019	Assyl.Kara	2019-02-12	2	R3	297.2	1.6	16	2.7	0.12724	0.06187	10
2019	Assyl.Kara	2019-02-12	3	R1	491.3	2	17	2.3	0.11499	0.0598	11
2019	Assyl.Kara	2019-02-12	3	R2	581.2	1.8	15	1.9	0.10583	0.05214	21
2019	Assyl.Kara	2019-02-12	3	R3	545.9	1.8	16	2	0.0968	0.05173	17
2019	Melissa	2019-02-12	1	R1	41.6	1.4	8	0.5	0.00542	0.00095	3
2019	Melissa	2019-02-12	1	R2	57.6	2	18	0.8	0.00649	0.00157	4
2019	Melissa	2019-02-12	1	R3	44.8	2.1	15	0.9	0.0059	0.00182	3
2019	Melissa	2019-02-12	2	R1	138.8	2.6	20	0.5	0.00394	0.00081	4
2019	Melissa	2019-02-12	2	R2	108.5	3.1	17	0.9	0.00622	0.00076	4
2019	Melissa	2019-02-12	2	R3	81.5	2.1	14	1.3	0.00589	0.00157	4
2019	Melissa	2019-02-12	3	R1	79.3	2.1	12	0.6	0.00395	0.00104	6
2019	Melissa	2019-02-12	3	R2	38.5	1.4	12	0.8	0.00509	0.00127	3
2019	Melissa	2019-02-12	3	R3	106.7	2.6	16	1.7	0.00649	0.00421	5
2019	Tsolikouri	2019-02-12	1	R1	442.2	2.7	21	2.3	0.16531	0.08899	16
2019	Tsolikouri	2019-02-12	1	R2	246.2	2.4	18	1.9	0.14802	0.07735	8
2019	Tsolikouri	2019-02-12	1	R3	314.3	2.7	20	1.8	0.13064	0.07298	10
2019	Tsolikouri	2019-02-12	2	R1	307.6	2.2	18	1.5	0.13617	0.06569	11
2019	Tsolikouri	2019-02-12	2	R2	251.2	2.3	14	2.2	0.18722	0.09015	6
2019	Tsolikouri	2019-02-12	2	R3	391.1	2.3	16	2.1	0.16519	0.08066	14
2019	Tsolikouri	2019-02-12	3	R1	445.9	2.5	18	2.7	0.18585	0.09988	15
2019	Tsolikouri	2019-02-12	3	R2	226.3	2.3	16	2.1	0.16352	0.08914	5
2019	Tsolikouri	2019-02-12	3	R3	217.9	2.3	20	2.1	0.14377	0.08017	6
2019	Queen	2019-02-12	1	R1	1237.5	6	17	3.9	0.21777	0.10271	21
2019	Queen	2019-02-12	1	R2	636.6	6	14	3.5	0.22256	0.10061	10
2019	Queen	2019-02-12	1	R3	608.3	5.7	15	3	0.15812	0.08054	9
2019	Queen	2019-02-12	2	R1	955.1	6.7	18	3.5	0.20977	0.10037	14
2019	Queen	2019-02-12	2	R2	902.3	6	17	2.8	0.19173	0.0993	12
2019	Queen	2019-02-12	2	R3	648.2	5.7	16	2.6	0.18158	0.09327	9
2019	Queen	2019-02-12	3	R1	874.6	6.7	14	3.8	0.22968	0.10358	13
2019	Queen	2019-02-12	3	R2	830.3	6.7	15	3.5	0.23138	0.10492	13
2019	Queen	2019-02-12	3	R3	957.9	7	17	2.8	0.18816	0.09346	12
2019	Lameiro	2019-02-12	1	R1	442.6	3.3	19	1.8	0.12246	0.06943	11
2019	Lameiro	2019-02-12	1	R2	231.2	2.1	20	1.3	0.10283	0.05124	9
2019	Lameiro	2019-02-12	1	R3	226	2.4	21	1.2	0.09063	0.04779	9
2019	Lameiro	2019-02-12	2	R1	441.8	2.6	21	1.7	0.10087	0.05658	10
2019	Lameiro	2019-02-12	2	R2	337.2	2.5	20	1.3	0.09433	0.05053	11
2019	Lameiro	2019-02-12	2	R3	262.1	2.1	17	1.5	0.09554	0.04816	8
2019	Lameiro	2019-02-12	3	R1	355.9	2.4	20	1.6	0.07735	0.04164	11
2019	Lameiro	2019-02-12	3	R2	330.1	2.6	18	2.1	0.10736	0.05802	8
2019	Lameiro	2019-02-12	3	R3	338.2	2.3	19	1.5	0.08149	0.04512	9
2019	Orbois	2019-02-12	1	R1	161.7	1.1	16	1.7	0.07524	0.04406	7
2019	Orbois	2019-02-12	1	R2	187.4	1.2	16	1.8	0.08312	0.04889	8
2019	Orbois	2019-02-12	1	R3	172.1	1	19	1.3	0.04678	0.02979	8
2019	Orbois	2019-02-12	2	R1	145.9	1.1	14	1.5	0.07117	0.04073	5
2019	Orbois	2019-02-12	2	R2	205.4	0.9	13	1.4	0.06002	0.03269	9
2019	Orbois	2019-02-12	2	R3	247.1	1.2	15	1.7	0.07771	0.0456	6
2019	Orbois	2019-02-12	3	R1	203.3	1.4	17	1.9	0.07819	0.04693	8
2019	Orbois	2019-02-12	3	R2	107.2	1.2	19	1.5	0.07577	0.03977	4
2019	Orbois	2019-02-12	3	R3	165.8	1.3	17	1.9	0.07484	0.04551	6
2019	Verdot	2019-02-12	1	R1	169.4	1.9	20	1.7	0.12329	0.0731	5
2019	Verdot	2019-02-12	1	R2	123.3	2.4	17	2.1	0.17336	0.09722	4
2019	Verdot	2019-02-12	1	R3	101.4	1.5	16	2	0.13982	0.07327	4
2019	Verdot	2019-02-12	2	R1	264.3	2.1	19	2.7	0.21142	0.10687	6
2019	Verdot	2019-02-12	2	R2	204.9	2	17	2.1	0.18994	0.09736	5
2019	Verdot	2019-02-12	2	R3	255	1.6	17	2.8	0.16613	0.0826	5
2019	Verdot	2019-02-12	3	R1	175.3	1.7	17	1.8	0.15209	0.08117	4
2019	Verdot	2019-02-12	3	R2	256.3	1.9	17	2.4	0.19592	0.10031	8
2019	Verdot	2019-02-12	3	R3	263.4	1.6	17	2.2	0.18588	0.09551	6
2019	Ruby.Cabernet	2019-02-12	1	R1	272.2	1.4	19	1.7	0.10238	0.04733	9
2019	Ruby.Cabernet	2019-02-12	1	R2	223.3	1.2	16	2.3	0.12334	0.05651	8
2019	Ruby.Cabernet	2019-02-12	1	R3	219.8	1.1	16	2	0.09534	0.04722	9
2019	Ruby.Cabernet	2019-02-12	2	R1	95.6	1.4	21	2.5	0.12593	0.06436	4
2019	Ruby.Cabernet	2019-02-12	2	R2	118.1	1.4	21	3	0.15601	0.07476	5
2019	Ruby.Cabernet	2019-02-12	2	R3	120.7	1.2	18	2.5	0.11482	0.05882	4
2019	Ruby.Cabernet	2019-02-12	3	R1	137.9	1	18	2.2	0.09878	0.04923	6
2019	Ruby.Cabernet	2019-02-12	3	R2	130.3	1.2	17	2.9	0.13561	0.0683	7
2019	Ruby.Cabernet	2019-02-12	3	R3	176.4	1.3	19	2.5	0.11076	0.05579	8
2019	Iniagrape.one	2019-02-12	1	R1	400.5	5	24	2	0.02691	0.0082	12
2019	Iniagrape.one	2019-02-12	1	R2	282.7	4.3	22	1.8	0.027	0.00796	6
2019	Iniagrape.one	2019-02-12	1	R3	278.6	4	22	0.9	0.00925	0.00271	12
2019	Iniagrape.one	2019-02-12	2	R1	434.8	4.2	24	1.5	0.01471	0.00451	10
2019	Iniagrape.one	2019-02-12	2	R2	340.7	4.1	24	1.7	0.01245	0.00355	8
2019	Iniagrape.one	2019-02-12	2	R3	312.3	4.8	24	1.5	0.01279	0.00434	9
2019	Iniagrape.one	2019-02-12	3	R1	409.5	3.5	22	1.8	0.02202	0.00737	7
2019	Iniagrape.one	2019-02-12	3	R2	342	3.6	21	1.5	0.02164	0.0063	6
2019	Iniagrape.one	2019-02-12	3	R3	224.8	4.5	26	1.4	0.01693	0.00506	8
2019	Patagonia	2019-02-12	1	R1	368.5	5.1	17	1.5	0.06576	0.0294	8
2019	Patagonia	2019-02-12	1	R2	995.7	5.7	16	2.1	0.10373	0.05073	17
2019	Patagonia	2019-02-12	1	R3	613.3	3.9	17	2.2	0.128	0.0636	14
2019	Patagonia	2019-02-12	2	R1	985.5	6.4	15	2.7	0.13038	0.05952	21
2019	Patagonia	2019-02-12	2	R2	614.3	5.9	15	2.6	0.12595	0.06206	12
2019	Patagonia	2019-02-12	2	R3	940.8	4.2	17	2.1	0.07269	0.03121	20
2019	Patagonia	2019-02-12	3	R1	1369.2	5.3	17	2.3	0.08924	0.03819	24
2019	Patagonia	2019-02-12	3	R2	338.9	5.5	15	2.4	0.11514	0.05712	7
2019	Patagonia	2019-02-12	3	R3	1091.4	5.1	15	2.3	0.12497	0.0627	25
2019	Kyoho	2019-02-12	1	R1	310.5	10.8	16	2.9	0.37056	0.18435	5
2019	Kyoho	2019-02-12	1	R2	726.4	8.3	17	1.7	0.23585	0.11713	12
2019	Kyoho	2019-02-12	1	R3	309.6	10.9	16	1.6	0.26006	0.13374	5
2019	Kyoho	2019-02-12	2	R1	280.2	8.2	16	2.6	0.32828	0.16075	5
2019	Kyoho	2019-02-12	2	R2	330.2	10.9	16	1.2	0.21901	0.10847	7
2019	Kyoho	2019-02-12	2	R3	223.9	7	16	2.1	0.18338	0.08502	4
2019	Kyoho	2019-02-12	3	R1	477.7	8.4	16	2.1	0.27455	0.13012	9
2019	Kyoho	2019-02-12	3	R2	309	9	15	2.2	0.29756	0.14792	7
2019	Kyoho	2019-02-12	3	R3	289	9	16	1.8	0.25485	0.13335	6
2019	Emperor	2019-02-12	1	R1	543.2	8.6	16	3	0.21518	0.10451	11
2019	Emperor	2019-02-12	1	R2	216.1	7.7	16	3.1	0.22875	0.11025	6
2019	Emperor	2019-02-12	1	R3	562.3	8.3	15	2.9	0.24475	0.12089	9
2019	Emperor	2019-02-12	2	R1	453.4	9.5	16	3.1	0.23145	0.12399	7
2019	Emperor	2019-02-12	2	R2	681.4	11	16	3.7	0.29558	0.15366	10
2019	Emperor	2019-02-12	2	R3	592.5	8.2	16	3.1	0.23706	0.11752	12
2019	Emperor	2019-02-12	3	R1	290.9	6.8	14	3.4	0.18914	0.0884	9
2019	Emperor	2019-02-12	3	R2	318.1	7.9	15	3.6	0.16879	0.07638	7
2019	Emperor	2019-02-12	3	R3	502.1	7.7	14	3.5	0.25026	0.12169	11
2019	Pervenetz	2019-02-12	1	R1	140.7	0.9	19	2.1	0.06453	0.0316	12
2019	Pervenetz	2019-02-12	1	R2	54.9	0.5	18	1.5	0.09058	0.03811	4
2019	Pervenetz	2019-02-12	1	R3	149	0.8	19	1.7	0.13371	0.04667	11
2019	Pervenetz	2019-02-12	3	R1	140.2	1	19	1.1	0.07844	0.03158	5
2019	Pervenetz	2019-02-12	3	R2	98.8	1.4	19	1.1	0.09076	0.03354	7
2019	Pervenetz	2019-02-12	3	R3	120.6	1.5	17	1.1	0.09281	0.03481	7
2019	Voskeat	2019-02-19	2	R1	644.4	2.3	19	2.6	0.11957	0.06364	13
2019	Voskeat	2019-02-19	2	R2	675.6	2.8	21	3	0.14264	0.08068	18
2019	Voskeat	2019-02-19	2	R3	671.7	2.1	17	2.7	0.12913	0.06807	19
2019	Voskeat	2019-02-19	3	R1	411.2	2.4	19	2.8	0.15757	0.08169	11
2019	Voskeat	2019-02-19	3	R2	240.8	2.2	17	3.5	0.14306	0.07722	6
2019	Voskeat	2019-02-19	3	R3	338.9	2.2	17	2.8	0.13415	0.07308	8
2019	Voskeat	2019-02-19	1	R1	406.7	2	18	3	0.13483	0.07168	11
2019	Voskeat	2019-02-19	1	R2	356.3	2.1	20	2.8	0.1247	0.06433	9
2019	Voskeat	2019-02-19	1	R3	365.4	2.1	20	2.6	0.1223	0.06474	10
2019	Variete.d.oasis.bou.chemma	2019-02-19	1	R1	853.9	4.3	15	2.4	0.15774	0.08011	22
2019	Variete.d.oasis.bou.chemma	2019-02-19	1	R2	751.3	3.3	15	2.5	0.14964	0.07806	24
2019	Variete.d.oasis.bou.chemma	2019-02-19	1	R3	1165.4	3.4	15	1.9	0.13911	0.07231	30
2019	Variete.d.oasis.bou.chemma	2019-02-19	2	R1	839.2	4.2	16	2.3	0.16041	0.08348	23
2019	Variete.d.oasis.bou.chemma	2019-02-19	2	R2	1062.7	4.1	17	2	0.13978	0.0746	32
2019	Variete.d.oasis.bou.chemma	2019-02-19	2	R3	520.1	4.6	16	2	0.14085	0.07298	10
2019	Variete.d.oasis.bou.chemma	2019-02-19	3	R1	1098.3	3.8	16	2.7	0.17673	0.08859	26
2019	Variete.d.oasis.bou.chemma	2019-02-19	3	R2	856.5	3.4	15	2.8	0.16391	0.0829	25
2019	Variete.d.oasis.bou.chemma	2019-02-19	3	R3	1125.6	4.1	16	2.7	0.17124	0.08669	32
2019	Plant.de.Maroc	2019-02-19	1	R1	687.6	4.9	17	1.6	0.1302	0.06213	15
2019	Plant.de.Maroc	2019-02-19	1	R2	935.7	5	15	1.8	0.14013	0.0657	18
2019	Plant.de.Maroc	2019-02-19	1	R3	1017.6	6.8	16	1.9	0.18418	0.08234	17
2019	Plant.de.Maroc	2019-02-19	2	R1	1081.1	5.9	16	2.1	0.16408	0.07392	21
2019	Plant.de.Maroc	2019-02-19	2	R2	871.6	5.2	16	1.7	0.13231	0.06111	18
2019	Plant.de.Maroc	2019-02-19	2	R3	841.9	5.3	16	1.9	0.17241	0.0745	18
2019	Plant.de.Maroc	2019-02-19	3	R1	1032.2	5.9	16	2.3	0.17614	0.08118	22
2019	Plant.de.Maroc	2019-02-19	3	R2	193.2	4.8	18	1.9	0.15441	0.07007	12
2019	Plant.de.Maroc	2019-02-19	3	R3	699.7	5.8	15	2	0.18721	0.08634	15
2019	Kapistroni.tetri	2019-02-19	1	R1	281.5	1.6	17	1.4	0.08076	0.03944	8
2019	Kapistroni.tetri	2019-02-19	1	R2	208.1	1.2	13	1.4	0.08466	0.04375	8
2019	Kapistroni.tetri	2019-02-19	1	R3	251.6	1.6	14	1.5	0.11053	0.05544	7
2019	Kapistroni.tetri	2019-02-19	2	R1	342.2	1.8	15	2.1	0.10622	0.05988	10
2019	Kapistroni.tetri	2019-02-19	2	R2	236.8	1.3	16	1.4	0.07471	0.04248	8
2019	Kapistroni.tetri	2019-02-19	2	R3	226.4	1.8	17	1.7	0.09517	0.05016	9
2019	Kapistroni.tetri	2019-02-19	3	R1	793.6	1.4	17	1.3	0.09838	0.05144	8
2019	Kapistroni.tetri	2019-02-19	3	R2	176.5	1.6	15	1.4	0.10977	0.0585	5
2019	Kapistroni.tetri	2019-02-19	3	R3	169.6	1.5	19	1.3	0.09054	0.04668	6
2019	Orlovi.Nokti	2019-02-19	1	R1	662.5	4.6	15	1.4	0.07505	0.03459	16
2019	Orlovi.Nokti	2019-02-19	1	R2	431.4	4.4	13	1.3	0.07801	0.03816	12
2019	Orlovi.Nokti	2019-02-19	1	R3	452.3	3.9	15	1.9	0.10314	0.03993	11
2019	Orlovi.Nokti	2019-02-19	2	R1	686.2	4.2	16	1.5	0.0953	0.04779	19
2019	Orlovi.Nokti	2019-02-19	2	R2	485.2	4.4	15	1.3	0.07688	0.03846	13
2019	Orlovi.Nokti	2019-02-19	2	R3	267.2	3.6	17	1.3	0.07543	0.03277	8
2019	Orlovi.Nokti	2019-02-19	3	R1	389.3	3.9	16	1.6	0.06799	0.03187	11
2019	Orlovi.Nokti	2019-02-19	3	R2	383.1	4.2	17	1.2	0.06029	0.02821	11
2019	Orlovi.Nokti	2019-02-19	3	R3	393.1	4.2	17	1.9	0.09839	0.04791	12
2019	Italia	2019-02-19	1	R1	566.4	4.9	17	1.7	0.10615	0.05688	12
2019	Italia	2019-02-19	1	R2	611.2	5.2	18	2.1	0.14147	0.07165	16
2019	Italia	2019-02-19	1	R3	366.2	4.3	14	2.3	0.13562	0.06712	10
2019	Italia	2019-02-19	2	R1	558.4	4.6	17	2.4	0.20815	0.09852	9
2019	Italia	2019-02-19	2	R2	661.8	5	16	2.1	0.14007	0.06645	15
2019	Italia	2019-02-19	2	R3	394.5	4.9	16	2.7	0.20306	0.10337	11
2019	Bogazkere	2019-02-19	1	R1	243.9	3.1	15	1.5	0.10465	0.03969	6
2019	Bogazkere	2019-02-19	1	R2	212.5	3.3	16	1.7	0.09706	0.04461	5
2019	Bogazkere	2019-02-19	1	R3	147.3	3.3	17	1.8	0.10209	0.04528	5
2019	Bogazkere	2019-02-19	2	R1	289.7	3.6	14	1.9	0.134	0.05943	8
2019	Bogazkere	2019-02-19	2	R2	285.8	3.7	16	1.6	0.09504	0.04138	7
2019	Bogazkere	2019-02-19	2	R3	153	2.6	12	1.7	0.0972	0.04719	6
2019	Autumn.Royal	2019-02-19	1	R1	495.6	3.7	17	2.2	0.00972	0.0024	10
2019	Autumn.Royal	2019-02-19	1	R2	373.4	3.6	19	2.3	0.02154	0.00519	9
2019	Autumn.Royal	2019-02-19	1	R3	409.4	5	18	1.2	0.01586	0.00359	10
2019	Autumn.Royal	2019-02-19	2	R1	252.1	3.6	15	2.2	0.01087	0.00222	6
2019	Autumn.Royal	2019-02-19	2	R2	330.2	3.7	16	1.9	0.01808	0.00431	11
2019	Autumn.Royal	2019-02-19	2	R3	222.3	2.4	16	1.7	0.00423	0.001	7
2019	Autumn.Royal	2019-02-19	3	R1	433.5	3.8	15	2.7	0.00286	0.00082	11
2019	Autumn.Royal	2019-02-19	3	R2	495.5	4.1	14	3	0.0046	0.00118	12
2019	Autumn.Royal	2019-02-19	3	R3	468	2.5	15	2.9	0.00318	0.00085	19
2019	Bogazkere	2019-02-19	3	R1	145	3	15	1.5	0.0875	0.04324	4
2019	Bogazkere	2019-02-19	3	R2	159.1	3.4	20	1.4	0.0805	0.03881	4
2019	Bogazkere	2019-02-19	3	R3	296.4	2.8	18	1.3	0.07965	0.03749	8
2019	23	2019-02-20	1	R1	920.1	4.7	20	0.9	0.01055	0.00241	18
2019	23	2019-02-20	1	R2	625	3.9	20	2.3	0.00312	0.0025	13
2019	23	2019-02-20	1	R3	480.6	3.4	21	2.5	0.00452	0.00124	11
2019	23	2019-02-20	2	R1	769.8	4.7	21	2.6	0.01894	0.00513	14
2019	23	2019-02-20	2	R2	526.2	3.4	20	0.2	0.00194	0.00032	9
2019	23	2019-02-20	2	R3	834.6	3.5	16	0.6	0.00613	0.0015	14
2019	23	2019-02-20	3	R1	522.9	3.6	18	0.9	0.00291	0.00053	12
2019	23	2019-02-20	3	R2	530.1	4.4	21	1.5	0.01301	0.0031	10
2019	23	2019-02-20	3	R3	1171.2	5.3	19	2.2	0.02879	0.0074	21
2019	Arna.Guirna	2019-02-21	1	R1	521.2	3.9	18	1.9	0.14914	0.08109	10
2019	Arna.Guirna	2019-02-21	1	R2	296.2	4	19	1.4	0.11726	0.0662	6
2019	Arna.Guirna	2019-02-21	1	R3	473.9	3.9	19	2	0.14668	0.07735	11
2019	Arna.Guirna	2019-02-21	2	R1	460.1	4.7	17	2.4	0.17764	0.09608	9
2019	Arna.Guirna	2019-02-21	2	R2	520.1	3.3	17	1.8	0.13046	0.07419	24
2019	Arna.Guirna	2019-02-21	2	R3	930.7	3.1	18	1.6	0.11927	0.06343	23
2019	Arna.Guirna	2019-02-21	3	R1	459.2	2.9	16	1.6	0.07921	0.04286	12
2019	Arna.Guirna	2019-02-21	3	R2	562.7	3.5	17	1.9	0.13628	0.07269	11
2019	Arna.Guirna	2019-02-21	3	R3	720.1	3.3	18	1	0.10195	0.05459	18
2019	AK.ouziom	2019-03-01	1	R1	519	5.2	16	1.3	0.10401	0.0533	8
2019	AK.ouziom	2019-03-01	1	R2	694.4	7.2	17	1.1	0.08266	0.04528	14
2019	AK.ouziom	2019-03-01	1	R3	327	6.5	18	1.3	0.11151	0.05751	13
2019	AK.ouziom	2019-03-01	2	R1	993.4	5.9	18	1.8	0.12533	0.06121	20
2019	AK.ouziom	2019-03-01	2	R2	812.4	6.4	17	1.4	0.09197	0.04799	18
2019	AK.ouziom	2019-03-01	2	R3	600.3	6.3	17	1.3	0.08001	0.04352	7
2019	AK.ouziom	2019-03-01	3	R1	768.6	5.4	17	2	0.1005	0.0495	14
2019	AK.ouziom	2019-03-01	3	R2	498.1	5.2	15	1.6	0.11494	0.05699	9
2019	AK.ouziom	2019-03-01	3	R3	577	6.9	16	1.3	0.09558	0.0522	10
2019	Exotic	2019-03-01	1	R1	719.9	12	14	2.1	0.12833	0.06332	13
2019	Exotic	2019-03-01	1	R2	1186.1	9.2	14	2.2	0.14082	0.05889	19
2019	Exotic	2019-03-01	1	R3	1211	11.6	16	3.2	0.18974	0.09557	23
2019	Exotic	2019-03-01	2	R1	642.1	7.9	13	2	0.07772	0.0362	10
2019	Exotic	2019-03-01	2	R2	585.7	11.7	15	3.4	0.18491	0.08985	6
2019	Exotic	2019-03-01	2	R3	1119.8	10.6	11	2.9	0.15779	0.06887	22
2019	Exotic	2019-03-01	3	R1	1071.2	11.6	12	2.8	0.1872	0.09358	13
2019	Exotic	2019-03-01	3	R2	1218.1	9.6	14	2.9	0.19329	0.09491	15
2019	Exotic	2019-03-01	3	R3	680	12	16	3	0.24016	0.11321	14
2019	Medouar	2019-03-01	1	R1	787.6	4.9	15	2.9	0.16708	0.08277	19
2019	Medouar	2019-03-01	1	R2	951.5	4.7	17	2.4	0.11872	0.05952	21
2019	Medouar	2019-03-01	1	R3	936.6	5.2	17	3.3	0.21762	0.10582	20
2019	Medouar	2019-03-01	2	R1	882.3	6	18	2.5	0.14361	0.05982	19
2019	Medouar	2019-03-01	2	R2	988	5.8	18	3	0.17927	0.08492	24
2019	Medouar	2019-03-01	2	R3	1274.7	5	18	3.1	0.20094	0.10037	30
2019	Medouar	2019-03-01	3	R1	766.3	5.3	15	3	0.21489	0.1002	14
2019	Medouar	2019-03-01	3	R2	833	5.4	17	3.1	0.24222	0.11167	14
2019	Medouar	2019-03-01	3	R3	645.7	5.5	17	3.1	0.22367	0.10227	15
2019	Varadi	2019-03-01	1	R1	606.4	6.3	13	1.6	0.20623	0.07758	14
2019	Varadi	2019-03-01	1	R2	457.4	6.8	17	1.4	0.14153	0.06478	10
2019	Varadi	2019-03-01	2	R1	356.7	9.9	17	1.7	0.18233	0.08085	9
2019	Varadi	2019-03-01	2	R2	250.4	7.2	16	1.3	0.10746	0.04719	7
2019	Varadi	2019-03-01	3	R1	933.2	9	16	2.1	0.23248	0.09507	17
2019	Varadi	2019-03-01	3	R2	1119.7	8.6	18	2.2	0.2317	0.092	23
2019	Varadi	2019-03-01	3	R3	1138.6	8.3	17	1.6	0.16404	0.06629	27
2019	Italia.Pirovano	2019-03-01	1	R1	612.2	5.6	15	2.1	0.17539	0.08148	11
2019	Italia.Pirovano	2019-03-01	1	R2	419.5	6	15	2.8	0.22221	0.10515	7
2019	Italia.Pirovano	2019-03-01	1	R3	451.9	5.4	16	1.8	0.16561	0.08062	8
2019	Italia.Pirovano	2019-03-01	2	R1	353.8	6.3	17	2.7	0.26003	0.12073	6
2019	Italia.Pirovano	2019-03-01	2	R2	386.8	4.4	20	1.7	0.1126	0.05855	8
2019	Italia.Pirovano	2019-03-01	2	R3	709.6	7	19	2	0.16376	0.07429	12
2019	Korithi	2019-03-01	1	R1	840.7	6	17	2.3	0.16639	0.08504	13
2019	Korithi	2019-03-01	1	R2	850.2	4.6	17	1.4	0.10865	0.05136	20
2019	Korithi	2019-03-01	1	R3	992.6	5.9	19	2.1	0.1365	0.0734	23
2019	Korithi	2019-03-01	2	R1	1043.6	5.7	17	1.5	0.14042	0.06995	19
2019	Korithi	2019-03-01	2	R2	781.2	5.8	16	1.8	0.13398	0.06664	14
2019	Korithi	2019-03-01	2	R3	590.9	4.5	17	2.1	0.12683	0.06277	10
2019	San.Francisco	2019-03-05	1	R1	795.3	4.1	17	2.2	0.15169	0.08402	15
2019	San.Francisco	2019-03-05	1	R2	634.1	4.9	17	2.9	0.18449	0.10284	15
2019	San.Francisco	2019-03-05	1	R3	636.9	4.6	17	2.8	0.18898	0.10401	16
2019	San.Francisco	2019-03-05	2	R1	931.8	4.1	19	2.3	0.13823	0.0801	16
2019	San.Francisco	2019-03-05	2	R2	746.6	6.1	20	3.5	0.22293	0.12678	16
2019	San.Francisco	2019-03-05	2	R3	998.5	4.9	21	2.6	0.16432	0.09396	20
2019	Maravilla.de.Malaga	2019-03-05	1	R1	1001.8	3.7	14	1.7	0.11737	0.06031	18
2019	Maravilla.de.Malaga	2019-03-05	1	R2	583.9	4.2	13	2.3	0.14451	0.06907	11
2019	Maravilla.de.Malaga	2019-03-05	1	R3	446	4.6	14	2.7	0.14859	0.0705	10
2019	Maravilla.de.Malaga	2019-03-05	2	R1	712.9	7.1	17	2.1	0.15914	0.07849	10
2019	Maravilla.de.Malaga	2019-03-05	2	R2	890	6.8	18	2	0.14303	0.07158	11
2019	Maravilla.de.Malaga	2019-03-05	2	R3	844.8	7.4	18	2.3	0.18161	0.08884	12
2019	Red.Globe	2019-03-05	1	R1	796.1	9.7	13	3.6	0.20185	0.09342	12
2019	Red.Globe	2019-03-05	1	R2	1111.2	10.7	13	3.4	0.17854	0.08235	18
2019	Red.Globe	2019-03-05	1	R3	699.9	11	12	3.6	0.23893	0.10944	10
2019	Red.Globe	2019-03-05	2	R1	835.2	9.2	17	2.7	0.14309	0.07167	13
2019	Red.Globe	2019-03-05	2	R2	427.1	8.1	15	3.5	0.18176	0.08056	9
2019	Red.Globe	2019-03-05	2	R3	731.7	10.4	15	3.5	0.18088	0.08571	17
2019	Red.Globe	2019-03-05	3	R1	593.7	12.5	18	1.6	0.22717	0.12477	11
2019	Red.Globe	2019-03-05	3	R2	586	10.4	16	3	0.11881	0.05709	11
2019	Red.Globe	2019-03-05	3	R3	772.66	13.6	17	3.3	0.18122	0.10158	13
2019	Uva.Rey	2019-03-08	1	R1	1347.2	4.5	17	1.1	0.07854	0.04156	31
2019	Uva.Rey	2019-03-08	1	R2	763.5	4.9	17	1.2	0.08064	0.03612	22
2019	Uva.Rey	2019-03-08	1	R3	464.4	5.1	17	1.2	0.09183	0.04429	13
2019	Uva.Rey	2019-03-08	2	R1	300.4	3.3	16	1.1	0.06495	0.03736	10
2019	Uva.Rey	2019-03-08	2	R2	320.9	4.1	15	1.2	0.0741	0.04224	10
2019	Uva.Rey	2019-03-08	2	R3	324.8	3.2	16	1.2	0.0683	0.03995	11
2019	Uva.Rey	2019-03-08	3	R1	199.5	3.4	17	1.2	0.06575	0.03651	5
2019	Uva.Rey	2019-03-08	3	R2	212	2.7	20	1	0.05699	0.03212	5
2019	Uva.Rey	2019-03-08	3	R3	435.1	3	20	0.9	0.05945	0.03428	13
2019	Agourane	2019-03-08	1	R1	143.9	3.3	16	2	0.14261	0.06241	6
2019	Agourane	2019-03-08	1	R2	237.9	2.1	15	1.1	0.09058	0.03993	9
2019	Agourane	2019-03-08	1	R3	325.4	3.6	16	1.9	0.15068	0.06879	11
2019	Agourane	2019-03-08	2	R1	340.6	3	17	1.9	0.12007	0.06222	12
2019	Agourane	2019-03-08	2	R2	284.7	3.2	16	1.9	0.13944	0.06454	12
2019	Agourane	2019-03-08	3	R1	130.7	3.6	15	2.1	0.11608	0.06093	7
2019	Agourane	2019-03-08	3	R2	247.3	2.5	14	1.3	0.06624	0.03318	10
2019	Agourane	2019-03-08	3	R3	358.8	3.3	15	2.2	0.13537	0.07383	9
2019	Alburla	2019-03-08	1	R1	697.4	2.4	11	3.2	0.15981	0.09105	12
2019	Alburla	2019-03-08	1	R2	880.3	2.9	12	2.9	0.15126	0.07706	15
2019	Alburla	2019-03-08	1	R3	750.8	5	17	3.1	0.16582	0.08324	12
2019	Alburla	2019-03-08	2	R1	254.4	3.2	15	3.1	0.12034	0.06542	5
2019	Alburla	2019-03-08	2	R2	483.8	2.1	13	3.3	0.1365	0.07653	9
2019	Alburla	2019-03-08	2	R3	411.9	2.8	14	3.1	0.12388	0.07103	8
2019	Alburla	2019-03-08	3	R1	900.6	3.2	17	2.3	0.09366	0.05264	16
2019	Alburla	2019-03-08	3	R2	565.4	3.9	17	2.7	0.12196	0.0646	10
2019	Alburla	2019-03-08	3	R3	394	2.4	12	2.8	0.13532	0.07702	8
2019	Retagliado.Bianco	2019-03-08	1	R1	448.8	1.9	13	2.2	0.11462	0.05659	12
2019	Retagliado.Bianco	2019-03-08	1	R2	217.1	2	14	2	0.09729	0.053	7
2019	Retagliado.Bianco	2019-03-08	1	R3	606.6	2.5	18	1.7	0.08689	0.04646	14
2019	Retagliado.Bianco	2019-03-08	2	R1	418.2	2.8	15	2.6	0.11679	0.06232	11
2019	Retagliado.Bianco	2019-03-08	2	R2	684.2	2.5	14	1.6	0.08607	0.04277	13
2019	Retagliado.Bianco	2019-03-08	2	R3	593.5	3	20	1.9	0.09556	0.05401	14
2019	Retagliado.Bianco	2019-03-08	3	R1	728.6	2.4	17	1.7	0.07647	0.03965	20
2019	Retagliado.Bianco	2019-03-08	3	R2	491.9	2.7	16	2	0.10151	0.05188	12
2019	Retagliado.Bianco	2019-03-08	3	R3	507.9	2.3	18	1.8	0.08329	0.04623	14
2019	Tandaya	2019-03-08	1	R1	480.8	5.9	15	1.2	0.08965	0.05001	18
2019	Tandaya	2019-03-08	1	R2	1043.9	6	16	1.7	0.11976	0.07013	36
2019	Tandaya	2019-03-08	1	R3	1187.2	4.8	15	1.8	0.12905	0.07614	34
2019	Espadeiro.Tinto	2019-03-12	1	R1	259.1	1.6	14	1.5	0.08666	0.04599	8
2019	Espadeiro.Tinto	2019-03-12	1	R2	304.3	1.3	12	1.6	0.09995	0.0522	14
2019	Espadeiro.Tinto	2019-03-12	1	R3	329.4	1.7	13	2.2	0.13298	0.06494	13
2019	Espadeiro.Tinto	2019-03-12	2	R1	386.9	1.6	13	1.6	0.09294	0.04868	14
2019	Espadeiro.Tinto	2019-03-12	2	R2	253.1	1.5	14	1.7	0.09151	0.04828	9
2019	Espadeiro.Tinto	2019-03-12	2	R3	280.5	1.4	13	1.5	0.08058	0.04047	10
2019	Espadeiro.Tinto	2019-03-12	3	R1	273.8	1.9	16	2.3	0.13323	0.07116	11
2019	Espadeiro.Tinto	2019-03-12	3	R2	207.3	1.7	15	2.1	0.1301	0.06845	9
2019	Espadeiro.Tinto	2019-03-12	3	R3	335.3	1.7	16	2.6	0.1151	0.06802	14
2019	Calmeria	2019-03-12	1	R1	404.8	5.2	16	2.9	0.17387	0.08983	10
2019	Calmeria	2019-03-12	1	R2	532.8	5	17	2.3	0.15872	0.08332	13
2019	Calmeria	2019-03-12	1	R3	441.8	5	18	2.6	0.18029	0.09513	10
2019	Calmeria	2019-03-12	2	R1	469.6	6.1	22	2.3	0.13146	0.07294	20
2019	Calmeria	2019-03-12	2	R2	733.3	5.8	19	2.7	0.17905	0.09465	24
2019	Calmeria	2019-03-12	2	R3	541.2	6	20	3.1	0.19916	0.10763	20
2019	Calmeria	2019-03-12	3	R1	747	6.3	20	3.5	0.26659	0.14065	19
[truncated: 559 more rows]

## Sheet: jvarieties_berry_size
season	varieties	plant	replicated	berry_height	berry_width	seed_dry_weight	ratio
[truncated: 16,651 more rows]

[truncated: 1 more sheets: jvarieties_post]
