# Supplementary material for: Dissecting the complex genetic basis of pre- and post-harvest traits in Vitis vinifera L. using genome-wide association studies
Source: Hortic Res. 2024 Jan 3;11(2):uhad283. doi: 10.1093/hr/uhad283 (PMC10939405; doi:10.1093/hr/uhad283)
Supplement: Web_Material_uhad283 [file web_material_uhad283.zip › SUPP_GWAS_hits.csv]

Trait "Chr" "Pos" "SNP" "LOD" "Region_ini" "Region_fin" "Gene_ini" "Gene_fin" "Gene" "Description" "Dist2SNP" "Gene_alias" "Gene_name" "Uniprot_ID" "GO_type" "GO_ID" "GO_name"
1 "B_height" 3 3308146 "M_03_3308146" 5.61593720322444 3283146 3333146 3293228 3300401 "Vitvi03g00297" NA 7745 "VIT_03s0038g04500	LOC100267529" NA NA NA NA NA
2 "B_height" 3 3308146 "M_03_3308146" 5.61593720322444 3283146 3333146 3303135 3306060 "Vitvi03g00298" "XP_002283754.2 AAA-ATPase At3g50940" 2086 "VIT_03s0038g04510	LOC100241723" NA "F6I0M1" "Gene.Ontology..biological.process." "GO:0006950" "response to stress"
3 "B_height" 3 3308146 "M_03_3308146" 5.61593720322444 3283146 3333146 3303135 3306060 "Vitvi03g00298" "XP_002283754.2 AAA-ATPase At3g50940" 2086 "VIT_03s0038g04510	LOC100241723" NA "F6I0M1" "Gene.Ontology..molecular.function." "GO:0005524" "ATP binding"
4 "B_height" 3 3308146 "M_03_3308146" 5.61593720322444 3283146 3333146 3303135 3306060 "Vitvi03g00298" "XP_002283754.2 AAA-ATPase At3g50940" 2086 "VIT_03s0038g04510	LOC100241723" NA "F6I0M1" "Gene.Ontology..molecular.function." "GO:0016887" "ATP hydrolysis activity"
5 "B_height" 3 3308146 "M_03_3308146" 5.61593720322444 3283146 3333146 3308692 3320395 "Vitvi03g00299" "RVW48272.1Salicylate carboxymethyltransferase" 546 "VIT_03s0038g04520" NA NA NA NA NA
6 "B_height" 5 2487910 "M_05_2487910" 13.146660605173 2462910 2512910 2461772 2479563 "Vitvi05g00232" NA 8347 "VIT_05s0020g00580	LOC100256169" NA NA NA NA NA
7 "B_height" 5 2487910 "M_05_2487910" 13.146660605173 2462910 2512910 2482821 2483986 "Vitvi05g00234" NA 3924 "VIT_05s0020g00590" NA NA NA NA NA
8 "B_height" 5 2487910 "M_05_2487910" 13.146660605173 2462910 2512910 2487510 2488673 "Vitvi05g00235" "NP_001268197.11-Cys peroxiredoxin" 0 "VIT_05s0020g00600	LOC100259564" NA "D7T674" "Gene.Ontology..biological.process." "GO:0045454" "cell redox homeostasis"
9 "B_height" 5 2487910 "M_05_2487910" 13.146660605173 2462910 2512910 2487510 2488673 "Vitvi05g00235" "NP_001268197.11-Cys peroxiredoxin" 0 "VIT_05s0020g00600	LOC100259564" NA "D7T674" "Gene.Ontology..cellular.component." "GO:0005829" "cytosol"
10 "B_height" 5 2487910 "M_05_2487910" 13.146660605173 2462910 2512910 2487510 2488673 "Vitvi05g00235" "NP_001268197.11-Cys peroxiredoxin" 0 "VIT_05s0020g00600	LOC100259564" NA "D7T674" "Gene.Ontology..cellular.component." "GO:0005739" "mitochondrion"
11 "B_height" 5 2487910 "M_05_2487910" 13.146660605173 2462910 2512910 2487510 2488673 "Vitvi05g00235" "NP_001268197.11-Cys peroxiredoxin" 0 "VIT_05s0020g00600	LOC100259564" NA "A0A438KKU3" "Gene.Ontology..molecular.function." "GO:0140824" "thioredoxin-dependent peroxiredoxin activity"
12 "B_height" 5 2487910 "M_05_2487910" 13.146660605173 2462910 2512910 2487510 2488673 "Vitvi05g00235" "NP_001268197.11-Cys peroxiredoxin" 0 "VIT_05s0020g00600	LOC100259564" NA "D7T674" "Gene.Ontology..molecular.function." "GO:0140824" "thioredoxin-dependent peroxiredoxin activity"
13 "B_height" 5 2487910 "M_05_2487910" 13.146660605173 2462910 2512910 2489459 2490792 "Vitvi05g00236" "XP_002265735.1PREDICTED: uncharacterized protein LOC100254448" 1549 "VIT_05s0020g00610	LOC100254448" NA "A0A438KLB2" "Gene.Ontology..molecular.function." "GO:0030247" "polysaccharide binding"
14 "B_height" 5 2487910 "M_05_2487910" 13.146660605173 2462910 2512910 2489459 2490792 "Vitvi05g00236" "XP_002265735.1PREDICTED: uncharacterized protein LOC100254448" 1549 "VIT_05s0020g00610	LOC100254448" NA "D7T675" "Gene.Ontology..molecular.function." "GO:0030247" "polysaccharide binding"
15 "B_height" 5 2487910 "M_05_2487910" 13.146660605173 2462910 2512910 2495248 2508587 "Vitvi05g00237" "XP_010649668.1 kinesin-like protein KIN-12C isoform X1" 7338 "VIT_05s0020g00620	LOC100245872" NA NA NA NA NA
16 "B_height" 5 986588 "M_05_986588" 7.47867917699945 961588 1011588 976037 978593 "Vitvi05g00104" "XP_002276973.1 zinc finger CCHC domain-containing protein 10" 7995 "VIT_05s0077g01180	LOC100258605" NA "A0A438DX26" "Gene.Ontology..molecular.function." "GO:0003676" "nucleic acid binding"
17 "B_height" 5 986588 "M_05_986588" 7.47867917699945 961588 1011588 976037 978593 "Vitvi05g00104" "XP_002276973.1 zinc finger CCHC domain-containing protein 10" 7995 "VIT_05s0077g01180	LOC100258605" NA "A0A438DX26" "Gene.Ontology..molecular.function." "GO:0008270" "zinc ion binding"
18 "B_height" 5 986588 "M_05_986588" 7.47867917699945 961588 1011588 976037 978593 "Vitvi05g00104" "XP_002276973.1 zinc finger CCHC domain-containing protein 10" 7995 "VIT_05s0077g01180	LOC100258605" NA "F6H735" "Gene.Ontology..molecular.function." "GO:0003676" "nucleic acid binding"
19 "B_height" 5 986588 "M_05_986588" 7.47867917699945 961588 1011588 976037 978593 "Vitvi05g00104" "XP_002276973.1 zinc finger CCHC domain-containing protein 10" 7995 "VIT_05s0077g01180	LOC100258605" NA "F6H735" "Gene.Ontology..molecular.function." "GO:0008270" "zinc ion binding"
20 "B_height" 5 986588 "M_05_986588" 7.47867917699945 961588 1011588 979563 984223 "Vitvi05g00105" "XP_002276956.1 DNA-directed RNA polymerases II	IV and V subunit 9A" 2365 "VIT_05s0077g01170	LOC100253286" NA "A5AGZ7" "Gene.Ontology..biological.process." "GO:0001193" "maintenance of transcriptional fidelity during transcription elongation by RNA polymerase II"
21 "B_height" 5 986588 "M_05_986588" 7.47867917699945 961588 1011588 979563 984223 "Vitvi05g00105" "XP_002276956.1 DNA-directed RNA polymerases II	IV and V subunit 9A" 2365 "VIT_05s0077g01170	LOC100253286" NA "A5AGZ7" "Gene.Ontology..biological.process." "GO:0006379" "mRNA cleavage"
22 "B_height" 5 986588 "M_05_986588" 7.47867917699945 961588 1011588 979563 984223 "Vitvi05g00105" "XP_002276956.1 DNA-directed RNA polymerases II	IV and V subunit 9A" 2365 "VIT_05s0077g01170	LOC100253286" NA "A5AGZ7" "Gene.Ontology..biological.process." "GO:0006367" "transcription initiation at RNA polymerase II promoter"
23 "B_height" 5 986588 "M_05_986588" 7.47867917699945 961588 1011588 979563 984223 "Vitvi05g00105" "XP_002276956.1 DNA-directed RNA polymerases II	IV and V subunit 9A" 2365 "VIT_05s0077g01170	LOC100253286" NA "A5AGZ7" "Gene.Ontology..biological.process." "GO:0006283" "transcription-coupled nucleotide-excision repair"
24 "B_height" 5 986588 "M_05_986588" 7.47867917699945 961588 1011588 979563 984223 "Vitvi05g00105" "XP_002276956.1 DNA-directed RNA polymerases II	IV and V subunit 9A" 2365 "VIT_05s0077g01170	LOC100253286" NA "A0A438IQW7" "Gene.Ontology..biological.process." "GO:0006351" "DNA-templated transcription"
25 "B_height" 5 986588 "M_05_986588" 7.47867917699945 961588 1011588 979563 984223 "Vitvi05g00105" "XP_002276956.1 DNA-directed RNA polymerases II	IV and V subunit 9A" 2365 "VIT_05s0077g01170	LOC100253286" NA "A0A438IQW7" "Gene.Ontology..biological.process." "GO:0006379" "mRNA cleavage"
26 "B_height" 5 986588 "M_05_986588" 7.47867917699945 961588 1011588 979563 984223 "Vitvi05g00105" "XP_002276956.1 DNA-directed RNA polymerases II	IV and V subunit 9A" 2365 "VIT_05s0077g01170	LOC100253286" NA "A5AGZ7" "Gene.Ontology..cellular.component." "GO:0005730" "nucleolus"
27 "B_height" 5 986588 "M_05_986588" 7.47867917699945 961588 1011588 979563 984223 "Vitvi05g00105" "XP_002276956.1 DNA-directed RNA polymerases II	IV and V subunit 9A" 2365 "VIT_05s0077g01170	LOC100253286" NA "A5AGZ7" "Gene.Ontology..cellular.component." "GO:0005665" "RNA polymerase II	core complex"
28 "B_height" 5 986588 "M_05_986588" 7.47867917699945 961588 1011588 979563 984223 "Vitvi05g00105" "XP_002276956.1 DNA-directed RNA polymerases II	IV and V subunit 9A" 2365 "VIT_05s0077g01170	LOC100253286" NA "A0A438IQW7" "Gene.Ontology..cellular.component." "GO:0000428" "DNA-directed RNA polymerase complex"
29 "B_height" 5 986588 "M_05_986588" 7.47867917699945 961588 1011588 979563 984223 "Vitvi05g00105" "XP_002276956.1 DNA-directed RNA polymerases II	IV and V subunit 9A" 2365 "VIT_05s0077g01170	LOC100253286" NA "A5AGZ7" "Gene.Ontology..molecular.function." "GO:0003899" "DNA-directed 5-3 RNA polymerase activity"
30 "B_height" 5 986588 "M_05_986588" 7.47867917699945 961588 1011588 979563 984223 "Vitvi05g00105" "XP_002276956.1 DNA-directed RNA polymerases II	IV and V subunit 9A" 2365 "VIT_05s0077g01170	LOC100253286" NA "A5AGZ7" "Gene.Ontology..molecular.function." "GO:0003676" "nucleic acid binding"
31 "B_height" 5 986588 "M_05_986588" 7.47867917699945 961588 1011588 979563 984223 "Vitvi05g00105" "XP_002276956.1 DNA-directed RNA polymerases II	IV and V subunit 9A" 2365 "VIT_05s0077g01170	LOC100253286" NA "A5AGZ7" "Gene.Ontology..molecular.function." "GO:0008270" "zinc ion binding"
32 "B_height" 5 986588 "M_05_986588" 7.47867917699945 961588 1011588 979563 984223 "Vitvi05g00105" "XP_002276956.1 DNA-directed RNA polymerases II	IV and V subunit 9A" 2365 "VIT_05s0077g01170	LOC100253286" NA "A0A438IQW7" "Gene.Ontology..molecular.function." "GO:0003899" "DNA-directed 5-3 RNA polymerase activity"
33 "B_height" 5 986588 "M_05_986588" 7.47867917699945 961588 1011588 979563 984223 "Vitvi05g00105" "XP_002276956.1 DNA-directed RNA polymerases II	IV and V subunit 9A" 2365 "VIT_05s0077g01170	LOC100253286" NA "A0A438IQW7" "Gene.Ontology..molecular.function." "GO:0003676" "nucleic acid binding"
34 "B_height" 5 986588 "M_05_986588" 7.47867917699945 961588 1011588 979563 984223 "Vitvi05g00105" "XP_002276956.1 DNA-directed RNA polymerases II	IV and V subunit 9A" 2365 "VIT_05s0077g01170	LOC100253286" NA "A0A438IQW7" "Gene.Ontology..molecular.function." "GO:0008270" "zinc ion binding"
35 "B_height" 5 986588 "M_05_986588" 7.47867917699945 961588 1011588 984657 1007813 "Vitvi05g00106" "XP_010649527.1 bromodomain and WD repeat-containing protein 3 isoform X1" 0 "VIT_05s0077g01160	LOC100248159" NA "F6H734" "Gene.Ontology..biological.process." "GO:0007010" "cytoskeleton organization"
36 "B_height" 5 986588 "M_05_986588" 7.47867917699945 961588 1011588 984657 1007813 "Vitvi05g00106" "XP_010649527.1 bromodomain and WD repeat-containing protein 3 isoform X1" 0 "VIT_05s0077g01160	LOC100248159" NA "F6H734" "Gene.Ontology..biological.process." "GO:0008360" "regulation of cell shape"
37 "B_height" 5 986588 "M_05_986588" 7.47867917699945 961588 1011588 984657 1007813 "Vitvi05g00106" "XP_010649527.1 bromodomain and WD repeat-containing protein 3 isoform X1" 0 "VIT_05s0077g01160	LOC100248159" NA "F6H734" "Gene.Ontology..biological.process." "GO:0006357" "regulation of transcription by RNA polymerase II"
38 "B_height" 5 986588 "M_05_986588" 7.47867917699945 961588 1011588 984657 1007813 "Vitvi05g00106" "XP_010649527.1 bromodomain and WD repeat-containing protein 3 isoform X1" 0 "VIT_05s0077g01160	LOC100248159" NA "F6H734" "Gene.Ontology..cellular.component." "GO:0005634" "nucleus"
39 "B_height" 8 11609006 "M_08_11609006" 6.87643196303979 11584006 11634006 11598470 11599795 "Vitvi08g00928" "XP_010653723.1 aspartic proteinase CDR1" 9211 "VIT_08s0040g00660	LOC104880093" NA "A0A438J7R1" "Gene.Ontology..biological.process." "GO:0006508" "proteolysis"
40 "B_height" 8 11609006 "M_08_11609006" 6.87643196303979 11584006 11634006 11598470 11599795 "Vitvi08g00928" "XP_010653723.1 aspartic proteinase CDR1" 9211 "VIT_08s0040g00660	LOC104880093" NA "F6HQQ8" "Gene.Ontology..biological.process." "GO:0006508" "proteolysis"
41 "B_height" 8 11609006 "M_08_11609006" 6.87643196303979 11584006 11634006 11598470 11599795 "Vitvi08g00928" "XP_010653723.1 aspartic proteinase CDR1" 9211 "VIT_08s0040g00660	LOC104880093" NA "F6HQQ8" "Gene.Ontology..cellular.component." "GO:0005576" "extracellular region"
42 "B_height" 8 11609006 "M_08_11609006" 6.87643196303979 11584006 11634006 11598470 11599795 "Vitvi08g00928" "XP_010653723.1 aspartic proteinase CDR1" 9211 "VIT_08s0040g00660	LOC104880093" NA "A0A438J7R1" "Gene.Ontology..molecular.function." "GO:0004190" "aspartic-type endopeptidase activity"
43 "B_height" 8 11609006 "M_08_11609006" 6.87643196303979 11584006 11634006 11598470 11599795 "Vitvi08g00928" "XP_010653723.1 aspartic proteinase CDR1" 9211 "VIT_08s0040g00660	LOC104880093" NA "F6HQQ8" "Gene.Ontology..molecular.function." "GO:0004190" "aspartic-type endopeptidase activity"
44 "B_height" 8 11609006 "M_08_11609006" 6.87643196303979 11584006 11634006 11608451 11609203 "Vitvi08g00929" "RVW15889.1Aspartic proteinase CDR1" 0 NA NA NA NA NA NA
45 "B_height" 8 11609006 "M_08_11609006" 6.87643196303979 11584006 11634006 11613340 11627773 "Vitvi08g00930" "XP_002278329.2 4-alpha-glucanotransferase DPE2" 4334 "VIT_08s0040g00670	LOC100267188" NA NA NA NA NA
46 "B_height" 8 11609006 "M_08_11609006" 6.87643196303979 11584006 11634006 11602912 11604264 "Vitvi08g02111" "XP_010653722.1 aspartic proteinase CDR1-like" 4742 "LOC104880092" NA "A0A438J7I0" "Gene.Ontology..biological.process." "GO:0006508" "proteolysis"
47 "B_height" 8 11609006 "M_08_11609006" 6.87643196303979 11584006 11634006 11602912 11604264 "Vitvi08g02111" "XP_010653722.1 aspartic proteinase CDR1-like" 4742 "LOC104880092" NA "A0A438J7I0" "Gene.Ontology..molecular.function." "GO:0004190" "aspartic-type endopeptidase activity"
48 "B_height" 8 20838429 "M_08_20838429" 5.3387660674308 20813429 20863429 20837623 20841031 "Vitvi08g01794" "RVW46980.1IQ domain-containing protein IQM6" 0 "VIT_08s0007g07190	LOC100241826" NA NA NA NA NA
49 "B_height" 8 20838429 "M_08_20838429" 5.3387660674308 20813429 20863429 20842511 20848142 "Vitvi08g01795" "XP_002276728.2 homogentisate solanesyltransferase	chloroplastic" 4082 "VIT_08s0007g07200	LOC100264108" NA "D7TI83" "Gene.Ontology..cellular.component." "GO:0031969" "chloroplast membrane"
50 "B_height" 8 20838429 "M_08_20838429" 5.3387660674308 20813429 20863429 20842511 20848142 "Vitvi08g01795" "XP_002276728.2 homogentisate solanesyltransferase	chloroplastic" 4082 "VIT_08s0007g07200	LOC100264108" NA "D7TI83" "Gene.Ontology..molecular.function." "GO:0004659" "prenyltransferase activity"
51 "B_height" 11 2440870 "M_11_2440870" 5.68720306292725 2415870 2465870 2434552 2437702 "Vitvi11g00256" "XP_010656255.1 probable pectinesterase 53" 3168 "VIT_11s0016g03020	LOC104880639" NA "A0A438DSA3" "Gene.Ontology..biological.process." "GO:0042545" "cell wall modification"
52 "B_height" 11 2440870 "M_11_2440870" 5.68720306292725 2415870 2465870 2434552 2437702 "Vitvi11g00256" "XP_010656255.1 probable pectinesterase 53" 3168 "VIT_11s0016g03020	LOC104880639" NA "A0A438DSA3" "Gene.Ontology..biological.process." "GO:0045490" "pectin catabolic process"
53 "B_height" 11 2440870 "M_11_2440870" 5.68720306292725 2415870 2465870 2434552 2437702 "Vitvi11g00256" "XP_010656255.1 probable pectinesterase 53" 3168 "VIT_11s0016g03020	LOC104880639" NA "F6HGY1" "Gene.Ontology..biological.process." "GO:0042545" "cell wall modification"
54 "B_height" 11 2440870 "M_11_2440870" 5.68720306292725 2415870 2465870 2434552 2437702 "Vitvi11g00256" "XP_010656255.1 probable pectinesterase 53" 3168 "VIT_11s0016g03020	LOC104880639" NA "F6HGY1" "Gene.Ontology..biological.process." "GO:0045490" "pectin catabolic process"
55 "B_height" 11 2440870 "M_11_2440870" 5.68720306292725 2415870 2465870 2434552 2437702 "Vitvi11g00256" "XP_010656255.1 probable pectinesterase 53" 3168 "VIT_11s0016g03020	LOC104880639" NA "A0A438DSA3" "Gene.Ontology..molecular.function." "GO:0045330" "aspartyl esterase activity"
56 "B_height" 11 2440870 "M_11_2440870" 5.68720306292725 2415870 2465870 2434552 2437702 "Vitvi11g00256" "XP_010656255.1 probable pectinesterase 53" 3168 "VIT_11s0016g03020	LOC104880639" NA "A0A438DSA3" "Gene.Ontology..molecular.function." "GO:0030599" "pectinesterase activity"
57 "B_height" 11 2440870 "M_11_2440870" 5.68720306292725 2415870 2465870 2434552 2437702 "Vitvi11g00256" "XP_010656255.1 probable pectinesterase 53" 3168 "VIT_11s0016g03020	LOC104880639" NA "F6HGY1" "Gene.Ontology..molecular.function." "GO:0045330" "aspartyl esterase activity"
58 "B_height" 11 2440870 "M_11_2440870" 5.68720306292725 2415870 2465870 2434552 2437702 "Vitvi11g00256" "XP_010656255.1 probable pectinesterase 53" 3168 "VIT_11s0016g03020	LOC104880639" NA "F6HGY1" "Gene.Ontology..molecular.function." "GO:0030599" "pectinesterase activity"
59 "B_height" 11 2440870 "M_11_2440870" 5.68720306292725 2415870 2465870 2439052 2442344 "Vitvi11g00257" "XP_010656256.1 protein IQ-DOMAIN 14" 0 "VIT_11s0016g03030	LOC100245766" NA NA NA NA NA
60 "B_height" 11 2440870 "M_11_2440870" 5.68720306292725 2415870 2465870 2446497 2450213 "Vitvi11g00258" "XP_010656262.1 nuclear poly(A) polymerase 4 isoform X1" 5627 "VIT_11s0016g03040	LOC100268088" NA NA NA NA NA
61 "B_height" 14 28926364 "M_14_28926364" 6.58696778868885 28901364 28951364 28923196 28926504 "Vitvi14g01907" "XP_002277221.2 probable WRKY transcription factor 72 isoform X1" 0 "VIT_14s0108g00120	LOC100255935" "WRKY44" "D7SX70" "Gene.Ontology..cellular.component." "GO:0005634" "nucleus"
62 "B_height" 14 28926364 "M_14_28926364" 6.58696778868885 28901364 28951364 28923196 28926504 "Vitvi14g01907" "XP_002277221.2 probable WRKY transcription factor 72 isoform X1" 0 "VIT_14s0108g00120	LOC100255935" "WRKY44" "D7SX70" "Gene.Ontology..molecular.function." "GO:0003700" "DNA-binding transcription factor activity"
63 "B_height" 14 28926364 "M_14_28926364" 6.58696778868885 28901364 28951364 28923196 28926504 "Vitvi14g01907" "XP_002277221.2 probable WRKY transcription factor 72 isoform X1" 0 "VIT_14s0108g00120	LOC100255935" "WRKY44" "D7SX70" "Gene.Ontology..molecular.function." "GO:0043565" "sequence-specific DNA binding"
64 "B_height" 14 28926364 "M_14_28926364" 6.58696778868885 28901364 28951364 28926511 28934124 "Vitvi14g01908" "XP_002277245.1 translation factor GUF1 homolog	mitochondrial" 147 "VIT_14s0108g00130	LOC100250775" NA "F6H5P1" "Gene.Ontology..biological.process." "GO:0045727" "positive regulation of translation"
65 "B_height" 14 28926364 "M_14_28926364" 6.58696778868885 28901364 28951364 28926511 28934124 "Vitvi14g01908" "XP_002277245.1 translation factor GUF1 homolog	mitochondrial" 147 "VIT_14s0108g00130	LOC100250775" NA "F6H5P1" "Gene.Ontology..biological.process." "GO:0006412" "translation"
66 "B_height" 14 28926364 "M_14_28926364" 6.58696778868885 28901364 28951364 28926511 28934124 "Vitvi14g01908" "XP_002277245.1 translation factor GUF1 homolog	mitochondrial" 147 "VIT_14s0108g00130	LOC100250775" NA "F6H5P1" "Gene.Ontology..cellular.component." "GO:0005743" "mitochondrial inner membrane"
67 "B_height" 14 28926364 "M_14_28926364" 6.58696778868885 28901364 28951364 28926511 28934124 "Vitvi14g01908" "XP_002277245.1 translation factor GUF1 homolog	mitochondrial" 147 "VIT_14s0108g00130	LOC100250775" NA "F6H5P1" "Gene.Ontology..cellular.component." "GO:0005759" "mitochondrial matrix"
68 "B_height" 14 28926364 "M_14_28926364" 6.58696778868885 28901364 28951364 28926511 28934124 "Vitvi14g01908" "XP_002277245.1 translation factor GUF1 homolog	mitochondrial" 147 "VIT_14s0108g00130	LOC100250775" NA "F6H5P1" "Gene.Ontology..cellular.component." "GO:0005739" "mitochondrion"
69 "B_height" 14 28926364 "M_14_28926364" 6.58696778868885 28901364 28951364 28926511 28934124 "Vitvi14g01908" "XP_002277245.1 translation factor GUF1 homolog	mitochondrial" 147 "VIT_14s0108g00130	LOC100250775" NA "F6H5P1" "Gene.Ontology..molecular.function." "GO:0005525" "GTP binding"
70 "B_height" 14 28926364 "M_14_28926364" 6.58696778868885 28901364 28951364 28926511 28934124 "Vitvi14g01908" "XP_002277245.1 translation factor GUF1 homolog	mitochondrial" 147 "VIT_14s0108g00130	LOC100250775" NA "F6H5P1" "Gene.Ontology..molecular.function." "GO:0003924" "GTPase activity"
71 "B_height" 14 28926364 "M_14_28926364" 6.58696778868885 28901364 28951364 28926511 28934124 "Vitvi14g01908" "XP_002277245.1 translation factor GUF1 homolog	mitochondrial" 147 "VIT_14s0108g00130	LOC100250775" NA "F6H5P1" "Gene.Ontology..molecular.function." "GO:0097177" "mitochondrial ribosome binding"
72 "B_height" 14 28926364 "M_14_28926364" 6.58696778868885 28901364 28951364 28926511 28934124 "Vitvi14g01908" "XP_002277245.1 translation factor GUF1 homolog	mitochondrial" 147 "VIT_14s0108g00130	LOC100250775" NA "F6H5P1" "Gene.Ontology..molecular.function." "GO:0043022" "ribosome binding"
73 "B_height" 14 28926364 "M_14_28926364" 6.58696778868885 28901364 28951364 28926511 28934124 "Vitvi14g01908" "XP_002277245.1 translation factor GUF1 homolog	mitochondrial" 147 "VIT_14s0108g00130	LOC100250775" NA "A0A438HDS0" "Gene.Ontology..molecular.function." "GO:0005525" "GTP binding"
74 "B_height" 14 28926364 "M_14_28926364" 6.58696778868885 28901364 28951364 28926511 28934124 "Vitvi14g01908" "XP_002277245.1 translation factor GUF1 homolog	mitochondrial" 147 "VIT_14s0108g00130	LOC100250775" NA "A0A438HDS0" "Gene.Ontology..molecular.function." "GO:0003924" "GTPase activity"
75 "B_height" 14 28926364 "M_14_28926364" 6.58696778868885 28901364 28951364 28935440 28941565 "Vitvi14g01909" "XP_003633840.1 ubiquitin-conjugating enzyme E2 2" 9076 "VIT_14s0108g00140	LOC100261243" NA "F6H5P2" "Gene.Ontology..biological.process." "GO:0006281" "DNA repair"
76 "B_height" 14 28926364 "M_14_28926364" 6.58696778868885 28901364 28951364 28935440 28941565 "Vitvi14g01909" "XP_003633840.1 ubiquitin-conjugating enzyme E2 2" 9076 "VIT_14s0108g00140	LOC100261243" NA "F6H5P2" "Gene.Ontology..biological.process." "GO:0016574" "histone ubiquitination"
77 "B_height" 14 28926364 "M_14_28926364" 6.58696778868885 28901364 28951364 28935440 28941565 "Vitvi14g01909" "XP_003633840.1 ubiquitin-conjugating enzyme E2 2" 9076 "VIT_14s0108g00140	LOC100261243" NA "F6H5P2" "Gene.Ontology..biological.process." "GO:0043161" "proteasome-mediated ubiquitin-dependent protein catabolic process"
78 "B_height" 14 28926364 "M_14_28926364" 6.58696778868885 28901364 28951364 28935440 28941565 "Vitvi14g01909" "XP_003633840.1 ubiquitin-conjugating enzyme E2 2" 9076 "VIT_14s0108g00140	LOC100261243" NA "F6H5P2" "Gene.Ontology..biological.process." "GO:0000209" "protein polyubiquitination"
79 "B_height" 14 28926364 "M_14_28926364" 6.58696778868885 28901364 28951364 28935440 28941565 "Vitvi14g01909" "XP_003633840.1 ubiquitin-conjugating enzyme E2 2" 9076 "VIT_14s0108g00140	LOC100261243" NA "F6H5P2" "Gene.Ontology..molecular.function." "GO:0061631" "ubiquitin conjugating enzyme activity"
80 "B_height" 14 28926364 "M_14_28926364" 6.58696778868885 28901364 28951364 28918087 28920649 "Vitvi14g03061" "XP_002277201.1 serine carboxypeptidase-like 45 isoform X2" 5715 "VIT_14s0108g00110	LOC100261014" NA "A0A438GHJ6" "Gene.Ontology..biological.process." "GO:0006508" "proteolysis"
81 "B_height" 14 28926364 "M_14_28926364" 6.58696778868885 28901364 28951364 28918087 28920649 "Vitvi14g03061" "XP_002277201.1 serine carboxypeptidase-like 45 isoform X2" 5715 "VIT_14s0108g00110	LOC100261014" NA "D7SX69" "Gene.Ontology..biological.process." "GO:0006508" "proteolysis"
82 "B_height" 14 28926364 "M_14_28926364" 6.58696778868885 28901364 28951364 28918087 28920649 "Vitvi14g03061" "XP_002277201.1 serine carboxypeptidase-like 45 isoform X2" 5715 "VIT_14s0108g00110	LOC100261014" NA "A0A438GHJ6" "Gene.Ontology..cellular.component." "GO:0005576" "extracellular region"
83 "B_height" 14 28926364 "M_14_28926364" 6.58696778868885 28901364 28951364 28918087 28920649 "Vitvi14g03061" "XP_002277201.1 serine carboxypeptidase-like 45 isoform X2" 5715 "VIT_14s0108g00110	LOC100261014" NA "D7SX69" "Gene.Ontology..cellular.component." "GO:0005576" "extracellular region"
84 "B_height" 14 28926364 "M_14_28926364" 6.58696778868885 28901364 28951364 28918087 28920649 "Vitvi14g03061" "XP_002277201.1 serine carboxypeptidase-like 45 isoform X2" 5715 "VIT_14s0108g00110	LOC100261014" NA "D7SX69" "Gene.Ontology..cellular.component." "GO:0016020" "membrane"
85 "B_height" 14 28926364 "M_14_28926364" 6.58696778868885 28901364 28951364 28918087 28920649 "Vitvi14g03061" "XP_002277201.1 serine carboxypeptidase-like 45 isoform X2" 5715 "VIT_14s0108g00110	LOC100261014" NA "A0A438GHJ6" "Gene.Ontology..molecular.function." "GO:0004185" "serine-type carboxypeptidase activity"
86 "B_height" 14 28926364 "M_14_28926364" 6.58696778868885 28901364 28951364 28918087 28920649 "Vitvi14g03061" "XP_002277201.1 serine carboxypeptidase-like 45 isoform X2" 5715 "VIT_14s0108g00110	LOC100261014" NA "D7SX69" "Gene.Ontology..molecular.function." "GO:0004185" "serine-type carboxypeptidase activity"
87 "B_shape" 1 9976460 "M_01_9976460" 6.71993374696578 9951460 10001460 9958225 10030522 "Vitvi01g00836" "XP_034685369.1 protein virilizer homolog" 0 "VIT_01s0026g00800	VIT_01s0026g00760	VIT_01s0026g00770	LOC100246722" NA "A0A438EHM8" "Gene.Ontology..biological.process." "GO:0009793" "embryo development ending in seed dormancy"
88 "B_shape" 1 9976460 "M_01_9976460" 6.71993374696578 9951460 10001460 9958225 10030522 "Vitvi01g00836" "XP_034685369.1 protein virilizer homolog" 0 "VIT_01s0026g00800	VIT_01s0026g00760	VIT_01s0026g00770	LOC100246722" NA "A0A438EHM8" "Gene.Ontology..biological.process." "GO:0009651" "response to salt stress"
89 "B_shape" 1 9976460 "M_01_9976460" 6.71993374696578 9951460 10001460 9958225 10030522 "Vitvi01g00836" "XP_034685369.1 protein virilizer homolog" 0 "VIT_01s0026g00800	VIT_01s0026g00760	VIT_01s0026g00770	LOC100246722" NA "F6HPK3" "Gene.Ontology..biological.process." "GO:0009793" "embryo development ending in seed dormancy"
90 "B_shape" 1 9976460 "M_01_9976460" 6.71993374696578 9951460 10001460 9958225 10030522 "Vitvi01g00836" "XP_034685369.1 protein virilizer homolog" 0 "VIT_01s0026g00800	VIT_01s0026g00760	VIT_01s0026g00770	LOC100246722" NA "F6HPK3" "Gene.Ontology..biological.process." "GO:0080009" "mRNA methylation"
91 "B_shape" 1 9976460 "M_01_9976460" 6.71993374696578 9951460 10001460 9958225 10030522 "Vitvi01g00836" "XP_034685369.1 protein virilizer homolog" 0 "VIT_01s0026g00800	VIT_01s0026g00760	VIT_01s0026g00770	LOC100246722" NA "F6HPK3" "Gene.Ontology..biological.process." "GO:0009651" "response to salt stress"
92 "B_shape" 1 9976460 "M_01_9976460" 6.71993374696578 9951460 10001460 9958225 10030522 "Vitvi01g00836" "XP_034685369.1 protein virilizer homolog" 0 "VIT_01s0026g00800	VIT_01s0026g00760	VIT_01s0026g00770	LOC100246722" NA "A0A438EHM8" "Gene.Ontology..cellular.component." "GO:0016607" "nuclear speck"
93 "B_shape" 1 9976460 "M_01_9976460" 6.71993374696578 9951460 10001460 9958225 10030522 "Vitvi01g00836" "XP_034685369.1 protein virilizer homolog" 0 "VIT_01s0026g00800	VIT_01s0026g00760	VIT_01s0026g00770	LOC100246722" NA "F6HPK3" "Gene.Ontology..cellular.component." "GO:0016607" "nuclear speck"
94 "B_shape" 1 9976460 "M_01_9976460" 6.71993374696578 9951460 10001460 9958225 10030522 "Vitvi01g00836" "XP_034685369.1 protein virilizer homolog" 0 "VIT_01s0026g00800	VIT_01s0026g00760	VIT_01s0026g00770	LOC100246722" NA "F6HPK3" "Gene.Ontology..cellular.component." "GO:0036396" "RNA N6-methyladenosine methyltransferase complex"
95 "B_shape" 1 9976460 "M_01_9976460" 6.71993374696578 9951460 10001460 9958225 10030522 "Vitvi01g00836" "XP_034685369.1 protein virilizer homolog" 0 "VIT_01s0026g00800	VIT_01s0026g00760	VIT_01s0026g00770	LOC100246722" NA "A0A438EHM8" "Gene.Ontology..molecular.function." "GO:0008174" "mRNA methyltransferase activity"
96 "B_shape" 1 9976460 "M_01_9976460" 6.71993374696578 9951460 10001460 9958225 10030522 "Vitvi01g00836" "XP_034685369.1 protein virilizer homolog" 0 "VIT_01s0026g00800	VIT_01s0026g00760	VIT_01s0026g00770	LOC100246722" NA "F6HPK3" "Gene.Ontology..molecular.function." "GO:0008174" "mRNA methyltransferase activity"
97 "B_shape" 4 14862225 "M_04_14862225" 6.32771257145703 14837225 14887225 14859361 14871185 "Vitvi04g01015" NA 0 "VIT_04s0043g00730	LOC100258664" NA NA NA NA NA
98 "B_shape" 4 14862225 "M_04_14862225" 6.32771257145703 14837225 14887225 14852921 14856359 "Vitvi04g02037" "XP_002269441.1 pyruvate dehydrogenase E1 component subunit beta-3	chloroplastic" 5866 "VIT_04s0043g00720	LOC100250049" NA "A0A438JQP1" "Gene.Ontology..biological.process." "GO:0006086" "acetyl-CoA biosynthetic process from pyruvate"
99 "B_shape" 4 14862225 "M_04_14862225" 6.32771257145703 14837225 14887225 14852921 14856359 "Vitvi04g02037" "XP_002269441.1 pyruvate dehydrogenase E1 component subunit beta-3	chloroplastic" 5866 "VIT_04s0043g00720	LOC100250049" NA "F6HI27" "Gene.Ontology..biological.process." "GO:0006086" "acetyl-CoA biosynthetic process from pyruvate"
100 "B_shape" 4 14862225 "M_04_14862225" 6.32771257145703 14837225 14887225 14852921 14856359 "Vitvi04g02037" "XP_002269441.1 pyruvate dehydrogenase E1 component subunit beta-3	chloroplastic" 5866 "VIT_04s0043g00720	LOC100250049" NA "A0A438JQP1" "Gene.Ontology..molecular.function." "GO:0004739" "pyruvate dehydrogenase (acetyl-transferring) activity"
101 "B_shape" 4 14862225 "M_04_14862225" 6.32771257145703 14837225 14887225 14852921 14856359 "Vitvi04g02037" "XP_002269441.1 pyruvate dehydrogenase E1 component subunit beta-3	chloroplastic" 5866 "VIT_04s0043g00720	LOC100250049" NA "F6HI27" "Gene.Ontology..molecular.function." "GO:0004739" "pyruvate dehydrogenase (acetyl-transferring) activity"
102 "B_shape" 5 336776 "M_05_336776" 5.90264788033286 311776 361776 319571 331098 "Vitvi05g00034" "XP_010649576.1 protein GAMETE EXPRESSED 2 isoform X2" 5678 "VIT_05s0077g02050	LOC100256778" NA NA NA NA NA
103 "B_shape" 5 336776 "M_05_336776" 5.90264788033286 311776 361776 331674 336883 "Vitvi05g00035" "XP_002270782.1 acylpyruvase FAHD1	mitochondrial" 0 "VIT_05s0077g02040	LOC100251672" NA "D7SYB8" "Gene.Ontology..cellular.component." "GO:0005739" "mitochondrion"
104 "B_shape" 5 336776 "M_05_336776" 5.90264788033286 311776 361776 331674 336883 "Vitvi05g00035" "XP_002270782.1 acylpyruvase FAHD1	mitochondrial" 0 "VIT_05s0077g02040	LOC100251672" NA "D7SYB8" "Gene.Ontology..molecular.function." "GO:0018773" "acetylpyruvate hydrolase activity"
105 "B_shape" 5 336776 "M_05_336776" 5.90264788033286 311776 361776 337400 338005 "Vitvi05g00036" NA 624 "VIT_05s0077g02030	LOC104879216" NA NA NA NA NA
106 "B_shape" 5 336776 "M_05_336776" 5.90264788033286 311776 361776 344461 344643 "Vitvi05g00037" NA 7685 NA NA NA NA NA NA
107 "B_shape" 5 336776 "M_05_336776" 5.90264788033286 311776 361776 339185 340642 "Vitvi05g01742" "XP_002270853.2 bifunctional epoxide hydrolase 2" 2409 "VIT_05s0077g02020	LOC100246529" NA "F6H6W4" "Gene.Ontology..molecular.function." "GO:0016787" "hydrolase activity"
108 "B_shape" 8 10520542 "M_08_10520542" 6.18496760804839 10495542 10545542 10518257 10519033 "Vitvi08g00842" NA 1509 NA NA NA NA NA NA
109 "B_shape" 8 10520542 "M_08_10520542" 6.18496760804839 10495542 10545542 10519601 10523796 "Vitvi08g00843" "XP_019077023.1 probable serine/threonine-protein kinase WNK5" 0 "VIT_08s0058g01130	LOC100263648" NA "D7SR06" "Gene.Ontology..biological.process." "GO:0035556" "intracellular signal transduction"
110 "B_shape" 8 10520542 "M_08_10520542" 6.18496760804839 10495542 10545542 10519601 10523796 "Vitvi08g00843" "XP_019077023.1 probable serine/threonine-protein kinase WNK5" 0 "VIT_08s0058g01130	LOC100263648" NA "D7SR06" "Gene.Ontology..biological.process." "GO:0048573" "photoperiodism	flowering"
111 "B_shape" 8 10520542 "M_08_10520542" 6.18496760804839 10495542 10545542 10519601 10523796 "Vitvi08g00843" "XP_019077023.1 probable serine/threonine-protein kinase WNK5" 0 "VIT_08s0058g01130	LOC100263648" NA "D7SR06" "Gene.Ontology..biological.process." "GO:0006468" "protein phosphorylation"
112 "B_shape" 8 10520542 "M_08_10520542" 6.18496760804839 10495542 10545542 10519601 10523796 "Vitvi08g00843" "XP_019077023.1 probable serine/threonine-protein kinase WNK5" 0 "VIT_08s0058g01130	LOC100263648" NA "D7SR06" "Gene.Ontology..cellular.component." "GO:0005737" "cytoplasm"
113 "B_shape" 8 10520542 "M_08_10520542" 6.18496760804839 10495542 10545542 10519601 10523796 "Vitvi08g00843" "XP_019077023.1 probable serine/threonine-protein kinase WNK5" 0 "VIT_08s0058g01130	LOC100263648" NA "D7SR06" "Gene.Ontology..molecular.function." "GO:0005524" "ATP binding"
114 "B_shape" 8 10520542 "M_08_10520542" 6.18496760804839 10495542 10545542 10519601 10523796 "Vitvi08g00843" "XP_019077023.1 probable serine/threonine-protein kinase WNK5" 0 "VIT_08s0058g01130	LOC100263648" NA "D7SR06" "Gene.Ontology..molecular.function." "GO:0043424" "protein histidine kinase binding"
115 "B_shape" 8 10520542 "M_08_10520542" 6.18496760804839 10495542 10545542 10519601 10523796 "Vitvi08g00843" "XP_019077023.1 probable serine/threonine-protein kinase WNK5" 0 "VIT_08s0058g01130	LOC100263648" NA "D7SR06" "Gene.Ontology..molecular.function." "GO:0004674" "protein serine/threonine kinase activity"
116 "B_shape" 9 16162993 "M_09_16162993" 6.75003164203669 16137993 16187993 16128192 16160933 "Vitvi09g01124" NA 2060 "VIT_09s0018g00270	LOC100258621" NA NA NA NA NA
117 "B_shape" 9 16162993 "M_09_16162993" 6.75003164203669 16137993 16187993 16161179 16164595 "Vitvi09g01126" "XP_002264393.2 photosynthetic NDH subunit of subcomplex B 1	chloroplastic" 0 "VIT_09s0018g00290	LOC100241596" NA "A0A438HLA0" "Gene.Ontology..biological.process." "GO:0009773" "photosynthetic electron transport in photosystem I"
118 "B_shape" 9 16162993 "M_09_16162993" 6.75003164203669 16137993 16187993 16161179 16164595 "Vitvi09g01126" "XP_002264393.2 photosynthetic NDH subunit of subcomplex B 1	chloroplastic" 0 "VIT_09s0018g00290	LOC100241596" NA "D7T3T8" "Gene.Ontology..biological.process." "GO:0009773" "photosynthetic electron transport in photosystem I"
119 "B_shape" 9 16162993 "M_09_16162993" 6.75003164203669 16137993 16187993 16161179 16164595 "Vitvi09g01126" "XP_002264393.2 photosynthetic NDH subunit of subcomplex B 1	chloroplastic" 0 "VIT_09s0018g00290	LOC100241596" NA "A0A438HLA0" "Gene.Ontology..cellular.component." "GO:0009507" "chloroplast"
120 "B_shape" 9 16162993 "M_09_16162993" 6.75003164203669 16137993 16187993 16161179 16164595 "Vitvi09g01126" "XP_002264393.2 photosynthetic NDH subunit of subcomplex B 1	chloroplastic" 0 "VIT_09s0018g00290	LOC100241596" NA "A0A438HLA0" "Gene.Ontology..cellular.component." "GO:0010598" "NAD(P)H dehydrogenase complex (plastoquinone)"
121 "B_shape" 9 16162993 "M_09_16162993" 6.75003164203669 16137993 16187993 16161179 16164595 "Vitvi09g01126" "XP_002264393.2 photosynthetic NDH subunit of subcomplex B 1	chloroplastic" 0 "VIT_09s0018g00290	LOC100241596" NA "D7T3T8" "Gene.Ontology..cellular.component." "GO:0009507" "chloroplast"
122 "B_shape" 9 16162993 "M_09_16162993" 6.75003164203669 16137993 16187993 16161179 16164595 "Vitvi09g01126" "XP_002264393.2 photosynthetic NDH subunit of subcomplex B 1	chloroplastic" 0 "VIT_09s0018g00290	LOC100241596" NA "D7T3T8" "Gene.Ontology..cellular.component." "GO:0010598" "NAD(P)H dehydrogenase complex (plastoquinone)"
123 "B_shape" 9 16162993 "M_09_16162993" 6.75003164203669 16137993 16187993 16169584 16171633 "Vitvi09g01127" "XP_002264353.1 probable N-acetyltransferase HLS1 isoform X1" 6591 "VIT_09s0018g00300	LOC100246729" NA "D7T3T9" "Gene.Ontology..molecular.function." "GO:0016747" "acyltransferase activity	transferring groups other than amino-acyl groups"
124 "B_shape" 10 16424430 "M_10_16424430" 5.14300160273246 16399430 16449430 16373200 16418132 "Vitvi10g01207" "XP_002271607.3 probable LRR receptor-like serine/threonine-protein kinase At1g56140 isoform X2" 6298 "VIT_00s0125g00090	LOC100259764" NA "F6H2Q1" "Gene.Ontology..biological.process." "GO:0006468" "protein phosphorylation"
125 "B_shape" 10 16424430 "M_10_16424430" 5.14300160273246 16399430 16449430 16373200 16418132 "Vitvi10g01207" "XP_002271607.3 probable LRR receptor-like serine/threonine-protein kinase At1g56140 isoform X2" 6298 "VIT_00s0125g00090	LOC100259764" NA "F6H2Q1" "Gene.Ontology..cellular.component." "GO:0005886" "plasma membrane"
126 "B_shape" 10 16424430 "M_10_16424430" 5.14300160273246 16399430 16449430 16373200 16418132 "Vitvi10g01207" "XP_002271607.3 probable LRR receptor-like serine/threonine-protein kinase At1g56140 isoform X2" 6298 "VIT_00s0125g00090	LOC100259764" NA "F6H2Q1" "Gene.Ontology..molecular.function." "GO:0005524" "ATP binding"
127 "B_shape" 10 16424430 "M_10_16424430" 5.14300160273246 16399430 16449430 16373200 16418132 "Vitvi10g01207" "XP_002271607.3 probable LRR receptor-like serine/threonine-protein kinase At1g56140 isoform X2" 6298 "VIT_00s0125g00090	LOC100259764" NA "F6H2Q1" "Gene.Ontology..molecular.function." "GO:0004674" "protein serine/threonine kinase activity"
128 "B_shape" 10 16424430 "M_10_16424430" 5.14300160273246 16399430 16449430 16426963 16432120 "Vitvi10g01968" NA 2533 "VIT_00s0125g00100" NA NA NA NA NA
129 "B_shape" 14 2453773 "M_14_2453773" 9.11873864103186 2428773 2478773 2452756 2461383 "Vitvi14g00215" "XP_010659619.1PREDICTED: uncharacterized protein LOC100254594 isoform X2" 0 "VIT_14s0060g02640	LOC100254594" NA "F6I4K1" "Gene.Ontology..cellular.component." "GO:0005634" "nucleus"
130 "B_shape" 14 2453773 "M_14_2453773" 9.11873864103186 2428773 2478773 2452756 2461383 "Vitvi14g00215" "XP_010659619.1PREDICTED: uncharacterized protein LOC100254594 isoform X2" 0 "VIT_14s0060g02640	LOC100254594" NA "F6I4K1" "Gene.Ontology..molecular.function." "GO:0003714" "transcription corepressor activity"
131 "B_shape" 16 16819874 "M_16_16819874" 11.5942497047567 16794874 16844874 16818864 16822044 "Vitvi16g01838" "XP_010662562.1 cucumisin" 0 "VIT_16s0100g00030	LOC100853805" NA NA NA NA NA
132 "B_shape" 18 12709493 "M_18_12709493" 5.98011026413134 12684493 12734493 12710589 12716432 "Vitvi18g01148" "XP_002279471.2 ABC transporter B family member 13 isoform X1" 1096 "VIT_18s0001g14660	LOC100259227" "MDR3" NA NA NA NA
133 "B_shape" 18 12709493 "M_18_12709493" 5.98011026413134 12684493 12734493 12718751 12724261 "Vitvi18g01149" "RVX03425.1Rac-like GTP-binding protein RAC1" 9258 "VIT_18s0001g14670	LOC100266143" NA "A5CAU5" "Gene.Ontology..biological.process." "GO:0007015" "actin filament organization"
134 "B_shape" 18 12709493 "M_18_12709493" 5.98011026413134 12684493 12734493 12718751 12724261 "Vitvi18g01149" "RVX03425.1Rac-like GTP-binding protein RAC1" 9258 "VIT_18s0001g14670	LOC100266143" NA "A5CAU5" "Gene.Ontology..biological.process." "GO:0030865" "cortical cytoskeleton organization"
135 "B_shape" 18 12709493 "M_18_12709493" 5.98011026413134 12684493 12734493 12718751 12724261 "Vitvi18g01149" "RVX03425.1Rac-like GTP-binding protein RAC1" 9258 "VIT_18s0001g14670	LOC100266143" NA "A5CAU5" "Gene.Ontology..biological.process." "GO:0007163" "establishment or maintenance of cell polarity"
136 "B_shape" 18 12709493 "M_18_12709493" 5.98011026413134 12684493 12734493 12718751 12724261 "Vitvi18g01149" "RVX03425.1Rac-like GTP-binding protein RAC1" 9258 "VIT_18s0001g14670	LOC100266143" NA "A5CAU5" "Gene.Ontology..biological.process." "GO:0032956" "regulation of actin cytoskeleton organization"
137 "B_shape" 18 12709493 "M_18_12709493" 5.98011026413134 12684493 12734493 12718751 12724261 "Vitvi18g01149" "RVX03425.1Rac-like GTP-binding protein RAC1" 9258 "VIT_18s0001g14670	LOC100266143" NA "A5CAU5" "Gene.Ontology..biological.process." "GO:0008360" "regulation of cell shape"
138 "B_shape" 18 12709493 "M_18_12709493" 5.98011026413134 12684493 12734493 12718751 12724261 "Vitvi18g01149" "RVX03425.1Rac-like GTP-binding protein RAC1" 9258 "VIT_18s0001g14670	LOC100266143" NA "A5CAU5" "Gene.Ontology..biological.process." "GO:0007264" "small GTPase mediated signal transduction"
139 "B_shape" 18 12709493 "M_18_12709493" 5.98011026413134 12684493 12734493 12718751 12724261 "Vitvi18g01149" "RVX03425.1Rac-like GTP-binding protein RAC1" 9258 "VIT_18s0001g14670	LOC100266143" NA "A5CAU5" "Gene.Ontology..cellular.component." "GO:0005938" "cell cortex"
140 "B_shape" 18 12709493 "M_18_12709493" 5.98011026413134 12684493 12734493 12718751 12724261 "Vitvi18g01149" "RVX03425.1Rac-like GTP-binding protein RAC1" 9258 "VIT_18s0001g14670	LOC100266143" NA "A5CAU5" "Gene.Ontology..cellular.component." "GO:0042995" "cell projection"
141 "B_shape" 18 12709493 "M_18_12709493" 5.98011026413134 12684493 12734493 12718751 12724261 "Vitvi18g01149" "RVX03425.1Rac-like GTP-binding protein RAC1" 9258 "VIT_18s0001g14670	LOC100266143" NA "A5CAU5" "Gene.Ontology..cellular.component." "GO:0031410" "cytoplasmic vesicle"
142 "B_shape" 18 12709493 "M_18_12709493" 5.98011026413134 12684493 12734493 12718751 12724261 "Vitvi18g01149" "RVX03425.1Rac-like GTP-binding protein RAC1" 9258 "VIT_18s0001g14670	LOC100266143" NA "A5CAU5" "Gene.Ontology..cellular.component." "GO:0005856" "cytoskeleton"
143 "B_shape" 18 12709493 "M_18_12709493" 5.98011026413134 12684493 12734493 12718751 12724261 "Vitvi18g01149" "RVX03425.1Rac-like GTP-binding protein RAC1" 9258 "VIT_18s0001g14670	LOC100266143" NA "A5CAU5" "Gene.Ontology..cellular.component." "GO:0005634" "nucleus"
144 "B_shape" 18 12709493 "M_18_12709493" 5.98011026413134 12684493 12734493 12718751 12724261 "Vitvi18g01149" "RVX03425.1Rac-like GTP-binding protein RAC1" 9258 "VIT_18s0001g14670	LOC100266143" NA "A5CAU5" "Gene.Ontology..cellular.component." "GO:0005886" "plasma membrane"
145 "B_shape" 18 12709493 "M_18_12709493" 5.98011026413134 12684493 12734493 12718751 12724261 "Vitvi18g01149" "RVX03425.1Rac-like GTP-binding protein RAC1" 9258 "VIT_18s0001g14670	LOC100266143" NA "A5CAU5" "Gene.Ontology..molecular.function." "GO:0005525" "GTP binding"
146 "B_shape" 18 12709493 "M_18_12709493" 5.98011026413134 12684493 12734493 12718751 12724261 "Vitvi18g01149" "RVX03425.1Rac-like GTP-binding protein RAC1" 9258 "VIT_18s0001g14670	LOC100266143" NA "A5CAU5" "Gene.Ontology..molecular.function." "GO:0003924" "GTPase activity"
147 "B_shape" 18 12709493 "M_18_12709493" 5.98011026413134 12684493 12734493 12718751 12724261 "Vitvi18g01149" "RVX03425.1Rac-like GTP-binding protein RAC1" 9258 "VIT_18s0001g14670	LOC100266143" NA "A5CAU5" "Gene.Ontology..molecular.function." "GO:0019901" "protein kinase binding"
148 "B_shape" 18 12709493 "M_18_12709493" 5.98011026413134 12684493 12734493 12698063 12699524 "Vitvi18g02812" "XP_003634392.1PREDICTED: uncharacterized protein LOC100249003" 9969 "VIT_18s0001g14640	LOC100249003" NA NA NA NA NA
149 "B_shape" 18 12709493 "M_18_12709493" 5.98011026413134 12684493 12734493 12699537 12707506 "Vitvi18g02813" "XP_003634465.2 DNA-directed RNA polymerase I subunit RPA12 isoform X1" 1987 "VIT_18s0001g14650	LOC100853901" NA "F6H1M5" "Gene.Ontology..biological.process." "GO:0006379" "mRNA cleavage"
150 "B_shape" 18 12709493 "M_18_12709493" 5.98011026413134 12684493 12734493 12699537 12707506 "Vitvi18g02813" "XP_003634465.2 DNA-directed RNA polymerase I subunit RPA12 isoform X1" 1987 "VIT_18s0001g14650	LOC100853901" NA "F6H1M5" "Gene.Ontology..biological.process." "GO:0006363" "termination of RNA polymerase I transcription"
151 "B_shape" 18 12709493 "M_18_12709493" 5.98011026413134 12684493 12734493 12699537 12707506 "Vitvi18g02813" "XP_003634465.2 DNA-directed RNA polymerase I subunit RPA12 isoform X1" 1987 "VIT_18s0001g14650	LOC100853901" NA "F6H1M5" "Gene.Ontology..cellular.component." "GO:0005736" "RNA polymerase I complex"
152 "B_shape" 18 12709493 "M_18_12709493" 5.98011026413134 12684493 12734493 12699537 12707506 "Vitvi18g02813" "XP_003634465.2 DNA-directed RNA polymerase I subunit RPA12 isoform X1" 1987 "VIT_18s0001g14650	LOC100853901" NA "F6H1M5" "Gene.Ontology..molecular.function." "GO:0003899" "DNA-directed 5-3 RNA polymerase activity"
153 "B_shape" 18 12709493 "M_18_12709493" 5.98011026413134 12684493 12734493 12699537 12707506 "Vitvi18g02813" "XP_003634465.2 DNA-directed RNA polymerase I subunit RPA12 isoform X1" 1987 "VIT_18s0001g14650	LOC100853901" NA "F6H1M5" "Gene.Ontology..molecular.function." "GO:0003676" "nucleic acid binding"
154 "B_shape" 18 12709493 "M_18_12709493" 5.98011026413134 12684493 12734493 12699537 12707506 "Vitvi18g02813" "XP_003634465.2 DNA-directed RNA polymerase I subunit RPA12 isoform X1" 1987 "VIT_18s0001g14650	LOC100853901" NA "F6H1M5" "Gene.Ontology..molecular.function." "GO:0008270" "zinc ion binding"
155 "B_weight" 15 485443 "M_15_485443" 7.72448481436787 460443 510443 465016 502021 "Vitvi15g00014" "XP_002275285.1 TATA-binding protein-associated factor BTAF1 isoform X2" 0 "VIT_15s0024g00350	LOC100247209" NA "F6I5H6" "Gene.Ontology..cellular.component." "GO:0005634" "nucleus"
156 "B_weight" 15 485443 "M_15_485443" 7.72448481436787 460443 510443 465016 502021 "Vitvi15g00014" "XP_002275285.1 TATA-binding protein-associated factor BTAF1 isoform X2" 0 "VIT_15s0024g00350	LOC100247209" NA "F6I5H6" "Gene.Ontology..molecular.function." "GO:0005524" "ATP binding"
157 "B_weight" 15 485443 "M_15_485443" 7.72448481436787 460443 510443 465016 502021 "Vitvi15g00014" "XP_002275285.1 TATA-binding protein-associated factor BTAF1 isoform X2" 0 "VIT_15s0024g00350	LOC100247209" NA "F6I5H6" "Gene.Ontology..molecular.function." "GO:0016887" "ATP hydrolysis activity"
158 "B_weight" 15 485443 "M_15_485443" 7.72448481436787 460443 510443 465016 502021 "Vitvi15g00014" "XP_002275285.1 TATA-binding protein-associated factor BTAF1 isoform X2" 0 "VIT_15s0024g00350	LOC100247209" NA "F6I5H6" "Gene.Ontology..molecular.function." "GO:0008094" "ATP-dependent activity	acting on DNA"
159 "B_weight" 15 485443 "M_15_485443" 7.72448481436787 460443 510443 465016 502021 "Vitvi15g00014" "XP_002275285.1 TATA-binding protein-associated factor BTAF1 isoform X2" 0 "VIT_15s0024g00350	LOC100247209" NA "F6I5H6" "Gene.Ontology..molecular.function." "GO:0140658" "ATP-dependent chromatin remodeler activity"
160 "B_weight" 15 485443 "M_15_485443" 7.72448481436787 460443 510443 465016 502021 "Vitvi15g00014" "XP_002275285.1 TATA-binding protein-associated factor BTAF1 isoform X2" 0 "VIT_15s0024g00350	LOC100247209" NA "F6I5H6" "Gene.Ontology..molecular.function." "GO:0003677" "DNA binding"
161 "B_weight" 15 485443 "M_15_485443" 7.72448481436787 460443 510443 465016 502021 "Vitvi15g00014" "XP_002275285.1 TATA-binding protein-associated factor BTAF1 isoform X2" 0 "VIT_15s0024g00350	LOC100247209" NA "F6I5H6" "Gene.Ontology..molecular.function." "GO:0017025" "TBP-class protein binding"
162 "B_width" 2 2926867 "M_02_2926867" 7.632203402596 2901867 2951867 2886776 2931532 "Vitvi02g00329" "XP_010660765.1 lysine-specific demethylase 5B isoform X3" 0 "VIT_02s0025g03560	LOC100261599	TC69234" NA "A0A438JJ64" "Gene.Ontology..biological.process." "GO:0032259" "methylation"
163 "B_width" 2 2926867 "M_02_2926867" 7.632203402596 2901867 2951867 2886776 2931532 "Vitvi02g00329" "XP_010660765.1 lysine-specific demethylase 5B isoform X3" 0 "VIT_02s0025g03560	LOC100261599	TC69234" NA "A0A438JJ64" "Gene.Ontology..biological.process." "GO:0006355" "regulation of DNA-templated transcription"
164 "B_width" 2 2926867 "M_02_2926867" 7.632203402596 2901867 2951867 2886776 2931532 "Vitvi02g00329" "XP_010660765.1 lysine-specific demethylase 5B isoform X3" 0 "VIT_02s0025g03560	LOC100261599	TC69234" NA "A0A438JJ64" "Gene.Ontology..cellular.component." "GO:0005634" "nucleus"
165 "B_width" 2 2926867 "M_02_2926867" 7.632203402596 2901867 2951867 2886776 2931532 "Vitvi02g00329" "XP_010660765.1 lysine-specific demethylase 5B isoform X3" 0 "VIT_02s0025g03560	LOC100261599	TC69234" NA "A0A438JJ64" "Gene.Ontology..molecular.function." "GO:0003677" "DNA binding"
166 "B_width" 2 2926867 "M_02_2926867" 7.632203402596 2901867 2951867 2886776 2931532 "Vitvi02g00329" "XP_010660765.1 lysine-specific demethylase 5B isoform X3" 0 "VIT_02s0025g03560	LOC100261599	TC69234" NA "A0A438JJ64" "Gene.Ontology..molecular.function." "GO:0046872" "metal ion binding"
167 "B_width" 2 2926867 "M_02_2926867" 7.632203402596 2901867 2951867 2886776 2931532 "Vitvi02g00329" "XP_010660765.1 lysine-specific demethylase 5B isoform X3" 0 "VIT_02s0025g03560	LOC100261599	TC69234" NA "A0A438JJ64" "Gene.Ontology..molecular.function." "GO:0008168" "methyltransferase activity"
168 "B_width" 2 2926867 "M_02_2926867" 7.632203402596 2901867 2951867 2932834 2936056 "Vitvi02g00330" "XP_034704751.1putative pre-16S rRNA nuclease isoform X2" 5967 "VIT_02s0025g03570	LOC100266792" NA NA NA NA NA
169 "B_width" 5 872428 "M_05_872428" 5.99101110630554 847428 897428 858035 863113 "Vitvi05g00089" "XP_002276351.1 putative beta-D-xylosidase isoform X1" 9315 "VIT_05s0077g01280	LOC100249978" NA "F6H740" "Gene.Ontology..biological.process." "GO:0031222" "arabinan catabolic process"
170 "B_width" 5 872428 "M_05_872428" 5.99101110630554 847428 897428 858035 863113 "Vitvi05g00089" "XP_002276351.1 putative beta-D-xylosidase isoform X1" 9315 "VIT_05s0077g01280	LOC100249978" NA "F6H740" "Gene.Ontology..biological.process." "GO:0045493" "xylan catabolic process"
171 "B_width" 5 872428 "M_05_872428" 5.99101110630554 847428 897428 858035 863113 "Vitvi05g00089" "XP_002276351.1 putative beta-D-xylosidase isoform X1" 9315 "VIT_05s0077g01280	LOC100249978" NA "A0A438DWR0" "Gene.Ontology..biological.process." "GO:0045493" "xylan catabolic process"
172 "B_width" 5 872428 "M_05_872428" 5.99101110630554 847428 897428 858035 863113 "Vitvi05g00089" "XP_002276351.1 putative beta-D-xylosidase isoform X1" 9315 "VIT_05s0077g01280	LOC100249978" NA "F6H740" "Gene.Ontology..cellular.component." "GO:0005576" "extracellular region"
173 "B_width" 5 872428 "M_05_872428" 5.99101110630554 847428 897428 858035 863113 "Vitvi05g00089" "XP_002276351.1 putative beta-D-xylosidase isoform X1" 9315 "VIT_05s0077g01280	LOC100249978" NA "A0A438DWR0" "Gene.Ontology..cellular.component." "GO:0005576" "extracellular region"
174 "B_width" 5 872428 "M_05_872428" 5.99101110630554 847428 897428 858035 863113 "Vitvi05g00089" "XP_002276351.1 putative beta-D-xylosidase isoform X1" 9315 "VIT_05s0077g01280	LOC100249978" NA "F6H740" "Gene.Ontology..molecular.function." "GO:0046556" "alpha-L-arabinofuranosidase activity"
175 "B_width" 5 872428 "M_05_872428" 5.99101110630554 847428 897428 858035 863113 "Vitvi05g00089" "XP_002276351.1 putative beta-D-xylosidase isoform X1" 9315 "VIT_05s0077g01280	LOC100249978" NA "F6H740" "Gene.Ontology..molecular.function." "GO:0009044" "xylan 1	4-beta-xylosidase activity"
176 "B_width" 5 872428 "M_05_872428" 5.99101110630554 847428 897428 858035 863113 "Vitvi05g00089" "XP_002276351.1 putative beta-D-xylosidase isoform X1" 9315 "VIT_05s0077g01280	LOC100249978" NA "A0A438DWR0" "Gene.Ontology..molecular.function." "GO:0009044" "xylan 1	4-beta-xylosidase activity"
177 "B_width" 5 872428 "M_05_872428" 5.99101110630554 847428 897428 868859 873471 "Vitvi05g00090" NA 0 "VIT_05s0077g01270	LOC100244843" NA NA NA NA NA
178 "B_width" 5 872428 "M_05_872428" 5.99101110630554 847428 897428 876471 876732 "Vitvi05g00091" NA 4043 NA NA NA NA NA NA
179 "B_width" 6 4874960 "M_06_4874960" 7.66629546411807 4849960 4899960 4874372 4880988 "Vitvi06g00389" "XP_002284532.2 probable NOT transcription complex subunit VIP2 isoform X1" 0 "VIT_06s0004g03940	LOC100248449" NA "F6GTU9" "Gene.Ontology..biological.process." "GO:0000289" "nuclear-transcribed mRNA poly(A) tail shortening"
180 "B_width" 6 4874960 "M_06_4874960" 7.66629546411807 4849960 4899960 4874372 4880988 "Vitvi06g00389" "XP_002284532.2 probable NOT transcription complex subunit VIP2 isoform X1" 0 "VIT_06s0004g03940	LOC100248449" NA "F6GTU9" "Gene.Ontology..biological.process." "GO:0006355" "regulation of DNA-templated transcription"
181 "B_width" 6 4874960 "M_06_4874960" 7.66629546411807 4849960 4899960 4874372 4880988 "Vitvi06g00389" "XP_002284532.2 probable NOT transcription complex subunit VIP2 isoform X1" 0 "VIT_06s0004g03940	LOC100248449" NA "F6GTU9" "Gene.Ontology..cellular.component." "GO:0030015" "CCR4-NOT core complex"
182 "B_width" 6 4874960 "M_06_4874960" 7.66629546411807 4849960 4899960 4874372 4880988 "Vitvi06g00389" "XP_002284532.2 probable NOT transcription complex subunit VIP2 isoform X1" 0 "VIT_06s0004g03940	LOC100248449" NA "F6GTU9" "Gene.Ontology..cellular.component." "GO:0000932" "P-body"
183 "B_width" 6 4874960 "M_06_4874960" 7.66629546411807 4849960 4899960 4882268 4884185 "Vitvi06g00390" NA 7308 NA NA NA NA NA NA
184 "B_width" 6 4874960 "M_06_4874960" 7.66629546411807 4849960 4899960 4866844 4869598 "Vitvi06g01678" "CBI16211.3unnamed protein product	partial" 5362 "VIT_06s0004g03930	LOC100262108" NA "D7SKN3" "Gene.Ontology..cellular.component." "GO:0016020" "membrane"
185 "B_width" 6 4874960 "M_06_4874960" 7.66629546411807 4849960 4899960 4881432 4881813 "Vitvi06g01679" NA 6472 "VIT_06s0004g03950" NA NA NA NA NA
186 "B_width" 7 4139218 "M_07_4139218" 7.38646629890343 4114218 4164218 4132329 4139353 "Vitvi07g00394" "XP_002275221.1 dnaJ protein ERDJ3B" 0 "VIT_07s0005g01220	LOC100252105" NA "A5BIW0" "Gene.Ontology..biological.process." "GO:0042026" "protein refolding"
187 "B_width" 7 4139218 "M_07_4139218" 7.38646629890343 4114218 4164218 4132329 4139353 "Vitvi07g00394" "XP_002275221.1 dnaJ protein ERDJ3B" 0 "VIT_07s0005g01220	LOC100252105" NA "A5BIW0" "Gene.Ontology..cellular.component." "GO:0005737" "cytoplasm"
188 "B_width" 7 4139218 "M_07_4139218" 7.38646629890343 4114218 4164218 4132329 4139353 "Vitvi07g00394" "XP_002275221.1 dnaJ protein ERDJ3B" 0 "VIT_07s0005g01220	LOC100252105" NA "A5BIW0" "Gene.Ontology..molecular.function." "GO:0051087" "chaperone binding"
189 "B_width" 7 4139218 "M_07_4139218" 7.38646629890343 4114218 4164218 4132329 4139353 "Vitvi07g00394" "XP_002275221.1 dnaJ protein ERDJ3B" 0 "VIT_07s0005g01220	LOC100252105" NA "A5BIW0" "Gene.Ontology..molecular.function." "GO:0051082" "unfolded protein binding"
190 "B_width" 7 4139218 "M_07_4139218" 7.38646629890343 4114218 4164218 4139582 4143274 "Vitvi07g02218" "XP_002275286.1 transcription initiation factor TFIID subunit 13 isoform X1" 364 "VIT_07s0005g01230	LOC100246965" NA "A0A438IXP8" "Gene.Ontology..molecular.function." "GO:0046982" "protein heterodimerization activity"
191 "B_width" 8 17678111 "M_08_17678111" 8.21935788208292 17653111 17703111 17660071 17669411 "Vitvi08g01493" "XP_010654053.1 pleiotropic drug resistance protein 2" 8700 "VIT_08s0007g03710	LOC100264776" "PDR23" "F6HKJ0" "Gene.Ontology..cellular.component." "GO:0016020" "membrane"
192 "B_width" 8 17678111 "M_08_17678111" 8.21935788208292 17653111 17703111 17660071 17669411 "Vitvi08g01493" "XP_010654053.1 pleiotropic drug resistance protein 2" 8700 "VIT_08s0007g03710	LOC100264776" "PDR23" "F6HKJ0" "Gene.Ontology..molecular.function." "GO:0140359" "ABC-type transporter activity"
193 "B_width" 8 17678111 "M_08_17678111" 8.21935788208292 17653111 17703111 17660071 17669411 "Vitvi08g01493" "XP_010654053.1 pleiotropic drug resistance protein 2" 8700 "VIT_08s0007g03710	LOC100264776" "PDR23" "F6HKJ0" "Gene.Ontology..molecular.function." "GO:0005524" "ATP binding"
194 "B_width" 8 17678111 "M_08_17678111" 8.21935788208292 17653111 17703111 17672300 17674459 "Vitvi08g01494" "XP_034694887.1tyrosine-protein phosphatase RLPH2" 3652 "VIT_08s0007g03720	LOC100261391" NA "A0A438JSK6" "Gene.Ontology..molecular.function." "GO:0016787" "hydrolase activity"
195 "B_width" 8 17678111 "M_08_17678111" 8.21935788208292 17653111 17703111 17672300 17674459 "Vitvi08g01494" "XP_034694887.1tyrosine-protein phosphatase RLPH2" 3652 "VIT_08s0007g03720	LOC100261391" NA "F6HKI9" "Gene.Ontology..molecular.function." "GO:0016787" "hydrolase activity"
196 "B_width" 8 17678111 "M_08_17678111" 8.21935788208292 17653111 17703111 17676090 17676352 "Vitvi08g01495" NA 1759 "VIT_08s0007g03730" NA NA NA NA NA
197 "B_width" 8 17678111 "M_08_17678111" 8.21935788208292 17653111 17703111 17676410 17678357 "Vitvi08g01496" NA 0 "VIT_08s0007g03740" NA NA NA NA NA
198 "B_width" 8 17678111 "M_08_17678111" 8.21935788208292 17653111 17703111 17681264 17724664 "Vitvi08g01497" "XP_010654050.1 1	4-alpha-glucan-branching enzyme 2-2	chloroplastic/amyloplastic isoform X1" 3153 "VIT_08s0007g03750	LOC100254475" NA "D7TJ35" "Gene.Ontology..biological.process." "GO:0005975" "carbohydrate metabolic process"
199 "B_width" 8 17678111 "M_08_17678111" 8.21935788208292 17653111 17703111 17681264 17724664 "Vitvi08g01497" "XP_010654050.1 1	4-alpha-glucan-branching enzyme 2-2	chloroplastic/amyloplastic isoform X1" 3153 "VIT_08s0007g03750	LOC100254475" NA "D7TJ35" "Gene.Ontology..biological.process." "GO:0019252" "starch biosynthetic process"
200 "B_width" 8 17678111 "M_08_17678111" 8.21935788208292 17653111 17703111 17681264 17724664 "Vitvi08g01497" "XP_010654050.1 1	4-alpha-glucan-branching enzyme 2-2	chloroplastic/amyloplastic isoform X1" 3153 "VIT_08s0007g03750	LOC100254475" NA "D7TJ35" "Gene.Ontology..biological.process." "GO:0005982" "starch metabolic process"
201 "B_width" 8 17678111 "M_08_17678111" 8.21935788208292 17653111 17703111 17681264 17724664 "Vitvi08g01497" "XP_010654050.1 1	4-alpha-glucan-branching enzyme 2-2	chloroplastic/amyloplastic isoform X1" 3153 "VIT_08s0007g03750	LOC100254475" NA "D7TJ35" "Gene.Ontology..cellular.component." "GO:0009501" "amyloplast"
202 "B_width" 8 17678111 "M_08_17678111" 8.21935788208292 17653111 17703111 17681264 17724664 "Vitvi08g01497" "XP_010654050.1 1	4-alpha-glucan-branching enzyme 2-2	chloroplastic/amyloplastic isoform X1" 3153 "VIT_08s0007g03750	LOC100254475" NA "D7TJ35" "Gene.Ontology..cellular.component." "GO:0005737" "cytoplasm"
203 "B_width" 8 17678111 "M_08_17678111" 8.21935788208292 17653111 17703111 17681264 17724664 "Vitvi08g01497" "XP_010654050.1 1	4-alpha-glucan-branching enzyme 2-2	chloroplastic/amyloplastic isoform X1" 3153 "VIT_08s0007g03750	LOC100254475" NA "D7TJ35" "Gene.Ontology..molecular.function." "GO:0003844" "1	4-alpha-glucan branching enzyme activity"
204 "B_width" 8 17678111 "M_08_17678111" 8.21935788208292 17653111 17703111 17681264 17724664 "Vitvi08g01497" "XP_010654050.1 1	4-alpha-glucan-branching enzyme 2-2	chloroplastic/amyloplastic isoform X1" 3153 "VIT_08s0007g03750	LOC100254475" NA "D7TJ35" "Gene.Ontology..molecular.function." "GO:0102752" "1	4-alpha-glucan branching enzyme activity (using a glucosylated glycogenin as primer for glycogen synthesis)"
205 "B_width" 8 17678111 "M_08_17678111" 8.21935788208292 17653111 17703111 17681264 17724664 "Vitvi08g01497" "XP_010654050.1 1	4-alpha-glucan-branching enzyme 2-2	chloroplastic/amyloplastic isoform X1" 3153 "VIT_08s0007g03750	LOC100254475" NA "D7TJ35" "Gene.Ontology..molecular.function." "GO:0043169" "cation binding"
206 "B_width" 8 17678111 "M_08_17678111" 8.21935788208292 17653111 17703111 17681264 17724664 "Vitvi08g01497" "XP_010654050.1 1	4-alpha-glucan-branching enzyme 2-2	chloroplastic/amyloplastic isoform X1" 3153 "VIT_08s0007g03750	LOC100254475" NA "D7TJ35" "Gene.Ontology..molecular.function." "GO:0004553" "hydrolase activity	hydrolyzing O-glycosyl compounds"
207 "B_width" 8 20850513 "M_08_20850513" 7.1151570044552 20825513 20875513 20837623 20841031 "Vitvi08g01794" "RVW46980.1IQ domain-containing protein IQM6" 9482 "VIT_08s0007g07190	LOC100241826" NA NA NA NA NA
208 "B_width" 8 20850513 "M_08_20850513" 7.1151570044552 20825513 20875513 20842511 20848142 "Vitvi08g01795" "XP_002276728.2 homogentisate solanesyltransferase	chloroplastic" 2371 "VIT_08s0007g07200	LOC100264108" NA "D7TI83" "Gene.Ontology..cellular.component." "GO:0031969" "chloroplast membrane"
209 "B_width" 8 20850513 "M_08_20850513" 7.1151570044552 20825513 20875513 20842511 20848142 "Vitvi08g01795" "XP_002276728.2 homogentisate solanesyltransferase	chloroplastic" 2371 "VIT_08s0007g07200	LOC100264108" NA "D7TI83" "Gene.Ontology..molecular.function." "GO:0004659" "prenyltransferase activity"
210 "B_width" 8 20850513 "M_08_20850513" 7.1151570044552 20825513 20875513 20856624 20861113 "Vitvi08g01796" "XP_002281538.1 40S ribosomal protein S5" 6111 "VIT_08s0007g07220	LOC100243591" NA "F6HLE8" "Gene.Ontology..biological.process." "GO:0000028" "ribosomal small subunit assembly"
211 "B_width" 8 20850513 "M_08_20850513" 7.1151570044552 20825513 20875513 20856624 20861113 "Vitvi08g01796" "XP_002281538.1 40S ribosomal protein S5" 6111 "VIT_08s0007g07220	LOC100243591" NA "F6HLE8" "Gene.Ontology..biological.process." "GO:0006412" "translation"
212 "B_width" 8 20850513 "M_08_20850513" 7.1151570044552 20825513 20875513 20856624 20861113 "Vitvi08g01796" "XP_002281538.1 40S ribosomal protein S5" 6111 "VIT_08s0007g07220	LOC100243591" NA "F6HLE8" "Gene.Ontology..cellular.component." "GO:0022627" "cytosolic small ribosomal subunit"
213 "B_width" 8 20850513 "M_08_20850513" 7.1151570044552 20825513 20875513 20856624 20861113 "Vitvi08g01796" "XP_002281538.1 40S ribosomal protein S5" 6111 "VIT_08s0007g07220	LOC100243591" NA "F6HLE8" "Gene.Ontology..cellular.component." "GO:0005840" "ribosome"
214 "B_width" 8 20850513 "M_08_20850513" 7.1151570044552 20825513 20875513 20856624 20861113 "Vitvi08g01796" "XP_002281538.1 40S ribosomal protein S5" 6111 "VIT_08s0007g07220	LOC100243591" NA "F6HLE8" "Gene.Ontology..molecular.function." "GO:0003729" "mRNA binding"
215 "B_width" 8 20850513 "M_08_20850513" 7.1151570044552 20825513 20875513 20856624 20861113 "Vitvi08g01796" "XP_002281538.1 40S ribosomal protein S5" 6111 "VIT_08s0007g07220	LOC100243591" NA "F6HLE8" "Gene.Ontology..molecular.function." "GO:0019843" "rRNA binding"
216 "B_width" 8 20850513 "M_08_20850513" 7.1151570044552 20825513 20875513 20856624 20861113 "Vitvi08g01796" "XP_002281538.1 40S ribosomal protein S5" 6111 "VIT_08s0007g07220	LOC100243591" NA "F6HLE8" "Gene.Ontology..molecular.function." "GO:0003735" "structural constituent of ribosome"
217 "B_width" 8 20850513 "M_08_20850513" 7.1151570044552 20825513 20875513 20848483 20853959 "Vitvi08g02367" "XP_002281508.3 40S ribosomal protein S28" 0 "VIT_08s0007g07210	LOC100246987	LOC100241860" NA "F6HLE9" "Gene.Ontology..biological.process." "GO:0030490" "maturation of SSU-rRNA"
218 "B_width" 8 20850513 "M_08_20850513" 7.1151570044552 20825513 20875513 20848483 20853959 "Vitvi08g02367" "XP_002281508.3 40S ribosomal protein S28" 0 "VIT_08s0007g07210	LOC100246987	LOC100241860" NA "F6HLE9" "Gene.Ontology..biological.process." "GO:0000028" "ribosomal small subunit assembly"
219 "B_width" 8 20850513 "M_08_20850513" 7.1151570044552 20825513 20875513 20848483 20853959 "Vitvi08g02367" "XP_002281508.3 40S ribosomal protein S28" 0 "VIT_08s0007g07210	LOC100246987	LOC100241860" NA "F6HLE9" "Gene.Ontology..biological.process." "GO:0006412" "translation"
220 "B_width" 8 20850513 "M_08_20850513" 7.1151570044552 20825513 20875513 20848483 20853959 "Vitvi08g02367" "XP_002281508.3 40S ribosomal protein S28" 0 "VIT_08s0007g07210	LOC100246987	LOC100241860" NA "F6HLE9" "Gene.Ontology..cellular.component." "GO:0022627" "cytosolic small ribosomal subunit"
221 "B_width" 8 20850513 "M_08_20850513" 7.1151570044552 20825513 20875513 20848483 20853959 "Vitvi08g02367" "XP_002281508.3 40S ribosomal protein S28" 0 "VIT_08s0007g07210	LOC100246987	LOC100241860" NA "F6HLE9" "Gene.Ontology..molecular.function." "GO:0003735" "structural constituent of ribosome"
222 "B_width" 11 4447151 "M_11_4447151" 19.1004994404155 4422151 4472151 4444763 4448289 "Vitvi11g00454" "XP_010656420.1 protein NRT1/ PTR FAMILY 6.2 isoform X2" 0 "VIT_11s0016g05170	LOC100268060" NA "D7TC02" "Gene.Ontology..biological.process." "GO:0006857" "oligopeptide transport"
223 "B_width" 11 4447151 "M_11_4447151" 19.1004994404155 4422151 4472151 4444763 4448289 "Vitvi11g00454" "XP_010656420.1 protein NRT1/ PTR FAMILY 6.2 isoform X2" 0 "VIT_11s0016g05170	LOC100268060" NA "D7TC02" "Gene.Ontology..biological.process." "GO:0055085" "transmembrane transport"
224 "B_width" 11 4447151 "M_11_4447151" 19.1004994404155 4422151 4472151 4444763 4448289 "Vitvi11g00454" "XP_010656420.1 protein NRT1/ PTR FAMILY 6.2 isoform X2" 0 "VIT_11s0016g05170	LOC100268060" NA "A0A438C0R2" "Gene.Ontology..biological.process." "GO:0006857" "oligopeptide transport"
225 "B_width" 11 4447151 "M_11_4447151" 19.1004994404155 4422151 4472151 4444763 4448289 "Vitvi11g00454" "XP_010656420.1 protein NRT1/ PTR FAMILY 6.2 isoform X2" 0 "VIT_11s0016g05170	LOC100268060" NA "D7TC02" "Gene.Ontology..cellular.component." "GO:0016020" "membrane"
226 "B_width" 11 4447151 "M_11_4447151" 19.1004994404155 4422151 4472151 4444763 4448289 "Vitvi11g00454" "XP_010656420.1 protein NRT1/ PTR FAMILY 6.2 isoform X2" 0 "VIT_11s0016g05170	LOC100268060" NA "A0A438C0R2" "Gene.Ontology..cellular.component." "GO:0016020" "membrane"
227 "B_width" 11 4447151 "M_11_4447151" 19.1004994404155 4422151 4472151 4444763 4448289 "Vitvi11g00454" "XP_010656420.1 protein NRT1/ PTR FAMILY 6.2 isoform X2" 0 "VIT_11s0016g05170	LOC100268060" NA "A0A438JPX3" "Gene.Ontology..cellular.component." "GO:0016020" "membrane"
228 "B_width" 11 4447151 "M_11_4447151" 19.1004994404155 4422151 4472151 4444763 4448289 "Vitvi11g00454" "XP_010656420.1 protein NRT1/ PTR FAMILY 6.2 isoform X2" 0 "VIT_11s0016g05170	LOC100268060" NA "D7TC02" "Gene.Ontology..molecular.function." "GO:0022857" "transmembrane transporter activity"
229 "B_width" 11 4447151 "M_11_4447151" 19.1004994404155 4422151 4472151 4444763 4448289 "Vitvi11g00454" "XP_010656420.1 protein NRT1/ PTR FAMILY 6.2 isoform X2" 0 "VIT_11s0016g05170	LOC100268060" NA "A0A438C0R2" "Gene.Ontology..molecular.function." "GO:0022857" "transmembrane transporter activity"
230 "B_width" 11 4447151 "M_11_4447151" 19.1004994404155 4422151 4472151 4444763 4448289 "Vitvi11g00454" "XP_010656420.1 protein NRT1/ PTR FAMILY 6.2 isoform X2" 0 "VIT_11s0016g05170	LOC100268060" NA "A0A438JPX3" "Gene.Ontology..molecular.function." "GO:0022857" "transmembrane transporter activity"
231 "B_width" 11 4447151 "M_11_4447151" 19.1004994404155 4422151 4472151 4455956 4456564 "Vitvi11g00455" NA 8805 "LOC104880682" NA NA NA NA NA
232 "B_width" 17 6092969 "M_17_6092969" 6.31936889204374 6067969 6117969 6088018 6090641 "Vitvi17g00516" "XP_010663424.1 protein NUCLEAR FUSION DEFECTIVE 4" 2328 "VIT_17s0000g05460	LOC100250053" NA "F6GTB9" "Gene.Ontology..cellular.component." "GO:0016020" "membrane"
233 "B_width" 17 6092969 "M_17_6092969" 6.31936889204374 6067969 6117969 6088018 6090641 "Vitvi17g00516" "XP_010663424.1 protein NUCLEAR FUSION DEFECTIVE 4" 2328 "VIT_17s0000g05460	LOC100250053" NA "F6GTB9" "Gene.Ontology..molecular.function." "GO:0022857" "transmembrane transporter activity"
234 "B_width" 17 6092969 "M_17_6092969" 6.31936889204374 6067969 6117969 6090734 6093282 "Vitvi17g00518" "XP_002266530.2 protein NUCLEAR FUSION DEFECTIVE 4" 0 "VIT_17s0000g05470	LOC100244916" NA NA NA NA NA
235 "B_width" 17 6092969 "M_17_6092969" 6.31936889204374 6067969 6117969 6100801 6112636 "Vitvi17g00519" "XP_002266572.2 zinc finger protein BRUTUS-like At1g18910 isoform X1" 7832 "VIT_17s0000g05480	LOC100267228" NA "F6GTB7" "Gene.Ontology..biological.process." "GO:0055072" "iron ion homeostasis"
236 "B_width" 17 6092969 "M_17_6092969" 6.31936889204374 6067969 6117969 6100801 6112636 "Vitvi17g00519" "XP_002266572.2 zinc finger protein BRUTUS-like At1g18910 isoform X1" 7832 "VIT_17s0000g05480	LOC100267228" NA "F6GTB7" "Gene.Ontology..biological.process." "GO:0016567" "protein ubiquitination"
237 "B_width" 17 6092969 "M_17_6092969" 6.31936889204374 6067969 6117969 6100801 6112636 "Vitvi17g00519" "XP_002266572.2 zinc finger protein BRUTUS-like At1g18910 isoform X1" 7832 "VIT_17s0000g05480	LOC100267228" NA "F6GTB7" "Gene.Ontology..biological.process." "GO:0006511" "ubiquitin-dependent protein catabolic process"
238 "B_width" 17 6092969 "M_17_6092969" 6.31936889204374 6067969 6117969 6100801 6112636 "Vitvi17g00519" "XP_002266572.2 zinc finger protein BRUTUS-like At1g18910 isoform X1" 7832 "VIT_17s0000g05480	LOC100267228" NA "F6GTB7" "Gene.Ontology..cellular.component." "GO:0005634" "nucleus"
239 "B_width" 17 6092969 "M_17_6092969" 6.31936889204374 6067969 6117969 6100801 6112636 "Vitvi17g00519" "XP_002266572.2 zinc finger protein BRUTUS-like At1g18910 isoform X1" 7832 "VIT_17s0000g05480	LOC100267228" NA "F6GTB7" "Gene.Ontology..molecular.function." "GO:0061630" "ubiquitin protein ligase activity"
240 "B_width" 17 6092969 "M_17_6092969" 6.31936889204374 6067969 6117969 6100801 6112636 "Vitvi17g00519" "XP_002266572.2 zinc finger protein BRUTUS-like At1g18910 isoform X1" 7832 "VIT_17s0000g05480	LOC100267228" NA "F6GTB7" "Gene.Ontology..molecular.function." "GO:0008270" "zinc ion binding"
241 "B_width" 17 6092969 "M_17_6092969" 6.31936889204374 6067969 6117969 6100801 6112636 "Vitvi17g00519" "XP_002266572.2 zinc finger protein BRUTUS-like At1g18910 isoform X1" 7832 "VIT_17s0000g05480	LOC100267228" NA "A0A438I364" "Gene.Ontology..molecular.function." "GO:0008270" "zinc ion binding"
242 "B_width" 18 25163895 "M_18_25163895" 5.4873707084974 25138895 25188895 25153661 25154005 "Vitvi18g01774" NA 9890 NA NA NA NA NA NA
243 "B_width" 18 25163895 "M_18_25163895" 5.4873707084974 25138895 25188895 25162572 25162781 "Vitvi18g01775" "CBI18290.3unnamed protein product	partial" 1114 "VIT_18s0075g00650" NA "D7SRK9" "Gene.Ontology..molecular.function." "GO:0003723" "RNA binding"
244 "B_width" 18 26686497 "M_18_26686497" 6.33240303701787 26661497 26711497 26684007 26684543 "Vitvi18g01879" NA 1954 NA NA NA NA NA NA
245 "B_width" 18 26686497 "M_18_26686497" 6.33240303701787 26661497 26711497 26685450 26685890 "Vitvi18g01880" NA 607 NA NA NA NA NA NA
246 "B_width" 18 26686497 "M_18_26686497" 6.33240303701787 26661497 26711497 26686202 26689010 "Vitvi18g01881" NA 0 NA NA NA NA NA NA
247 "B_width" 18 7568138 "M_18_7568138" 6.65656192712308 7543138 7593138 7559597 7566048 "Vitvi18g00658" "XP_002283331.1PREDICTED: uncharacterized protein LOC100255829" 2090 "VIT_18s0001g09080	LOC100255829	VVTU26950_at" NA NA NA NA NA
248 "B_width" 18 7568138 "M_18_7568138" 6.65656192712308 7543138 7593138 7566258 7569958 "Vitvi18g00659" "RVW56123.1Protein NPGR1" 0 "VIT_18s0001g09090	LOC100241952" NA NA NA NA NA
249 "B_width" 18 7568138 "M_18_7568138" 6.65656192712308 7543138 7593138 7574547 7580139 "Vitvi18g00660" "XP_010664514.1 DNA excision repair protein ERCC-8 isoform X1" 6409 "VIT_18s0001g09100	LOC100247086" NA "E0CP23" "Gene.Ontology..biological.process." "GO:0043161" "proteasome-mediated ubiquitin-dependent protein catabolic process"
250 "B_width" 18 7568138 "M_18_7568138" 6.65656192712308 7543138 7593138 7574547 7580139 "Vitvi18g00660" "XP_010664514.1 DNA excision repair protein ERCC-8 isoform X1" 6409 "VIT_18s0001g09100	LOC100247086" NA "E0CP23" "Gene.Ontology..biological.process." "GO:0000209" "protein polyubiquitination"
251 "B_width" 18 7568138 "M_18_7568138" 6.65656192712308 7543138 7593138 7574547 7580139 "Vitvi18g00660" "XP_010664514.1 DNA excision repair protein ERCC-8 isoform X1" 6409 "VIT_18s0001g09100	LOC100247086" NA "E0CP23" "Gene.Ontology..biological.process." "GO:0006283" "transcription-coupled nucleotide-excision repair"
252 "B_width" 18 7568138 "M_18_7568138" 6.65656192712308 7543138 7593138 7574547 7580139 "Vitvi18g00660" "XP_010664514.1 DNA excision repair protein ERCC-8 isoform X1" 6409 "VIT_18s0001g09100	LOC100247086" NA "E0CP23" "Gene.Ontology..cellular.component." "GO:0031464" "Cul4A-RING E3 ubiquitin ligase complex"
253 "B_width" 18 7568138 "M_18_7568138" 6.65656192712308 7543138 7593138 7574547 7580139 "Vitvi18g00660" "XP_010664514.1 DNA excision repair protein ERCC-8 isoform X1" 6409 "VIT_18s0001g09100	LOC100247086" NA "E0CP23" "Gene.Ontology..cellular.component." "GO:0000109" "nucleotide-excision repair complex"
254 "H_cluster" 2 351130 "M_02_351130" 5.23525994587737 326130 376130 333240 346239 "Vitvi02g00041" "XP_010658412.1PREDICTED: uncharacterized protein LOC100260315 isoform X1" 4891 "VIT_02s0025g00440	LOC100260315	VVTU38281_at" NA "F6HUN5" "Gene.Ontology..cellular.component." "GO:0005737" "cytoplasm"
255 "H_cluster" 2 351130 "M_02_351130" 5.23525994587737 326130 376130 349796 356484 "Vitvi02g00042" "XP_019081532.1 protein SGT1 homolog isoform X1" 0 "VIT_02s0025g00450	LOC100265531" NA "A0A438J5F9" "Gene.Ontology..molecular.function." "GO:0051087" "chaperone binding"
256 "H_cluster" 2 351130 "M_02_351130" 5.23525994587737 326130 376130 357075 357786 "Vitvi02g01316" NA 5945 "LOC104881117" NA NA NA NA NA
257 "H_cluster" 4 20111668 "M_04_20111668" 7.13848810939399 20086668 20136668 20098829 20108889 "Vitvi04g01436" "XP_010649053.1 zinc finger CCCH domain-containing protein 30" 2779 "VIT_04s0023g03180	LOC104879131" NA "F6GWN9" "Gene.Ontology..molecular.function." "GO:0046872" "metal ion binding"
258 "H_cluster" 4 20111668 "M_04_20111668" 7.13848810939399 20086668 20136668 20109346 20112709 "Vitvi04g01437" "XP_002269631.1 peptidyl-prolyl cis-trans isomerase Pin1" 0 "VIT_04s0023g03190	LOC100242075" NA "A0A438EUY4" "Gene.Ontology..cellular.component." "GO:0016020" "membrane"
259 "H_cluster" 4 20111668 "M_04_20111668" 7.13848810939399 20086668 20136668 20109346 20112709 "Vitvi04g01437" "XP_002269631.1 peptidyl-prolyl cis-trans isomerase Pin1" 0 "VIT_04s0023g03190	LOC100242075" NA "D7SP13" "Gene.Ontology..cellular.component." "GO:0005829" "cytosol"
260 "H_cluster" 4 20111668 "M_04_20111668" 7.13848810939399 20086668 20136668 20109346 20112709 "Vitvi04g01437" "XP_002269631.1 peptidyl-prolyl cis-trans isomerase Pin1" 0 "VIT_04s0023g03190	LOC100242075" NA "D7SP13" "Gene.Ontology..cellular.component." "GO:0005634" "nucleus"
261 "H_cluster" 4 20111668 "M_04_20111668" 7.13848810939399 20086668 20136668 20109346 20112709 "Vitvi04g01437" "XP_002269631.1 peptidyl-prolyl cis-trans isomerase Pin1" 0 "VIT_04s0023g03190	LOC100242075" NA "A0A438EUW9" "Gene.Ontology..molecular.function." "GO:0003755" "peptidyl-prolyl cis-trans isomerase activity"
262 "H_cluster" 4 20111668 "M_04_20111668" 7.13848810939399 20086668 20136668 20109346 20112709 "Vitvi04g01437" "XP_002269631.1 peptidyl-prolyl cis-trans isomerase Pin1" 0 "VIT_04s0023g03190	LOC100242075" NA "A0A438EUY4" "Gene.Ontology..molecular.function." "GO:0003755" "peptidyl-prolyl cis-trans isomerase activity"
263 "H_cluster" 4 20111668 "M_04_20111668" 7.13848810939399 20086668 20136668 20109346 20112709 "Vitvi04g01437" "XP_002269631.1 peptidyl-prolyl cis-trans isomerase Pin1" 0 "VIT_04s0023g03190	LOC100242075" NA "D7SP13" "Gene.Ontology..molecular.function." "GO:0003755" "peptidyl-prolyl cis-trans isomerase activity"
264 "H_cluster" 4 20111668 "M_04_20111668" 7.13848810939399 20086668 20136668 20109346 20112709 "Vitvi04g01437" "XP_002269631.1 peptidyl-prolyl cis-trans isomerase Pin1" 0 "VIT_04s0023g03190	LOC100242075" NA "A0A438K671" "Gene.Ontology..molecular.function." "GO:0003755" "peptidyl-prolyl cis-trans isomerase activity"
265 "H_cluster" 4 20111668 "M_04_20111668" 7.13848810939399 20086668 20136668 20119653 20127610 "Vitvi04g01438" "XP_002269473.1 peptide methionine sulfoxide reductase A5" 7985 "VIT_04s0023g03200	LOC100241959" NA "D7SP12" "Gene.Ontology..biological.process." "GO:0034599" "cellular response to oxidative stress"
266 "H_cluster" 4 20111668 "M_04_20111668" 7.13848810939399 20086668 20136668 20119653 20127610 "Vitvi04g01438" "XP_002269473.1 peptide methionine sulfoxide reductase A5" 7985 "VIT_04s0023g03200	LOC100241959" NA "D7SP12" "Gene.Ontology..cellular.component." "GO:0005737" "cytoplasm"
267 "H_cluster" 4 20111668 "M_04_20111668" 7.13848810939399 20086668 20136668 20119653 20127610 "Vitvi04g01438" "XP_002269473.1 peptide methionine sulfoxide reductase A5" 7985 "VIT_04s0023g03200	LOC100241959" NA "D7SP12" "Gene.Ontology..molecular.function." "GO:0036456" "L-methionine-(S)-S-oxide reductase activity"
268 "H_cluster" 4 20111668 "M_04_20111668" 7.13848810939399 20086668 20136668 20119653 20127610 "Vitvi04g01438" "XP_002269473.1 peptide methionine sulfoxide reductase A5" 7985 "VIT_04s0023g03200	LOC100241959" NA "D7SP12" "Gene.Ontology..molecular.function." "GO:0008113" "peptide-methionine (S)-S-oxide reductase activity"
269 "H_cluster" 8 18000198 "M_08_18000198" 5.6653620526444 17975198 18025198 17991842 17993032 "Vitvi08g01521" "NP_001268192.1type II peroxiredoxin E" 7166 "VIT_08s0007g03970	LOC100264932" NA "A0A438JST1" "Gene.Ontology..biological.process." "GO:0034599" "cellular response to oxidative stress"
270 "H_cluster" 8 18000198 "M_08_18000198" 5.6653620526444 17975198 18025198 17991842 17993032 "Vitvi08g01521" "NP_001268192.1type II peroxiredoxin E" 7166 "VIT_08s0007g03970	LOC100264932" NA "F6HKH2" "Gene.Ontology..biological.process." "GO:0045454" "cell redox homeostasis"
271 "H_cluster" 8 18000198 "M_08_18000198" 5.6653620526444 17975198 18025198 17991842 17993032 "Vitvi08g01521" "NP_001268192.1type II peroxiredoxin E" 7166 "VIT_08s0007g03970	LOC100264932" NA "F6HKH2" "Gene.Ontology..biological.process." "GO:0034599" "cellular response to oxidative stress"
272 "H_cluster" 8 18000198 "M_08_18000198" 5.6653620526444 17975198 18025198 17991842 17993032 "Vitvi08g01521" "NP_001268192.1type II peroxiredoxin E" 7166 "VIT_08s0007g03970	LOC100264932" NA "F6HKH2" "Gene.Ontology..biological.process." "GO:0042744" "hydrogen peroxide catabolic process"
273 "H_cluster" 8 18000198 "M_08_18000198" 5.6653620526444 17975198 18025198 17991842 17993032 "Vitvi08g01521" "NP_001268192.1type II peroxiredoxin E" 7166 "VIT_08s0007g03970	LOC100264932" NA "G1JT87" "Gene.Ontology..biological.process." "GO:0034599" "cellular response to oxidative stress"
274 "H_cluster" 8 18000198 "M_08_18000198" 5.6653620526444 17975198 18025198 17991842 17993032 "Vitvi08g01521" "NP_001268192.1type II peroxiredoxin E" 7166 "VIT_08s0007g03970	LOC100264932" NA "F6HKH2" "Gene.Ontology..cellular.component." "GO:0005737" "cytoplasm"
275 "H_cluster" 8 18000198 "M_08_18000198" 5.6653620526444 17975198 18025198 17991842 17993032 "Vitvi08g01521" "NP_001268192.1type II peroxiredoxin E" 7166 "VIT_08s0007g03970	LOC100264932" NA "A0A438JST1" "Gene.Ontology..molecular.function." "GO:0008379" "thioredoxin peroxidase activity"
276 "H_cluster" 8 18000198 "M_08_18000198" 5.6653620526444 17975198 18025198 17991842 17993032 "Vitvi08g01521" "NP_001268192.1type II peroxiredoxin E" 7166 "VIT_08s0007g03970	LOC100264932" NA "F6HKH2" "Gene.Ontology..molecular.function." "GO:0008379" "thioredoxin peroxidase activity"
277 "H_cluster" 8 18000198 "M_08_18000198" 5.6653620526444 17975198 18025198 17991842 17993032 "Vitvi08g01521" "NP_001268192.1type II peroxiredoxin E" 7166 "VIT_08s0007g03970	LOC100264932" NA "G1JT87" "Gene.Ontology..molecular.function." "GO:0008379" "thioredoxin peroxidase activity"
278 "H_cluster" 8 18000198 "M_08_18000198" 5.6653620526444 17975198 18025198 17996377 17998836 "Vitvi08g01522" "XP_019076950.1 pentatricopeptide repeat-containing protein At5g12100	mitochondrial" 1362 "VIT_08s0007g03980	LOC100854858" NA NA NA NA NA
279 "H_cluster" 8 18000198 "M_08_18000198" 5.6653620526444 17975198 18025198 17999555 18004028 "Vitvi08g01523" "XP_002283672.1 glucomannan 4-beta-mannosyltransferase 9" 0 "VIT_08s0007g03990	LOC100259738" NA NA NA NA NA
280 "H_cluster" 8 21589248 "M_08_21589248" 7.4825672227934 21564248 21614248 21586857 21590446 "Vitvi08g01881" "XP_002277767.1 G-type lectin S-receptor-like serine/threonine-protein kinase SD3-1 isoform X1" 0 "VIT_08s0007g08230	LOC100253673" NA "F6HL08" "Gene.Ontology..biological.process." "GO:0006468" "protein phosphorylation"
281 "H_cluster" 8 21589248 "M_08_21589248" 7.4825672227934 21564248 21614248 21586857 21590446 "Vitvi08g01881" "XP_002277767.1 G-type lectin S-receptor-like serine/threonine-protein kinase SD3-1 isoform X1" 0 "VIT_08s0007g08230	LOC100253673" NA "F6HL08" "Gene.Ontology..biological.process." "GO:0048544" "recognition of pollen"
282 "H_cluster" 8 21589248 "M_08_21589248" 7.4825672227934 21564248 21614248 21586857 21590446 "Vitvi08g01881" "XP_002277767.1 G-type lectin S-receptor-like serine/threonine-protein kinase SD3-1 isoform X1" 0 "VIT_08s0007g08230	LOC100253673" NA "F6HL08" "Gene.Ontology..cellular.component." "GO:0016020" "membrane"
283 "H_cluster" 8 21589248 "M_08_21589248" 7.4825672227934 21564248 21614248 21586857 21590446 "Vitvi08g01881" "XP_002277767.1 G-type lectin S-receptor-like serine/threonine-protein kinase SD3-1 isoform X1" 0 "VIT_08s0007g08230	LOC100253673" NA "F6HL08" "Gene.Ontology..molecular.function." "GO:0005524" "ATP binding"
284 "H_cluster" 8 21589248 "M_08_21589248" 7.4825672227934 21564248 21614248 21586857 21590446 "Vitvi08g01881" "XP_002277767.1 G-type lectin S-receptor-like serine/threonine-protein kinase SD3-1 isoform X1" 0 "VIT_08s0007g08230	LOC100253673" NA "F6HL08" "Gene.Ontology..molecular.function." "GO:0004672" "protein kinase activity"
285 "H_cluster" 8 21589248 "M_08_21589248" 7.4825672227934 21564248 21614248 21597124 21603336 "Vitvi08g01883" "XP_034693694.1nuclear transcription factor Y subunit A-1-like isoform X1" 7876 "VIT_08s0007g08250" NA "D7THZ0" "Gene.Ontology..biological.process." "GO:0006357" "regulation of transcription by RNA polymerase II"
286 "H_cluster" 8 21589248 "M_08_21589248" 7.4825672227934 21564248 21614248 21597124 21603336 "Vitvi08g01883" "XP_034693694.1nuclear transcription factor Y subunit A-1-like isoform X1" 7876 "VIT_08s0007g08250" NA "A0A438JL99" "Gene.Ontology..cellular.component." "GO:0005634" "nucleus"
287 "H_cluster" 8 21589248 "M_08_21589248" 7.4825672227934 21564248 21614248 21597124 21603336 "Vitvi08g01883" "XP_034693694.1nuclear transcription factor Y subunit A-1-like isoform X1" 7876 "VIT_08s0007g08250" NA "D7THZ0" "Gene.Ontology..cellular.component." "GO:0016602" "CCAAT-binding factor complex"
288 "H_cluster" 8 21589248 "M_08_21589248" 7.4825672227934 21564248 21614248 21597124 21603336 "Vitvi08g01883" "XP_034693694.1nuclear transcription factor Y subunit A-1-like isoform X1" 7876 "VIT_08s0007g08250" NA "A0A438JL99" "Gene.Ontology..molecular.function." "GO:0003677" "DNA binding"
289 "H_cluster" 8 21589248 "M_08_21589248" 7.4825672227934 21564248 21614248 21597124 21603336 "Vitvi08g01883" "XP_034693694.1nuclear transcription factor Y subunit A-1-like isoform X1" 7876 "VIT_08s0007g08250" NA "A0A438JL99" "Gene.Ontology..molecular.function." "GO:0003700" "DNA-binding transcription factor activity"
290 "H_cluster" 8 21589248 "M_08_21589248" 7.4825672227934 21564248 21614248 21597124 21603336 "Vitvi08g01883" "XP_034693694.1nuclear transcription factor Y subunit A-1-like isoform X1" 7876 "VIT_08s0007g08250" NA "D7THZ0" "Gene.Ontology..molecular.function." "GO:0000981" "DNA-binding transcription factor activity	RNA polymerase II-specific"
291 "H_cluster" 8 21589248 "M_08_21589248" 7.4825672227934 21564248 21614248 21597124 21603336 "Vitvi08g01883" "XP_034693694.1nuclear transcription factor Y subunit A-1-like isoform X1" 7876 "VIT_08s0007g08250" NA "D7THZ0" "Gene.Ontology..molecular.function." "GO:0000978" "RNA polymerase II cis-regulatory region sequence-specific DNA binding"
292 "H_cluster" 8 21589248 "M_08_21589248" 7.4825672227934 21564248 21614248 21590561 21593311 "Vitvi08g02393" "RZB47890.1 Cyclin-dependent protein kinase inhibitor SMR13" 1313 "VIT_08s0007g08240" NA "F6HL07" "Gene.Ontology..biological.process." "GO:0045839" "negative regulation of mitotic nuclear division"
293 "H_cluster" 8 21589248 "M_08_21589248" 7.4825672227934 21564248 21614248 21590561 21593311 "Vitvi08g02393" "RZB47890.1 Cyclin-dependent protein kinase inhibitor SMR13" 1313 "VIT_08s0007g08240" NA "F6HL07" "Gene.Ontology..biological.process." "GO:0032875" "regulation of DNA endoreduplication"
294 "H_cluster" 8 21589248 "M_08_21589248" 7.4825672227934 21564248 21614248 21590561 21593311 "Vitvi08g02393" "RZB47890.1 Cyclin-dependent protein kinase inhibitor SMR13" 1313 "VIT_08s0007g08240" NA "F6HL07" "Gene.Ontology..cellular.component." "GO:0005634" "nucleus"
295 "H_cluster" 11 2000210 "M_11_2000210" 5.0980145506812 1975210 2025210 1990276 1994792 "Vitvi11g00203" "XP_002282672.1 pollen-specific protein SF21 isoform X1" 5418 "VIT_11s0016g02490	LOC100254362" NA "A0A438E8F3" "Gene.Ontology..cellular.component." "GO:0016020" "membrane"
296 "H_cluster" 11 2000210 "M_11_2000210" 5.0980145506812 1975210 2025210 1990276 1994792 "Vitvi11g00203" "XP_002282672.1 pollen-specific protein SF21 isoform X1" 5418 "VIT_11s0016g02490	LOC100254362" NA "D7TBA3" "Gene.Ontology..cellular.component." "GO:0016020" "membrane"
297 "H_cluster" 11 2000210 "M_11_2000210" 5.0980145506812 1975210 2025210 1998468 2000661 "Vitvi11g00204" "RVW43889.1Pentatricopeptide repeat-containing protein" 0 NA NA NA NA NA NA
298 "H_cluster" 11 2000210 "M_11_2000210" 5.0980145506812 1975210 2025210 2002092 2005082 "Vitvi11g00205" "RVW43889.1Pentatricopeptide repeat-containing protein" 1882 "VIT_11s0016g02500	LOC100249195" NA "A0A438E8B0" "Gene.Ontology..biological.process." "GO:0009451" "RNA modification"
299 "H_cluster" 11 2000210 "M_11_2000210" 5.0980145506812 1975210 2025210 2002092 2005082 "Vitvi11g00205" "RVW43889.1Pentatricopeptide repeat-containing protein" 1882 "VIT_11s0016g02500	LOC100249195" NA "F6HGR7" "Gene.Ontology..biological.process." "GO:0009451" "RNA modification"
300 "H_cluster" 11 2000210 "M_11_2000210" 5.0980145506812 1975210 2025210 2002092 2005082 "Vitvi11g00205" "RVW43889.1Pentatricopeptide repeat-containing protein" 1882 "VIT_11s0016g02500	LOC100249195" NA "F6HGR7" "Gene.Ontology..cellular.component." "GO:0043231" "intracellular membrane-bounded organelle"
301 "H_cluster" 11 2000210 "M_11_2000210" 5.0980145506812 1975210 2025210 2002092 2005082 "Vitvi11g00205" "RVW43889.1Pentatricopeptide repeat-containing protein" 1882 "VIT_11s0016g02500	LOC100249195" NA "A0A438E8B0" "Gene.Ontology..molecular.function." "GO:0003723" "RNA binding"
302 "H_cluster" 11 2000210 "M_11_2000210" 5.0980145506812 1975210 2025210 2002092 2005082 "Vitvi11g00205" "RVW43889.1Pentatricopeptide repeat-containing protein" 1882 "VIT_11s0016g02500	LOC100249195" NA "A0A438E8B0" "Gene.Ontology..molecular.function." "GO:0008270" "zinc ion binding"
303 "H_cluster" 11 2000210 "M_11_2000210" 5.0980145506812 1975210 2025210 2002092 2005082 "Vitvi11g00205" "RVW43889.1Pentatricopeptide repeat-containing protein" 1882 "VIT_11s0016g02500	LOC100249195" NA "F6HGR7" "Gene.Ontology..molecular.function." "GO:0003723" "RNA binding"
304 "H_cluster" 11 2000210 "M_11_2000210" 5.0980145506812 1975210 2025210 2002092 2005082 "Vitvi11g00205" "RVW43889.1Pentatricopeptide repeat-containing protein" 1882 "VIT_11s0016g02500	LOC100249195" NA "F6HGR7" "Gene.Ontology..molecular.function." "GO:0008270" "zinc ion binding"
305 "H_cluster" 11 2000210 "M_11_2000210" 5.0980145506812 1975210 2025210 2008608 2013145 "Vitvi11g00206" "XP_010656222.1PREDICTED: uncharacterized protein LOC104880635" 8398 "VIT_11s0016g02510	LOC104880635" NA NA NA NA NA
306 "H_cluster" 17 489172 "M_17_489172" 5.51323739830889 464172 514172 491337 493421 "Vitvi17g00052" "XP_002280728.1 vacuolar protein 8" 2165 "VIT_17s0000g00530	LOC100256102" NA NA NA NA NA
307 "H_cluster" 17 489172 "M_17_489172" 5.51323739830889 464172 514172 496460 498094 "Vitvi17g00053" "A7PHN8.2RecName: Full=CASP-like protein 1F1; Short=VvCASPL1F1" 7288 "VIT_17s0000g00560	LOC100261186" NA "A0A438K9N3" "Gene.Ontology..cellular.component." "GO:0005886" "plasma membrane"
308 "H_cluster" 17 489172 "M_17_489172" 5.51323739830889 464172 514172 496460 498094 "Vitvi17g00053" "A7PHN8.2RecName: Full=CASP-like protein 1F1; Short=VvCASPL1F1" 7288 "VIT_17s0000g00560	LOC100261186" NA "A7PHN8" "Gene.Ontology..cellular.component." "GO:0005886" "plasma membrane"
309 "H_cluster" 17 489172 "M_17_489172" 5.51323739830889 464172 514172 496460 498094 "Vitvi17g00053" "A7PHN8.2RecName: Full=CASP-like protein 1F1; Short=VvCASPL1F1" 7288 "VIT_17s0000g00560	LOC100261186" NA "A7PHN8" "Gene.Ontology..molecular.function." "GO:0051539" "4 iron	4 sulfur cluster binding"
310 "H_cluster" 17 489172 "M_17_489172" 5.51323739830889 464172 514172 476561 486685 "Vitvi17g01324" "XP_002284398.1 retinol dehydrogenase 11" 2487 "VIT_17s0000g00520	LOC100254267" NA NA NA NA NA
311 "H_cluster" 18 19715793 "M_18_19715793" 5.98620880690238 19690793 19740793 19704592 19706254 "Vitvi18g01492" NA 9539 NA NA NA NA NA NA
312 "H_cluster" 18 19715793 "M_18_19715793" 5.98620880690238 19690793 19740793 19724351 19725457 "Vitvi18g01493" NA 8558 NA NA NA NA NA NA
313 "H_rachis" 12 5570431 "M_12_5570431" 6.71193326771807 5545431 5595431 5561163 5566769 "Vitvi12g00380" "XP_002269463.1 arogenate dehydratase/prephenate dehydratase 1	chloroplastic" 3662 "VIT_12s0059g00750	LOC100265426" "AD4" "F6HIC1" "Gene.Ontology..biological.process." "GO:0009094" "L-phenylalanine biosynthetic process"
314 "H_rachis" 12 5570431 "M_12_5570431" 6.71193326771807 5545431 5595431 5561163 5566769 "Vitvi12g00380" "XP_002269463.1 arogenate dehydratase/prephenate dehydratase 1	chloroplastic" 3662 "VIT_12s0059g00750	LOC100265426" "AD4" "F6HIC1" "Gene.Ontology..cellular.component." "GO:0009507" "chloroplast"
315 "H_rachis" 12 5570431 "M_12_5570431" 6.71193326771807 5545431 5595431 5561163 5566769 "Vitvi12g00380" "XP_002269463.1 arogenate dehydratase/prephenate dehydratase 1	chloroplastic" 3662 "VIT_12s0059g00750	LOC100265426" "AD4" "F6HIC1" "Gene.Ontology..cellular.component." "GO:0009570" "chloroplast stroma"
316 "H_rachis" 12 5570431 "M_12_5570431" 6.71193326771807 5545431 5595431 5561163 5566769 "Vitvi12g00380" "XP_002269463.1 arogenate dehydratase/prephenate dehydratase 1	chloroplastic" 3662 "VIT_12s0059g00750	LOC100265426" "AD4" "F6HIC1" "Gene.Ontology..cellular.component." "GO:0005737" "cytoplasm"
317 "H_rachis" 12 5570431 "M_12_5570431" 6.71193326771807 5545431 5595431 5561163 5566769 "Vitvi12g00380" "XP_002269463.1 arogenate dehydratase/prephenate dehydratase 1	chloroplastic" 3662 "VIT_12s0059g00750	LOC100265426" "AD4" "F6HIC1" "Gene.Ontology..molecular.function." "GO:0047769" "arogenate dehydratase activity"
318 "H_rachis" 12 5570431 "M_12_5570431" 6.71193326771807 5545431 5595431 5561163 5566769 "Vitvi12g00380" "XP_002269463.1 arogenate dehydratase/prephenate dehydratase 1	chloroplastic" 3662 "VIT_12s0059g00750	LOC100265426" "AD4" "F6HIC1" "Gene.Ontology..molecular.function." "GO:0004664" "prephenate dehydratase activity"
319 "H_rachis" 12 5570431 "M_12_5570431" 6.71193326771807 5545431 5595431 5568686 5571047 "Vitvi12g00381" "XP_002269739.2 5'-adenylylsulfate reductase 3	chloroplastic isoform X2" 0 "VIT_12s0059g00760	LOC100233045" NA "D7TE87" "Gene.Ontology..biological.process." "GO:0019344" "cysteine biosynthetic process"
320 "H_rachis" 12 5570431 "M_12_5570431" 6.71193326771807 5545431 5595431 5568686 5571047 "Vitvi12g00381" "XP_002269739.2 5'-adenylylsulfate reductase 3	chloroplastic isoform X2" 0 "VIT_12s0059g00760	LOC100233045" NA "D7TE87" "Gene.Ontology..biological.process." "GO:0019379" "sulfate assimilation	phosphoadenylyl sulfate reduction by phosphoadenylyl-sulfate reductase (thioredoxin)"
321 "H_rachis" 12 5570431 "M_12_5570431" 6.71193326771807 5545431 5595431 5568686 5571047 "Vitvi12g00381" "XP_002269739.2 5'-adenylylsulfate reductase 3	chloroplastic isoform X2" 0 "VIT_12s0059g00760	LOC100233045" NA "D7TE87" "Gene.Ontology..molecular.function." "GO:0004604" "phosphoadenylyl-sulfate reductase (thioredoxin) activity"
322 "H_rachis" 12 5570431 "M_12_5570431" 6.71193326771807 5545431 5595431 5568686 5571047 "Vitvi12g00381" "XP_002269739.2 5'-adenylylsulfate reductase 3	chloroplastic isoform X2" 0 "VIT_12s0059g00760	LOC100233045" NA "B0LLV0" "Gene.Ontology..molecular.function." "GO:0003824" "catalytic activity"
323 "H_rachis" 12 5570431 "M_12_5570431" 6.71193326771807 5545431 5595431 5575071 5578295 "Vitvi12g00382" "XP_002269614.1 L-ascorbate oxidase homolog" 4640 "VIT_12s0059g00770	LOC100260211" "SKS7" "A0A438ILD4" "Gene.Ontology..molecular.function." "GO:0005507" "copper ion binding"
324 "H_rachis" 12 5570431 "M_12_5570431" 6.71193326771807 5545431 5595431 5575071 5578295 "Vitvi12g00382" "XP_002269614.1 L-ascorbate oxidase homolog" 4640 "VIT_12s0059g00770	LOC100260211" "SKS7" "A0A438ILD4" "Gene.Ontology..molecular.function." "GO:0016491" "oxidoreductase activity"
325 "H_rachis" 12 5570431 "M_12_5570431" 6.71193326771807 5545431 5595431 5575071 5578295 "Vitvi12g00382" "XP_002269614.1 L-ascorbate oxidase homolog" 4640 "VIT_12s0059g00770	LOC100260211" "SKS7" "D7TE88" "Gene.Ontology..molecular.function." "GO:0005507" "copper ion binding"
326 "H_rachis" 12 5570431 "M_12_5570431" 6.71193326771807 5545431 5595431 5575071 5578295 "Vitvi12g00382" "XP_002269614.1 L-ascorbate oxidase homolog" 4640 "VIT_12s0059g00770	LOC100260211" "SKS7" "D7TE88" "Gene.Ontology..molecular.function." "GO:0016491" "oxidoreductase activity"
327 "H_rachis" 16 1985967 "M_16_1985967" 7.13164304448071 1960967 2010967 1984817 1986052 "Vitvi16g00127" NA 0 NA NA NA NA NA NA
328 "H_rachis" 16 1985967 "M_16_1985967" 7.13164304448071 1960967 2010967 1986109 1987030 "Vitvi16g00128" NA 142 NA NA NA NA NA NA
329 "P_cluster_loss" 2 3949944 "M_02_3949944" 6.87437072596371 3924944 3974944 3943909 3950772 "Vitvi02g00420" "XP_002282434.1 hydroxymethylglutaryl-CoA synthase" 0 "VIT_02s0025g04580	LOC100244379" "HMGS" "D7TW88" "Gene.Ontology..biological.process." "GO:0006084" "acetyl-CoA metabolic process"
330 "P_cluster_loss" 2 3949944 "M_02_3949944" 6.87437072596371 3924944 3974944 3943909 3950772 "Vitvi02g00420" "XP_002282434.1 hydroxymethylglutaryl-CoA synthase" 0 "VIT_02s0025g04580	LOC100244379" "HMGS" "D7TW88" "Gene.Ontology..biological.process." "GO:0010142" "farnesyl diphosphate biosynthetic process	mevalonate pathway"
331 "P_cluster_loss" 2 3949944 "M_02_3949944" 6.87437072596371 3924944 3974944 3943909 3950772 "Vitvi02g00420" "XP_002282434.1 hydroxymethylglutaryl-CoA synthase" 0 "VIT_02s0025g04580	LOC100244379" "HMGS" "D7TW88" "Gene.Ontology..biological.process." "GO:0016126" "sterol biosynthetic process"
332 "P_cluster_loss" 2 3949944 "M_02_3949944" 6.87437072596371 3924944 3974944 3943909 3950772 "Vitvi02g00420" "XP_002282434.1 hydroxymethylglutaryl-CoA synthase" 0 "VIT_02s0025g04580	LOC100244379" "HMGS" "A0A438BZ91" "Gene.Ontology..biological.process." "GO:0006084" "acetyl-CoA metabolic process"
333 "P_cluster_loss" 2 3949944 "M_02_3949944" 6.87437072596371 3924944 3974944 3943909 3950772 "Vitvi02g00420" "XP_002282434.1 hydroxymethylglutaryl-CoA synthase" 0 "VIT_02s0025g04580	LOC100244379" "HMGS" "A0A438BZ91" "Gene.Ontology..biological.process." "GO:0010142" "farnesyl diphosphate biosynthetic process	mevalonate pathway"
334 "P_cluster_loss" 2 3949944 "M_02_3949944" 6.87437072596371 3924944 3974944 3943909 3950772 "Vitvi02g00420" "XP_002282434.1 hydroxymethylglutaryl-CoA synthase" 0 "VIT_02s0025g04580	LOC100244379" "HMGS" "D7TW88" "Gene.Ontology..molecular.function." "GO:0004421" "hydroxymethylglutaryl-CoA synthase activity"
335 "P_cluster_loss" 2 3949944 "M_02_3949944" 6.87437072596371 3924944 3974944 3943909 3950772 "Vitvi02g00420" "XP_002282434.1 hydroxymethylglutaryl-CoA synthase" 0 "VIT_02s0025g04580	LOC100244379" "HMGS" "A0A438BZ91" "Gene.Ontology..molecular.function." "GO:0004421" "hydroxymethylglutaryl-CoA synthase activity"
336 "P_cluster_loss" 2 3949944 "M_02_3949944" 6.87437072596371 3924944 3974944 3951981 3955564 "Vitvi02g00421" "XP_002282409.1 transcription factor TCP9" 2037 "VIT_02s0025g04590	LOC100249539" "TCP3" "F6HUI6" "Gene.Ontology..cellular.component." "GO:0005634" "nucleus"
337 "P_cluster_loss" 2 3949944 "M_02_3949944" 6.87437072596371 3924944 3974944 3951981 3955564 "Vitvi02g00421" "XP_002282409.1 transcription factor TCP9" 2037 "VIT_02s0025g04590	LOC100249539" "TCP3" "F6HUI6" "Gene.Ontology..molecular.function." "GO:0003700" "DNA-binding transcription factor activity"
338 "P_cluster_loss" 2 3949944 "M_02_3949944" 6.87437072596371 3924944 3974944 3951981 3955564 "Vitvi02g00421" "XP_002282409.1 transcription factor TCP9" 2037 "VIT_02s0025g04590	LOC100249539" "TCP3" "F6HUI6" "Gene.Ontology..molecular.function." "GO:0043565" "sequence-specific DNA binding"
339 "P_cluster_loss" 2 3949944 "M_02_3949944" 6.87437072596371 3924944 3974944 3959148 3962364 "Vitvi02g00422" "XP_019072916.1 cucumisin" 9204 "VIT_02s0025g04600	LOC100247874" NA "A0A438JJS8" "Gene.Ontology..biological.process." "GO:0006508" "proteolysis"
340 "P_cluster_loss" 2 3949944 "M_02_3949944" 6.87437072596371 3924944 3974944 3959148 3962364 "Vitvi02g00422" "XP_019072916.1 cucumisin" 9204 "VIT_02s0025g04600	LOC100247874" NA "D7TW90" "Gene.Ontology..biological.process." "GO:0006508" "proteolysis"
341 "P_cluster_loss" 2 3949944 "M_02_3949944" 6.87437072596371 3924944 3974944 3959148 3962364 "Vitvi02g00422" "XP_019072916.1 cucumisin" 9204 "VIT_02s0025g04600	LOC100247874" NA "A0A438JJS8" "Gene.Ontology..molecular.function." "GO:0004252" "serine-type endopeptidase activity"
342 "P_cluster_loss" 2 3949944 "M_02_3949944" 6.87437072596371 3924944 3974944 3959148 3962364 "Vitvi02g00422" "XP_019072916.1 cucumisin" 9204 "VIT_02s0025g04600	LOC100247874" NA "D7TW90" "Gene.Ontology..molecular.function." "GO:0004252" "serine-type endopeptidase activity"
343 "P_cluster_loss" 11 7552711 "M_11_7552711" 7.92161886272404 7527711 7577711 7548641 7554321 "Vitvi11g00663" NA 0 "VIT_11s0206g00180	LOC104880703" NA NA NA NA NA
344 "P_cluster_loss" 11 7552711 "M_11_7552711" 7.92161886272404 7527711 7577711 7562323 7565241 "Vitvi11g00664" NA 9612 NA NA NA NA NA NA
345 "P_cluster_loss" 11 7552711 "M_11_7552711" 7.92161886272404 7527711 7577711 7544219 7546658 "Vitvi11g01495" NA 6053 "LOC100853453" NA NA NA NA NA
346 "P_cluster_loss" 18 27103699 "M_18_27103699" 11.5878594924895 27078699 27128699 27090552 27102800 "Vitvi18g03067" NA 899 "VIT_18s0117g00590	VIT_18s0117g00600	LOC100256879" "LAC38/46" NA NA NA NA
347 "P_cluster_weight" 18 25170861 "M_18_25170861" 14.5275709560761 25145861 25195861 25162572 25162781 "Vitvi18g01775" "CBI18290.3unnamed protein product	partial" 8080 "VIT_18s0075g00650" NA "D7SRK9" "Gene.Ontology..molecular.function." "GO:0003723" "RNA binding"
348 "P_cluster_weight" 18 25170861 "M_18_25170861" 14.5275709560761 25145861 25195861 25178943 25179092 "Vitvi18g01776" NA 8082 NA NA NA NA NA NA
349 "P_cluster_weight" 18 949485 "M_18_949485" 7.75222207814115 924485 974485 938192 944699 "Vitvi18g00096" "XP_002270675.1 BTB/POZ domain-containing protein At2g30600" 4786 "VIT_18s0122g01340	LOC100249666" NA NA NA NA NA
350 "P_cluster_weight" 18 949485 "M_18_949485" 7.75222207814115 924485 974485 945275 948430 "Vitvi18g00098" "XP_002270532.2 small nuclear ribonucleoprotein SmD3b" 1055 "VIT_18s0122g01350	LOC100254787" NA "D7UD96" "Gene.Ontology..biological.process." "GO:0000387" "spliceosomal snRNP assembly"
351 "P_cluster_weight" 18 949485 "M_18_949485" 7.75222207814115 924485 974485 945275 948430 "Vitvi18g00098" "XP_002270532.2 small nuclear ribonucleoprotein SmD3b" 1055 "VIT_18s0122g01350	LOC100254787" NA "D7UD96" "Gene.Ontology..cellular.component." "GO:0071013" "catalytic step 2 spliceosome"
352 "P_cluster_weight" 18 949485 "M_18_949485" 7.75222207814115 924485 974485 945275 948430 "Vitvi18g00098" "XP_002270532.2 small nuclear ribonucleoprotein SmD3b" 1055 "VIT_18s0122g01350	LOC100254787" NA "D7UD96" "Gene.Ontology..cellular.component." "GO:0000243" "commitment complex"
353 "P_cluster_weight" 18 949485 "M_18_949485" 7.75222207814115 924485 974485 945275 948430 "Vitvi18g00098" "XP_002270532.2 small nuclear ribonucleoprotein SmD3b" 1055 "VIT_18s0122g01350	LOC100254787" NA "D7UD96" "Gene.Ontology..cellular.component." "GO:0005829" "cytosol"
354 "P_cluster_weight" 18 949485 "M_18_949485" 7.75222207814115 924485 974485 945275 948430 "Vitvi18g00098" "XP_002270532.2 small nuclear ribonucleoprotein SmD3b" 1055 "VIT_18s0122g01350	LOC100254787" NA "D7UD96" "Gene.Ontology..cellular.component." "GO:0034715" "pICln-Sm protein complex"
355 "P_cluster_weight" 18 949485 "M_18_949485" 7.75222207814115 924485 974485 945275 948430 "Vitvi18g00098" "XP_002270532.2 small nuclear ribonucleoprotein SmD3b" 1055 "VIT_18s0122g01350	LOC100254787" NA "D7UD96" "Gene.Ontology..cellular.component." "GO:0071011" "precatalytic spliceosome"
356 "P_cluster_weight" 18 949485 "M_18_949485" 7.75222207814115 924485 974485 945275 948430 "Vitvi18g00098" "XP_002270532.2 small nuclear ribonucleoprotein SmD3b" 1055 "VIT_18s0122g01350	LOC100254787" NA "D7UD96" "Gene.Ontology..cellular.component." "GO:0034719" "SMN-Sm protein complex"
357 "P_cluster_weight" 18 949485 "M_18_949485" 7.75222207814115 924485 974485 945275 948430 "Vitvi18g00098" "XP_002270532.2 small nuclear ribonucleoprotein SmD3b" 1055 "VIT_18s0122g01350	LOC100254787" NA "D7UD96" "Gene.Ontology..cellular.component." "GO:0097526" "spliceosomal tri-snRNP complex"
358 "P_cluster_weight" 18 949485 "M_18_949485" 7.75222207814115 924485 974485 945275 948430 "Vitvi18g00098" "XP_002270532.2 small nuclear ribonucleoprotein SmD3b" 1055 "VIT_18s0122g01350	LOC100254787" NA "D7UD96" "Gene.Ontology..cellular.component." "GO:0005685" "U1 snRNP"
359 "P_cluster_weight" 18 949485 "M_18_949485" 7.75222207814115 924485 974485 945275 948430 "Vitvi18g00098" "XP_002270532.2 small nuclear ribonucleoprotein SmD3b" 1055 "VIT_18s0122g01350	LOC100254787" NA "D7UD96" "Gene.Ontology..cellular.component." "GO:0005689" "U12-type spliceosomal complex"
360 "P_cluster_weight" 18 949485 "M_18_949485" 7.75222207814115 924485 974485 945275 948430 "Vitvi18g00098" "XP_002270532.2 small nuclear ribonucleoprotein SmD3b" 1055 "VIT_18s0122g01350	LOC100254787" NA "D7UD96" "Gene.Ontology..cellular.component." "GO:0005686" "U2 snRNP"
361 "P_cluster_weight" 18 949485 "M_18_949485" 7.75222207814115 924485 974485 945275 948430 "Vitvi18g00098" "XP_002270532.2 small nuclear ribonucleoprotein SmD3b" 1055 "VIT_18s0122g01350	LOC100254787" NA "D7UD96" "Gene.Ontology..cellular.component." "GO:0005687" "U4 snRNP"
362 "P_cluster_weight" 18 949485 "M_18_949485" 7.75222207814115 924485 974485 945275 948430 "Vitvi18g00098" "XP_002270532.2 small nuclear ribonucleoprotein SmD3b" 1055 "VIT_18s0122g01350	LOC100254787" NA "D7UD96" "Gene.Ontology..cellular.component." "GO:0005682" "U5 snRNP"
363 "P_cluster_weight" 18 949485 "M_18_949485" 7.75222207814115 924485 974485 945275 948430 "Vitvi18g00098" "XP_002270532.2 small nuclear ribonucleoprotein SmD3b" 1055 "VIT_18s0122g01350	LOC100254787" NA "D7UD96" "Gene.Ontology..molecular.function." "GO:0003723" "RNA binding"
364 "P_cluster_weight" 18 949485 "M_18_949485" 7.75222207814115 924485 974485 949048 961392 "Vitvi18g00099" "XP_002270499.1 pre-rRNA-processing protein TSR1 homolog isoform X2" 0 "VIT_18s0122g01370	LOC100259903" NA "D7UD95" "Gene.Ontology..biological.process." "GO:0000479" "endonucleolytic cleavage of tricistronic rRNA transcript (SSU-rRNA	5.8S rRNA	LSU-rRNA)"
365 "P_cluster_weight" 18 949485 "M_18_949485" 7.75222207814115 924485 974485 949048 961392 "Vitvi18g00099" "XP_002270499.1 pre-rRNA-processing protein TSR1 homolog isoform X2" 0 "VIT_18s0122g01370	LOC100259903" NA "D7UD95" "Gene.Ontology..biological.process." "GO:0000462" "maturation of SSU-rRNA from tricistronic rRNA transcript (SSU-rRNA	5.8S rRNA	LSU-rRNA)"
366 "P_cluster_weight" 18 949485 "M_18_949485" 7.75222207814115 924485 974485 949048 961392 "Vitvi18g00099" "XP_002270499.1 pre-rRNA-processing protein TSR1 homolog isoform X2" 0 "VIT_18s0122g01370	LOC100259903" NA "D7UD95" "Gene.Ontology..cellular.component." "GO:0005730" "nucleolus"
367 "P_cluster_weight" 18 949485 "M_18_949485" 7.75222207814115 924485 974485 949048 961392 "Vitvi18g00099" "XP_002270499.1 pre-rRNA-processing protein TSR1 homolog isoform X2" 0 "VIT_18s0122g01370	LOC100259903" NA "D7UD95" "Gene.Ontology..cellular.component." "GO:0030688" "preribosome	small subunit precursor"
368 "P_cluster_weight" 18 949485 "M_18_949485" 7.75222207814115 924485 974485 949048 961392 "Vitvi18g00099" "XP_002270499.1 pre-rRNA-processing protein TSR1 homolog isoform X2" 0 "VIT_18s0122g01370	LOC100259903" NA "D7UD95" "Gene.Ontology..molecular.function." "GO:0005525" "GTP binding"
369 "P_cluster_weight" 18 949485 "M_18_949485" 7.75222207814115 924485 974485 949048 961392 "Vitvi18g00099" "XP_002270499.1 pre-rRNA-processing protein TSR1 homolog isoform X2" 0 "VIT_18s0122g01370	LOC100259903" NA "D7UD95" "Gene.Ontology..molecular.function." "GO:0003924" "GTPase activity"
370 "P_cluster_weight" 18 949485 "M_18_949485" 7.75222207814115 924485 974485 949048 961392 "Vitvi18g00099" "XP_002270499.1 pre-rRNA-processing protein TSR1 homolog isoform X2" 0 "VIT_18s0122g01370	LOC100259903" NA "D7UD95" "Gene.Ontology..molecular.function." "GO:0034511" "U3 snoRNA binding"
371 "P_rachis_weight" 2 2666566 "M_02_2666566" 11.3756651550306 2641566 2691566 2658060 2659453 "Vitvi02g00305" NA 7113 "LOC104881938" NA NA NA NA NA
372 "P_rachis_weight" 2 2666566 "M_02_2666566" 11.3756651550306 2641566 2691566 2664336 2665565 "Vitvi02g00306" NA 1001 "VIT_02s0025g03350" NA NA NA NA NA
373 "P_rachis_weight" 2 2666566 "M_02_2666566" 11.3756651550306 2641566 2691566 2666209 2683214 "Vitvi02g00307" NA 0 "VIT_02s0025g03360" NA NA NA NA NA
374 "P_rachis_weight" 2 2666566 "M_02_2666566" 11.3756651550306 2641566 2691566 2659926 2660366 "Vitvi02g01376" NA 6200 "LOC104881939" NA NA NA NA NA
375 "P_rachis_weight" 2 2666566 "M_02_2666566" 11.3756651550306 2641566 2691566 2661024 2662919 "Vitvi02g01377" NA 3647 "VIT_02s0025g03340" NA NA NA NA NA
376 "P_rachis_weight" 4 17435135 "M_04_17435135" 9.96178333200071 17410135 17460135 17424100 17427428 "Vitvi04g01186" "XP_010649230.1 serine carboxypeptidase-like 20" 7707 "VIT_04s0023g00710	LOC100242709" NA "D7SPN4" "Gene.Ontology..biological.process." "GO:0006508" "proteolysis"
377 "P_rachis_weight" 4 17435135 "M_04_17435135" 9.96178333200071 17410135 17460135 17424100 17427428 "Vitvi04g01186" "XP_010649230.1 serine carboxypeptidase-like 20" 7707 "VIT_04s0023g00710	LOC100242709" NA "D7SPN4" "Gene.Ontology..biological.process." "GO:0019748" "secondary metabolic process"
378 "P_rachis_weight" 4 17435135 "M_04_17435135" 9.96178333200071 17410135 17460135 17424100 17427428 "Vitvi04g01186" "XP_010649230.1 serine carboxypeptidase-like 20" 7707 "VIT_04s0023g00710	LOC100242709" NA "D7SPN4" "Gene.Ontology..cellular.component." "GO:0005576" "extracellular region"
379 "P_rachis_weight" 4 17435135 "M_04_17435135" 9.96178333200071 17410135 17460135 17424100 17427428 "Vitvi04g01186" "XP_010649230.1 serine carboxypeptidase-like 20" 7707 "VIT_04s0023g00710	LOC100242709" NA "D7SPN4" "Gene.Ontology..molecular.function." "GO:0016747" "acyltransferase activity	transferring groups other than amino-acyl groups"
380 "P_rachis_weight" 4 17435135 "M_04_17435135" 9.96178333200071 17410135 17460135 17424100 17427428 "Vitvi04g01186" "XP_010649230.1 serine carboxypeptidase-like 20" 7707 "VIT_04s0023g00710	LOC100242709" NA "D7SPN4" "Gene.Ontology..molecular.function." "GO:0004185" "serine-type carboxypeptidase activity"
381 "P_rachis_weight" 4 17435135 "M_04_17435135" 9.96178333200071 17410135 17460135 17437440 17445220 "Vitvi04g01187" NA 2305 NA NA NA NA NA NA
382 "P_rachis_weight" 9 7543821 "M_09_7543821" 6.71668494250576 7518821 7568821 7531387 7545793 "Vitvi09g00653" "XP_002263706.2PREDICTED: uncharacterized protein LOC100250971" 0 "VIT_09s0002g07500	LOC100250971" NA "D7U166" "Gene.Ontology..molecular.function." "GO:0003824" "catalytic activity"
383 "P_rachis_weight" 9 7543821 "M_09_7543821" 6.71668494250576 7518821 7568821 7546635 7549901 "Vitvi09g00654" "XP_002263673.2 pentatricopeptide repeat-containing protein At4g14050	mitochondrial-like" 2814 "VIT_09s0002g07510	LOC100256124" NA "F6HXG6" "Gene.Ontology..biological.process." "GO:0009451" "RNA modification"
384 "P_rachis_weight" 9 7543821 "M_09_7543821" 6.71668494250576 7518821 7568821 7546635 7549901 "Vitvi09g00654" "XP_002263673.2 pentatricopeptide repeat-containing protein At4g14050	mitochondrial-like" 2814 "VIT_09s0002g07510	LOC100256124" NA "F6HXG6" "Gene.Ontology..molecular.function." "GO:0003723" "RNA binding"
385 "P_rachis_weight" 9 7543821 "M_09_7543821" 6.71668494250576 7518821 7568821 7546635 7549901 "Vitvi09g00654" "XP_002263673.2 pentatricopeptide repeat-containing protein At4g14050	mitochondrial-like" 2814 "VIT_09s0002g07510	LOC100256124" NA "F6HXG6" "Gene.Ontology..molecular.function." "GO:0008270" "zinc ion binding"
386 "P_rachis_weight" 9 7543821 "M_09_7543821" 6.71668494250576 7518821 7568821 7550845 7576787 "Vitvi09g00655" "XP_010654819.1 formamidopyrimidine-DNA glycosylase isoform X1" 7024 "VIT_09s0002g07520	LOC100261209" NA "F6HXG7" "Gene.Ontology..biological.process." "GO:0006284" "base-excision repair"
387 "P_rachis_weight" 9 7543821 "M_09_7543821" 6.71668494250576 7518821 7568821 7550845 7576787 "Vitvi09g00655" "XP_010654819.1 formamidopyrimidine-DNA glycosylase isoform X1" 7024 "VIT_09s0002g07520	LOC100261209" NA "F6HXG7" "Gene.Ontology..cellular.component." "GO:0005634" "nucleus"
388 "P_rachis_weight" 9 7543821 "M_09_7543821" 6.71668494250576 7518821 7568821 7550845 7576787 "Vitvi09g00655" "XP_010654819.1 formamidopyrimidine-DNA glycosylase isoform X1" 7024 "VIT_09s0002g07520	LOC100261209" NA "F6HXG7" "Gene.Ontology..molecular.function." "GO:0003684" "damaged DNA binding"
389 "P_rachis_weight" 9 7543821 "M_09_7543821" 6.71668494250576 7518821 7568821 7550845 7576787 "Vitvi09g00655" "XP_010654819.1 formamidopyrimidine-DNA glycosylase isoform X1" 7024 "VIT_09s0002g07520	LOC100261209" NA "F6HXG7" "Gene.Ontology..molecular.function." "GO:0019104" "DNA N-glycosylase activity"
390 "P_rachis_weight" 9 7543821 "M_09_7543821" 6.71668494250576 7518821 7568821 7550845 7576787 "Vitvi09g00655" "XP_010654819.1 formamidopyrimidine-DNA glycosylase isoform X1" 7024 "VIT_09s0002g07520	LOC100261209" NA "F6HXG7" "Gene.Ontology..molecular.function." "GO:0003906" "DNA-(apurinic or apyrimidinic site) endonuclease activity"
391 "P_rachis_weight" 9 7543821 "M_09_7543821" 6.71668494250576 7518821 7568821 7550845 7576787 "Vitvi09g00655" "XP_010654819.1 formamidopyrimidine-DNA glycosylase isoform X1" 7024 "VIT_09s0002g07520	LOC100261209" NA "F6HXG7" "Gene.Ontology..molecular.function." "GO:0016829" "lyase activity"
392 "P_rachis_weight" 9 7543821 "M_09_7543821" 6.71668494250576 7518821 7568821 7550845 7576787 "Vitvi09g00655" "XP_010654819.1 formamidopyrimidine-DNA glycosylase isoform X1" 7024 "VIT_09s0002g07520	LOC100261209" NA "F6HXG7" "Gene.Ontology..molecular.function." "GO:0008534" "oxidized purine nucleobase lesion DNA N-glycosylase activity"
393 "P_rachis_weight" 9 7543821 "M_09_7543821" 6.71668494250576 7518821 7568821 7550845 7576787 "Vitvi09g00655" "XP_010654819.1 formamidopyrimidine-DNA glycosylase isoform X1" 7024 "VIT_09s0002g07520	LOC100261209" NA "F6HXG7" "Gene.Ontology..molecular.function." "GO:0008270" "zinc ion binding"
394 "P_rachis_weight" 15 12041437 "M_15_12041437" 7.74951634002757 12016437 12066437 12041338 12042616 "Vitvi15g00557" "RVW57747.1Phospholipase A(1) DAD1	chloroplastic" 0 "VIT_15s0021g01520	LOC100259863" NA "F6GVA8" "Gene.Ontology..biological.process." "GO:0006629" "lipid metabolic process"
395 "P_rachis_weight" 15 12041437 "M_15_12041437" 7.74951634002757 12016437 12066437 12041338 12042616 "Vitvi15g00557" "RVW57747.1Phospholipase A(1) DAD1	chloroplastic" 0 "VIT_15s0021g01520	LOC100259863" NA "F6GVA8" "Gene.Ontology..molecular.function." "GO:0004620" "phospholipase activity"
396 "P_rachis_weight" 18 26395984 "M_18_26395984" 8.73290477146513 26370984 26420984 26391565 26392582 "Vitvi18g01868" "XP_019071955.1 myb-related protein 308-like" 3402 "VIT_18s0117g00210" "MYBC2-L6" NA NA NA NA
397 "P_rachis_weight" 18 26395984 "M_18_26395984" 8.73290477146513 26370984 26420984 26400852 26405496 "Vitvi18g01869" "XP_002272639.2PREDICTED: uncharacterized protein LOC100233118" 4868 "VIT_18s0117g00220	LOC100233118" NA "Q6Y0E8" "Gene.Ontology..biological.process." "GO:0016310" "phosphorylation"
398 "P_rachis_weight" 18 26395984 "M_18_26395984" 8.73290477146513 26370984 26420984 26400852 26405496 "Vitvi18g01869" "XP_002272639.2PREDICTED: uncharacterized protein LOC100233118" 4868 "VIT_18s0117g00220	LOC100233118" NA "F6GYT1" "Gene.Ontology..cellular.component." "GO:0005737" "cytoplasm"
399 "P_rachis_weight" 18 26395984 "M_18_26395984" 8.73290477146513 26370984 26420984 26400852 26405496 "Vitvi18g01869" "XP_002272639.2PREDICTED: uncharacterized protein LOC100233118" 4868 "VIT_18s0117g00220	LOC100233118" NA "F6GYT1" "Gene.Ontology..molecular.function." "GO:0019136" "deoxynucleoside kinase activity"
400 "P_rachis_weight" 18 26395984 "M_18_26395984" 8.73290477146513 26370984 26420984 26400852 26405496 "Vitvi18g01869" "XP_002272639.2PREDICTED: uncharacterized protein LOC100233118" 4868 "VIT_18s0117g00220	LOC100233118" NA "Q6Y0E8" "Gene.Ontology..molecular.function." "GO:0016301" "kinase activity"
401 "P_rachis_weight" 19 10748969 "M_19_10748969" 6.68981384383405 10723969 10773969 10747971 10749212 "Vitvi19g00932" "XP_002265645.1 scarecrow-like protein 18" 0 "VIT_19s0015g01930	LOC100261722" "LAS1" "D7UAV5" "Gene.Ontology..biological.process." "GO:0010014" "meristem initiation"
402 "P_rachis_weight" 19 10748969 "M_19_10748969" 6.68981384383405 10723969 10773969 10747971 10749212 "Vitvi19g00932" "XP_002265645.1 scarecrow-like protein 18" 0 "VIT_19s0015g01930	LOC100261722" "LAS1" "D7UAV5" "Gene.Ontology..biological.process." "GO:0006355" "regulation of DNA-templated transcription"
403 "P_rachis_weight" 19 10748969 "M_19_10748969" 6.68981384383405 10723969 10773969 10747971 10749212 "Vitvi19g00932" "XP_002265645.1 scarecrow-like protein 18" 0 "VIT_19s0015g01930	LOC100261722" "LAS1" "D7UAV5" "Gene.Ontology..cellular.component." "GO:0005634" "nucleus"
404 "P_rachis_weight" 19 10748969 "M_19_10748969" 6.68981384383405 10723969 10773969 10747971 10749212 "Vitvi19g00932" "XP_002265645.1 scarecrow-like protein 18" 0 "VIT_19s0015g01930	LOC100261722" "LAS1" "D7UAV5" "Gene.Ontology..molecular.function." "GO:0003700" "DNA-binding transcription factor activity"
405 "P_rachis_weight" 19 10748969 "M_19_10748969" 6.68981384383405 10723969 10773969 10747971 10749212 "Vitvi19g00932" "XP_002265645.1 scarecrow-like protein 18" 0 "VIT_19s0015g01930	LOC100261722" "LAS1" "D7UAV5" "Gene.Ontology..molecular.function." "GO:0043565" "sequence-specific DNA binding"
406 "S_dry" 1 19586589 "M_01_19586589" 6.09308759739514 19561589 19611589 19584338 19585799 "Vitvi01g01459" "XP_002263365.1 GEM-like protein 5" 790 "VIT_01s0010g01840	LOC100248212" NA NA NA NA NA
407 "S_dry" 1 19586589 "M_01_19586589" 6.09308759739514 19561589 19611589 19590751 19607914 "Vitvi01g02196" NA 4162 "LOC100243095" NA NA NA NA NA
408 "S_dry" 4 19371161 "M_04_19371161" 5.85661558889363 19346161 19396161 19354505 19373873 "Vitvi04g01364" "XP_010649104.1PREDICTED: uncharacterized protein LOC100260906" 0 "VIT_04s0023g02440	LOC100260906" NA NA NA NA NA
409 "S_dry" 4 19371161 "M_04_19371161" 5.85661558889363 19346161 19396161 19373874 19376555 "Vitvi04g01366" "XP_002275759.1 cysteine protease RD19A" 2713 "VIT_04s0023g02450	LOC100233020" NA "D7SP77" "Gene.Ontology..biological.process." "GO:0051603" "proteolysis involved in protein catabolic process"
410 "S_dry" 4 19371161 "M_04_19371161" 5.85661558889363 19346161 19396161 19373874 19376555 "Vitvi04g01366" "XP_002275759.1 cysteine protease RD19A" 2713 "VIT_04s0023g02450	LOC100233020" NA "D7SP77" "Gene.Ontology..cellular.component." "GO:0005615" "extracellular space"
411 "S_dry" 4 19371161 "M_04_19371161" 5.85661558889363 19346161 19396161 19373874 19376555 "Vitvi04g01366" "XP_002275759.1 cysteine protease RD19A" 2713 "VIT_04s0023g02450	LOC100233020" NA "D7SP77" "Gene.Ontology..cellular.component." "GO:0005764" "lysosome"
412 "S_dry" 4 19371161 "M_04_19371161" 5.85661558889363 19346161 19396161 19373874 19376555 "Vitvi04g01366" "XP_002275759.1 cysteine protease RD19A" 2713 "VIT_04s0023g02450	LOC100233020" NA "D7SP77" "Gene.Ontology..molecular.function." "GO:0004197" "cysteine-type endopeptidase activity"
413 "S_dry" 4 19371161 "M_04_19371161" 5.85661558889363 19346161 19396161 19378369 19391288 "Vitvi04g01367" "XP_002275719.1 uncharacterized WD repeat-containing protein C17D11.16" 7208 "VIT_04s0023g02460	LOC100257466" NA NA NA NA NA
414 "S_dry" 18 26395984 "M_18_26395984" 12.6105775718817 26370984 26420984 26391565 26392582 "Vitvi18g01868" "XP_019071955.1 myb-related protein 308-like" 3402 "VIT_18s0117g00210" "MYBC2-L6" NA NA NA NA
415 "S_dry" 18 26395984 "M_18_26395984" 12.6105775718817 26370984 26420984 26400852 26405496 "Vitvi18g01869" "XP_002272639.2PREDICTED: uncharacterized protein LOC100233118" 4868 "VIT_18s0117g00220	LOC100233118" NA "Q6Y0E8" "Gene.Ontology..biological.process." "GO:0016310" "phosphorylation"
416 "S_dry" 18 26395984 "M_18_26395984" 12.6105775718817 26370984 26420984 26400852 26405496 "Vitvi18g01869" "XP_002272639.2PREDICTED: uncharacterized protein LOC100233118" 4868 "VIT_18s0117g00220	LOC100233118" NA "F6GYT1" "Gene.Ontology..cellular.component." "GO:0005737" "cytoplasm"
417 "S_dry" 18 26395984 "M_18_26395984" 12.6105775718817 26370984 26420984 26400852 26405496 "Vitvi18g01869" "XP_002272639.2PREDICTED: uncharacterized protein LOC100233118" 4868 "VIT_18s0117g00220	LOC100233118" NA "F6GYT1" "Gene.Ontology..molecular.function." "GO:0019136" "deoxynucleoside kinase activity"
418 "S_dry" 18 26395984 "M_18_26395984" 12.6105775718817 26370984 26420984 26400852 26405496 "Vitvi18g01869" "XP_002272639.2PREDICTED: uncharacterized protein LOC100233118" 4868 "VIT_18s0117g00220	LOC100233118" NA "Q6Y0E8" "Gene.Ontology..molecular.function." "GO:0016301" "kinase activity"
419 "S_dry" 18 26585996 "M_18_26585996" 6.1568565590696 26560996 26610996 26580060 26581774 "Vitvi18g01875" "XP_002272228.1 transcription factor TCP8" 4222 "VIT_18s0117g00340	LOC100266605" "TCP17" "F6GYS5" "Gene.Ontology..cellular.component." "GO:0005634" "nucleus"
420 "S_dry" 18 26585996 "M_18_26585996" 6.1568565590696 26560996 26610996 26580060 26581774 "Vitvi18g01875" "XP_002272228.1 transcription factor TCP8" 4222 "VIT_18s0117g00340	LOC100266605" "TCP17" "F6GYS5" "Gene.Ontology..molecular.function." "GO:0003700" "DNA-binding transcription factor activity"
421 "S_dry" 18 26585996 "M_18_26585996" 6.1568565590696 26560996 26610996 26580060 26581774 "Vitvi18g01875" "XP_002272228.1 transcription factor TCP8" 4222 "VIT_18s0117g00340	LOC100266605" "TCP17" "F6GYS5" "Gene.Ontology..molecular.function." "GO:0043565" "sequence-specific DNA binding"
422 "S_dry" 18 27016067 "M_18_27016067" 14.9619678494299 26991067 27041067 27013258 27013659 "Vitvi18g01899" "RVW20938.1F-box/kelch-repeat protein" 2408 NA NA NA NA NA NA
423 "S_dry" 18 27016067 "M_18_27016067" 14.9619678494299 26991067 27041067 27018029 27018546 "Vitvi18g01900" NA 1962 NA NA NA NA NA NA
424 "S_dry" 18 27641922 "M_18_27641922" 7.93468621884233 27616922 27666922 27645019 27647663 "Vitvi18g01937" "XP_010665429.1 putative wall-associated receptor kinase-like 16" 3097 "VIT_18s0041g00010	LOC100247712" NA NA NA NA NA
425 "S_dry" 19 5737748 "M_19_5737748" 5.65575581013209 5712748 5762748 5727806 5735675 "Vitvi19g00424" NA 2073 "VIT_19s0014g05340	LOC104877577	TC66167" NA NA NA NA NA
426 "S_dry" 19 5737748 "M_19_5737748" 5.65575581013209 5712748 5762748 5736473 5737761 "Vitvi19g00425" "XP_010644401.1 ankyrin repeat-containing protein At5g02620-like" 0 "VIT_19s0014g05350	LOC104877578" NA NA NA NA NA
427 "S_fresh" 1 22306525 "M_01_22306525" 5.36851818521498 22281525 22331525 22291722 22301808 "Vitvi01g01663" "XP_002271162.1 transcription termination factor MTEF1	chloroplastic" 4717 "VIT_01s0010g03740	LOC100247222" "mTERF1" NA NA NA NA
428 "S_fresh" 1 22306525 "M_01_22306525" 5.36851818521498 22281525 22331525 22313721 22317827 "Vitvi01g01664" "RVW40052.1Chaperone protein dnaJ 49" 7196 "VIT_01s0010g03760	LOC104877364" NA NA NA NA NA
429 "S_fresh" 1 22306525 "M_01_22306525" 5.36851818521498 22281525 22331525 22304288 22306564 "Vitvi01g02270" NA 0 "VIT_01s0010g03750	LOC100241985" NA NA NA NA NA
430 "S_fresh" 2 6686801 "M_02_6686801" 6.89748791774078 6661801 6711801 6682700 6682873 "Vitvi02g01487" NA 3928 "VIT_02s0012g00680" NA NA NA NA NA
431 "S_fresh" 9 7065439 "M_09_7065439" 4.92658994976279 7040439 7090439 7066313 7072358 "Vitvi09g00629" "XP_002265016.1 adenine phosphoribosyltransferase 5" 874 "VIT_09s0002g07120	LOC100245840" NA "A0A438D9P5" "Gene.Ontology..biological.process." "GO:0006168" "adenine salvage"
432 "S_fresh" 9 7065439 "M_09_7065439" 4.92658994976279 7040439 7090439 7066313 7072358 "Vitvi09g00629" "XP_002265016.1 adenine phosphoribosyltransferase 5" 874 "VIT_09s0002g07120	LOC100245840" NA "A0A438D9P5" "Gene.Ontology..biological.process." "GO:0044209" "AMP salvage"
433 "S_fresh" 9 7065439 "M_09_7065439" 4.92658994976279 7040439 7090439 7066313 7072358 "Vitvi09g00629" "XP_002265016.1 adenine phosphoribosyltransferase 5" 874 "VIT_09s0002g07120	LOC100245840" NA "A0A438D9P5" "Gene.Ontology..biological.process." "GO:0006166" "purine ribonucleoside salvage"
434 "S_fresh" 9 7065439 "M_09_7065439" 4.92658994976279 7040439 7090439 7066313 7072358 "Vitvi09g00629" "XP_002265016.1 adenine phosphoribosyltransferase 5" 874 "VIT_09s0002g07120	LOC100245840" NA "D7U146" "Gene.Ontology..biological.process." "GO:0006168" "adenine salvage"
435 "S_fresh" 9 7065439 "M_09_7065439" 4.92658994976279 7040439 7090439 7066313 7072358 "Vitvi09g00629" "XP_002265016.1 adenine phosphoribosyltransferase 5" 874 "VIT_09s0002g07120	LOC100245840" NA "D7U146" "Gene.Ontology..biological.process." "GO:0044209" "AMP salvage"
436 "S_fresh" 9 7065439 "M_09_7065439" 4.92658994976279 7040439 7090439 7066313 7072358 "Vitvi09g00629" "XP_002265016.1 adenine phosphoribosyltransferase 5" 874 "VIT_09s0002g07120	LOC100245840" NA "D7U146" "Gene.Ontology..biological.process." "GO:0006166" "purine ribonucleoside salvage"
437 "S_fresh" 9 7065439 "M_09_7065439" 4.92658994976279 7040439 7090439 7066313 7072358 "Vitvi09g00629" "XP_002265016.1 adenine phosphoribosyltransferase 5" 874 "VIT_09s0002g07120	LOC100245840" NA "A0A438D9P5" "Gene.Ontology..cellular.component." "GO:0005737" "cytoplasm"
438 "S_fresh" 9 7065439 "M_09_7065439" 4.92658994976279 7040439 7090439 7066313 7072358 "Vitvi09g00629" "XP_002265016.1 adenine phosphoribosyltransferase 5" 874 "VIT_09s0002g07120	LOC100245840" NA "D7U146" "Gene.Ontology..cellular.component." "GO:0005829" "cytosol"
439 "S_fresh" 9 7065439 "M_09_7065439" 4.92658994976279 7040439 7090439 7066313 7072358 "Vitvi09g00629" "XP_002265016.1 adenine phosphoribosyltransferase 5" 874 "VIT_09s0002g07120	LOC100245840" NA "A0A438D9P5" "Gene.Ontology..molecular.function." "GO:0003999" "adenine phosphoribosyltransferase activity"
440 "S_fresh" 9 7065439 "M_09_7065439" 4.92658994976279 7040439 7090439 7066313 7072358 "Vitvi09g00629" "XP_002265016.1 adenine phosphoribosyltransferase 5" 874 "VIT_09s0002g07120	LOC100245840" NA "D7U146" "Gene.Ontology..molecular.function." "GO:0003999" "adenine phosphoribosyltransferase activity"
441 "S_fresh" 9 7065439 "M_09_7065439" 4.92658994976279 7040439 7090439 7074034 7079141 "Vitvi09g00630" "XP_002264846.1PREDICTED: uncharacterized protein LOC100250980" 8595 "VIT_09s0002g07130	LOC100250980" NA NA NA NA NA
442 "S_fresh" 13 8151231 "M_13_8151231" 5.2915241435665 8126231 8176231 8148964 8153524 "Vitvi13g00739" NA 0 "LOC100271976" NA NA NA NA NA
443 "S_fresh" 14 6659734 "M_14_6659734" 6.84287976941943 6634734 6684734 6636827 6651534 "Vitvi14g00425" "XP_010659902.1PREDICTED: uncharacterized protein LOC100267457" 8200 "VIT_14s0030g01760	LOC100267457	VVTU8895_at	VVTU14901_at" NA NA NA NA NA
444 "S_fresh" 14 6659734 "M_14_6659734" 6.84287976941943 6634734 6684734 6654655 6665536 "Vitvi14g00427" "XP_002277583.1 pollen-specific protein SF21" 0 "VIT_14s0030g01790	LOC100262295" NA NA NA NA NA
445 "S_fresh" 14 7345807 "M_14_7345807" 6.63594811737318 7320807 7370807 7337163 7389121 "Vitvi14g00472" "XP_002274609.1 probable inactive ATP-dependent zinc metalloprotease FTSHI 5	chloroplastic" 0 "VIT_14s0030g02190	LOC100248755" NA "D7TUI7" "Gene.Ontology..biological.process." "GO:0045454" "cell redox homeostasis"
446 "S_fresh" 14 7345807 "M_14_7345807" 6.63594811737318 7320807 7370807 7337163 7389121 "Vitvi14g00472" "XP_002274609.1 probable inactive ATP-dependent zinc metalloprotease FTSHI 5	chloroplastic" 0 "VIT_14s0030g02190	LOC100248755" NA "D7TUI7" "Gene.Ontology..biological.process." "GO:0009658" "chloroplast organization"
447 "S_fresh" 14 7345807 "M_14_7345807" 6.63594811737318 7320807 7370807 7337163 7389121 "Vitvi14g00472" "XP_002274609.1 probable inactive ATP-dependent zinc metalloprotease FTSHI 5	chloroplastic" 0 "VIT_14s0030g02190	LOC100248755" NA "D7TUI7" "Gene.Ontology..biological.process." "GO:0045037" "protein import into chloroplast stroma"
448 "S_fresh" 14 7345807 "M_14_7345807" 6.63594811737318 7320807 7370807 7337163 7389121 "Vitvi14g00472" "XP_002274609.1 probable inactive ATP-dependent zinc metalloprotease FTSHI 5	chloroplastic" 0 "VIT_14s0030g02190	LOC100248755" NA "D7TUI7" "Gene.Ontology..biological.process." "GO:0006508" "proteolysis"
449 "S_fresh" 14 7345807 "M_14_7345807" 6.63594811737318 7320807 7370807 7337163 7389121 "Vitvi14g00472" "XP_002274609.1 probable inactive ATP-dependent zinc metalloprotease FTSHI 5	chloroplastic" 0 "VIT_14s0030g02190	LOC100248755" NA "D7TUI7" "Gene.Ontology..biological.process." "GO:0080093" "regulation of photorespiration"
450 "S_fresh" 14 7345807 "M_14_7345807" 6.63594811737318 7320807 7370807 7337163 7389121 "Vitvi14g00472" "XP_002274609.1 probable inactive ATP-dependent zinc metalloprotease FTSHI 5	chloroplastic" 0 "VIT_14s0030g02190	LOC100248755" NA "A0A438DRF0" "Gene.Ontology..biological.process." "GO:0045454" "cell redox homeostasis"
451 "S_fresh" 14 7345807 "M_14_7345807" 6.63594811737318 7320807 7370807 7337163 7389121 "Vitvi14g00472" "XP_002274609.1 probable inactive ATP-dependent zinc metalloprotease FTSHI 5	chloroplastic" 0 "VIT_14s0030g02190	LOC100248755" NA "A0A438DRF0" "Gene.Ontology..biological.process." "GO:0009658" "chloroplast organization"
452 "S_fresh" 14 7345807 "M_14_7345807" 6.63594811737318 7320807 7370807 7337163 7389121 "Vitvi14g00472" "XP_002274609.1 probable inactive ATP-dependent zinc metalloprotease FTSHI 5	chloroplastic" 0 "VIT_14s0030g02190	LOC100248755" NA "A0A438DRF0" "Gene.Ontology..biological.process." "GO:0045037" "protein import into chloroplast stroma"
453 "S_fresh" 14 7345807 "M_14_7345807" 6.63594811737318 7320807 7370807 7337163 7389121 "Vitvi14g00472" "XP_002274609.1 probable inactive ATP-dependent zinc metalloprotease FTSHI 5	chloroplastic" 0 "VIT_14s0030g02190	LOC100248755" NA "A0A438DRF0" "Gene.Ontology..biological.process." "GO:0006508" "proteolysis"
454 "S_fresh" 14 7345807 "M_14_7345807" 6.63594811737318 7320807 7370807 7337163 7389121 "Vitvi14g00472" "XP_002274609.1 probable inactive ATP-dependent zinc metalloprotease FTSHI 5	chloroplastic" 0 "VIT_14s0030g02190	LOC100248755" NA "A0A438DRF0" "Gene.Ontology..biological.process." "GO:0080093" "regulation of photorespiration"
455 "S_fresh" 14 7345807 "M_14_7345807" 6.63594811737318 7320807 7370807 7337163 7389121 "Vitvi14g00472" "XP_002274609.1 probable inactive ATP-dependent zinc metalloprotease FTSHI 5	chloroplastic" 0 "VIT_14s0030g02190	LOC100248755" NA "A0A438IGU3" "Gene.Ontology..biological.process." "GO:0045454" "cell redox homeostasis"
456 "S_fresh" 14 7345807 "M_14_7345807" 6.63594811737318 7320807 7370807 7337163 7389121 "Vitvi14g00472" "XP_002274609.1 probable inactive ATP-dependent zinc metalloprotease FTSHI 5	chloroplastic" 0 "VIT_14s0030g02190	LOC100248755" NA "A0A438IGU3" "Gene.Ontology..biological.process." "GO:0009658" "chloroplast organization"
457 "S_fresh" 14 7345807 "M_14_7345807" 6.63594811737318 7320807 7370807 7337163 7389121 "Vitvi14g00472" "XP_002274609.1 probable inactive ATP-dependent zinc metalloprotease FTSHI 5	chloroplastic" 0 "VIT_14s0030g02190	LOC100248755" NA "A0A438IGU3" "Gene.Ontology..biological.process." "GO:0045037" "protein import into chloroplast stroma"
458 "S_fresh" 14 7345807 "M_14_7345807" 6.63594811737318 7320807 7370807 7337163 7389121 "Vitvi14g00472" "XP_002274609.1 probable inactive ATP-dependent zinc metalloprotease FTSHI 5	chloroplastic" 0 "VIT_14s0030g02190	LOC100248755" NA "A0A438IGU3" "Gene.Ontology..biological.process." "GO:0006508" "proteolysis"
459 "S_fresh" 14 7345807 "M_14_7345807" 6.63594811737318 7320807 7370807 7337163 7389121 "Vitvi14g00472" "XP_002274609.1 probable inactive ATP-dependent zinc metalloprotease FTSHI 5	chloroplastic" 0 "VIT_14s0030g02190	LOC100248755" NA "A0A438IGU3" "Gene.Ontology..biological.process." "GO:0080093" "regulation of photorespiration"
460 "S_fresh" 14 7345807 "M_14_7345807" 6.63594811737318 7320807 7370807 7337163 7389121 "Vitvi14g00472" "XP_002274609.1 probable inactive ATP-dependent zinc metalloprotease FTSHI 5	chloroplastic" 0 "VIT_14s0030g02190	LOC100248755" NA "D7TUI7" "Gene.Ontology..cellular.component." "GO:0009706" "chloroplast inner membrane"
461 "S_fresh" 14 7345807 "M_14_7345807" 6.63594811737318 7320807 7370807 7337163 7389121 "Vitvi14g00472" "XP_002274609.1 probable inactive ATP-dependent zinc metalloprotease FTSHI 5	chloroplastic" 0 "VIT_14s0030g02190	LOC100248755" NA "D7TUI7" "Gene.Ontology..cellular.component." "GO:0009534" "chloroplast thylakoid"
462 "S_fresh" 14 7345807 "M_14_7345807" 6.63594811737318 7320807 7370807 7337163 7389121 "Vitvi14g00472" "XP_002274609.1 probable inactive ATP-dependent zinc metalloprotease FTSHI 5	chloroplastic" 0 "VIT_14s0030g02190	LOC100248755" NA "D7TUI7" "Gene.Ontology..cellular.component." "GO:0062091" "Ycf2/FtsHi complex"
463 "S_fresh" 14 7345807 "M_14_7345807" 6.63594811737318 7320807 7370807 7337163 7389121 "Vitvi14g00472" "XP_002274609.1 probable inactive ATP-dependent zinc metalloprotease FTSHI 5	chloroplastic" 0 "VIT_14s0030g02190	LOC100248755" NA "A0A438DRF0" "Gene.Ontology..cellular.component." "GO:0009706" "chloroplast inner membrane"
464 "S_fresh" 14 7345807 "M_14_7345807" 6.63594811737318 7320807 7370807 7337163 7389121 "Vitvi14g00472" "XP_002274609.1 probable inactive ATP-dependent zinc metalloprotease FTSHI 5	chloroplastic" 0 "VIT_14s0030g02190	LOC100248755" NA "A0A438DRF0" "Gene.Ontology..cellular.component." "GO:0062091" "Ycf2/FtsHi complex"
465 "S_fresh" 14 7345807 "M_14_7345807" 6.63594811737318 7320807 7370807 7337163 7389121 "Vitvi14g00472" "XP_002274609.1 probable inactive ATP-dependent zinc metalloprotease FTSHI 5	chloroplastic" 0 "VIT_14s0030g02190	LOC100248755" NA "A0A438IGU3" "Gene.Ontology..cellular.component." "GO:0009706" "chloroplast inner membrane"
466 "S_fresh" 14 7345807 "M_14_7345807" 6.63594811737318 7320807 7370807 7337163 7389121 "Vitvi14g00472" "XP_002274609.1 probable inactive ATP-dependent zinc metalloprotease FTSHI 5	chloroplastic" 0 "VIT_14s0030g02190	LOC100248755" NA "A0A438IGU3" "Gene.Ontology..cellular.component." "GO:0062091" "Ycf2/FtsHi complex"
467 "S_fresh" 14 7345807 "M_14_7345807" 6.63594811737318 7320807 7370807 7337163 7389121 "Vitvi14g00472" "XP_002274609.1 probable inactive ATP-dependent zinc metalloprotease FTSHI 5	chloroplastic" 0 "VIT_14s0030g02190	LOC100248755" NA "D7TUI7" "Gene.Ontology..molecular.function." "GO:0005524" "ATP binding"
468 "S_fresh" 14 7345807 "M_14_7345807" 6.63594811737318 7320807 7370807 7337163 7389121 "Vitvi14g00472" "XP_002274609.1 probable inactive ATP-dependent zinc metalloprotease FTSHI 5	chloroplastic" 0 "VIT_14s0030g02190	LOC100248755" NA "D7TUI7" "Gene.Ontology..molecular.function." "GO:0016887" "ATP hydrolysis activity"
469 "S_fresh" 14 7345807 "M_14_7345807" 6.63594811737318 7320807 7370807 7337163 7389121 "Vitvi14g00472" "XP_002274609.1 probable inactive ATP-dependent zinc metalloprotease FTSHI 5	chloroplastic" 0 "VIT_14s0030g02190	LOC100248755" NA "D7TUI7" "Gene.Ontology..molecular.function." "GO:0004176" "ATP-dependent peptidase activity"
470 "S_fresh" 14 7345807 "M_14_7345807" 6.63594811737318 7320807 7370807 7337163 7389121 "Vitvi14g00472" "XP_002274609.1 probable inactive ATP-dependent zinc metalloprotease FTSHI 5	chloroplastic" 0 "VIT_14s0030g02190	LOC100248755" NA "D7TUI7" "Gene.Ontology..molecular.function." "GO:0016464" "chloroplast protein-transporting ATPase activity"
471 "S_fresh" 14 7345807 "M_14_7345807" 6.63594811737318 7320807 7370807 7337163 7389121 "Vitvi14g00472" "XP_002274609.1 probable inactive ATP-dependent zinc metalloprotease FTSHI 5	chloroplastic" 0 "VIT_14s0030g02190	LOC100248755" NA "D7TUI7" "Gene.Ontology..molecular.function." "GO:0004222" "metalloendopeptidase activity"
472 "S_fresh" 14 7345807 "M_14_7345807" 6.63594811737318 7320807 7370807 7337163 7389121 "Vitvi14g00472" "XP_002274609.1 probable inactive ATP-dependent zinc metalloprotease FTSHI 5	chloroplastic" 0 "VIT_14s0030g02190	LOC100248755" NA "A0A438DRF0" "Gene.Ontology..molecular.function." "GO:0016464" "chloroplast protein-transporting ATPase activity"
473 "S_fresh" 14 7345807 "M_14_7345807" 6.63594811737318 7320807 7370807 7337163 7389121 "Vitvi14g00472" "XP_002274609.1 probable inactive ATP-dependent zinc metalloprotease FTSHI 5	chloroplastic" 0 "VIT_14s0030g02190	LOC100248755" NA "A0A438DRF0" "Gene.Ontology..molecular.function." "GO:0008237" "metallopeptidase activity"
474 "S_fresh" 14 7345807 "M_14_7345807" 6.63594811737318 7320807 7370807 7337163 7389121 "Vitvi14g00472" "XP_002274609.1 probable inactive ATP-dependent zinc metalloprotease FTSHI 5	chloroplastic" 0 "VIT_14s0030g02190	LOC100248755" NA "A0A438IGU3" "Gene.Ontology..molecular.function." "GO:0016464" "chloroplast protein-transporting ATPase activity"
475 "S_fresh" 14 7345807 "M_14_7345807" 6.63594811737318 7320807 7370807 7337163 7389121 "Vitvi14g00472" "XP_002274609.1 probable inactive ATP-dependent zinc metalloprotease FTSHI 5	chloroplastic" 0 "VIT_14s0030g02190	LOC100248755" NA "A0A438IGU3" "Gene.Ontology..molecular.function." "GO:0008237" "metallopeptidase activity"
476 "S_fresh" 15 16996087 "M_15_16996087" 5.06995639975026 16971087 17021087 16988187 16988985 "Vitvi15g00911" NA 7102 NA NA NA NA NA NA
477 "S_fresh" 15 16996087 "M_15_16996087" 5.06995639975026 16971087 17021087 16989498 16991196 "Vitvi15g00912" "XP_002262950.3 homeobox-leucine zipper protein ATHB-12" 4891 "VIT_15s0048g02870	LOC100245524" NA "F6I2W3" "Gene.Ontology..biological.process." "GO:0045893" "positive regulation of DNA-templated transcription"
478 "S_fresh" 15 16996087 "M_15_16996087" 5.06995639975026 16971087 17021087 16989498 16991196 "Vitvi15g00912" "XP_002262950.3 homeobox-leucine zipper protein ATHB-12" 4891 "VIT_15s0048g02870	LOC100245524" NA "A0A438IFA0" "Gene.Ontology..cellular.component." "GO:0005634" "nucleus"
479 "S_fresh" 15 16996087 "M_15_16996087" 5.06995639975026 16971087 17021087 16989498 16991196 "Vitvi15g00912" "XP_002262950.3 homeobox-leucine zipper protein ATHB-12" 4891 "VIT_15s0048g02870	LOC100245524" NA "F6I2W3" "Gene.Ontology..cellular.component." "GO:0005634" "nucleus"
480 "S_fresh" 15 16996087 "M_15_16996087" 5.06995639975026 16971087 17021087 16989498 16991196 "Vitvi15g00912" "XP_002262950.3 homeobox-leucine zipper protein ATHB-12" 4891 "VIT_15s0048g02870	LOC100245524" NA "A0A438IFA0" "Gene.Ontology..molecular.function." "GO:0000981" "DNA-binding transcription factor activity	RNA polymerase II-specific"
481 "S_fresh" 15 16996087 "M_15_16996087" 5.06995639975026 16971087 17021087 16989498 16991196 "Vitvi15g00912" "XP_002262950.3 homeobox-leucine zipper protein ATHB-12" 4891 "VIT_15s0048g02870	LOC100245524" NA "A0A438IFA0" "Gene.Ontology..molecular.function." "GO:0043565" "sequence-specific DNA binding"
482 "S_fresh" 15 16996087 "M_15_16996087" 5.06995639975026 16971087 17021087 16989498 16991196 "Vitvi15g00912" "XP_002262950.3 homeobox-leucine zipper protein ATHB-12" 4891 "VIT_15s0048g02870	LOC100245524" NA "F6I2W3" "Gene.Ontology..molecular.function." "GO:0000981" "DNA-binding transcription factor activity	RNA polymerase II-specific"
483 "S_fresh" 15 16996087 "M_15_16996087" 5.06995639975026 16971087 17021087 16989498 16991196 "Vitvi15g00912" "XP_002262950.3 homeobox-leucine zipper protein ATHB-12" 4891 "VIT_15s0048g02870	LOC100245524" NA "F6I2W3" "Gene.Ontology..molecular.function." "GO:0043565" "sequence-specific DNA binding"
484 "S_fresh" 15 16996087 "M_15_16996087" 5.06995639975026 16971087 17021087 16991674 16996074 "Vitvi15g00913" "XP_010661482.1 uncharacterized membrane protein At1g16860" 13 "VIT_15s0048g02880	LOC100271940	LOC104881849" NA "F6I2W2" "Gene.Ontology..cellular.component." "GO:0016020" "membrane"
485 "S_fresh" 15 16996087 "M_15_16996087" 5.06995639975026 16971087 17021087 16996399 16998792 "Vitvi15g00914" NA 312 "VIT_15s0048g02890	LOC100854258" NA NA NA NA NA
486 "S_fresh" 15 16996087 "M_15_16996087" 5.06995639975026 16971087 17021087 17005384 17007131 "Vitvi15g00915" "XP_002266493.1 cytochrome P450 78A3-like isoform X1" 9297 "VIT_15s0048g02900	LOC100243661" NA "D7U803" "Gene.Ontology..cellular.component." "GO:0016020" "membrane"
487 "S_fresh" 15 16996087 "M_15_16996087" 5.06995639975026 16971087 17021087 17005384 17007131 "Vitvi15g00915" "XP_002266493.1 cytochrome P450 78A3-like isoform X1" 9297 "VIT_15s0048g02900	LOC100243661" NA "A0A438IF81" "Gene.Ontology..cellular.component." "GO:0016020" "membrane"
488 "S_fresh" 15 16996087 "M_15_16996087" 5.06995639975026 16971087 17021087 17005384 17007131 "Vitvi15g00915" "XP_002266493.1 cytochrome P450 78A3-like isoform X1" 9297 "VIT_15s0048g02900	LOC100243661" NA "D7U803" "Gene.Ontology..molecular.function." "GO:0020037" "heme binding"
489 "S_fresh" 15 16996087 "M_15_16996087" 5.06995639975026 16971087 17021087 17005384 17007131 "Vitvi15g00915" "XP_002266493.1 cytochrome P450 78A3-like isoform X1" 9297 "VIT_15s0048g02900	LOC100243661" NA "D7U803" "Gene.Ontology..molecular.function." "GO:0005506" "iron ion binding"
490 "S_fresh" 15 16996087 "M_15_16996087" 5.06995639975026 16971087 17021087 17005384 17007131 "Vitvi15g00915" "XP_002266493.1 cytochrome P450 78A3-like isoform X1" 9297 "VIT_15s0048g02900	LOC100243661" NA "D7U803" "Gene.Ontology..molecular.function." "GO:0004497" "monooxygenase activity"
491 "S_fresh" 15 16996087 "M_15_16996087" 5.06995639975026 16971087 17021087 17005384 17007131 "Vitvi15g00915" "XP_002266493.1 cytochrome P450 78A3-like isoform X1" 9297 "VIT_15s0048g02900	LOC100243661" NA "D7U803" "Gene.Ontology..molecular.function." "GO:0016705" "oxidoreductase activity	acting on paired donors	with incorporation or reduction of molecular oxygen"
492 "S_fresh" 15 16996087 "M_15_16996087" 5.06995639975026 16971087 17021087 17005384 17007131 "Vitvi15g00915" "XP_002266493.1 cytochrome P450 78A3-like isoform X1" 9297 "VIT_15s0048g02900	LOC100243661" NA "A0A438IF81" "Gene.Ontology..molecular.function." "GO:0020037" "heme binding"
493 "S_fresh" 15 16996087 "M_15_16996087" 5.06995639975026 16971087 17021087 17005384 17007131 "Vitvi15g00915" "XP_002266493.1 cytochrome P450 78A3-like isoform X1" 9297 "VIT_15s0048g02900	LOC100243661" NA "A0A438IF81" "Gene.Ontology..molecular.function." "GO:0005506" "iron ion binding"
494 "S_fresh" 15 16996087 "M_15_16996087" 5.06995639975026 16971087 17021087 17005384 17007131 "Vitvi15g00915" "XP_002266493.1 cytochrome P450 78A3-like isoform X1" 9297 "VIT_15s0048g02900	LOC100243661" NA "A0A438IF81" "Gene.Ontology..molecular.function." "GO:0004497" "monooxygenase activity"
495 "S_fresh" 15 16996087 "M_15_16996087" 5.06995639975026 16971087 17021087 17005384 17007131 "Vitvi15g00915" "XP_002266493.1 cytochrome P450 78A3-like isoform X1" 9297 "VIT_15s0048g02900	LOC100243661" NA "A0A438IF81" "Gene.Ontology..molecular.function." "GO:0016705" "oxidoreductase activity	acting on paired donors	with incorporation or reduction of molecular oxygen"
496 "S_fresh" 15 16996087 "M_15_16996087" 5.06995639975026 16971087 17021087 16999375 17003891 "Vitvi15g01558" NA 3288 "LOC104881848" NA NA NA NA NA
497 "S_fresh" 18 19681084 "M_18_19681084" 6.88953012245288 19656084 19706084 19682424 19685819 "Vitvi18g01490" NA 1340 "VIT_18s0122g00170	LOC100243355" "LAC72" NA NA NA NA
498 "S_fresh" 18 26994029 "M_18_26994029" 5.58749990288168 26969029 27019029 26989034 26989441 "Vitvi18g01898" NA 4588 NA NA NA NA NA NA
499 "S_fresh" 18 26994029 "M_18_26994029" 5.58749990288168 26969029 27019029 26991171 26994231 "Vitvi18g03065" NA 0 "VIT_18s0117g00550	LOC100248240" "LAC39" NA NA NA NA
500 "S_fresh" 18 27016113 "M_18_27016113" 7.76660303585451 26991113 27041113 27013258 27013659 "Vitvi18g01899" "RVW20938.1F-box/kelch-repeat protein" 2454 NA NA NA NA NA NA
501 "S_fresh" 18 27016113 "M_18_27016113" 7.76660303585451 26991113 27041113 27018029 27018546 "Vitvi18g01900" NA 1916 NA NA NA NA NA NA
502 "S_fresh" 19 3265960 "M_19_3265960" 6.84241991843257 3240960 3290960 3256119 3262773 "Vitvi19g00251" "XP_002284809.1 ultraviolet-B receptor UVR8 isoform X1" 3187 "VIT_19s0014g03080	LOC100262257" NA NA NA NA NA
503 "S_fresh" 19 3265960 "M_19_3265960" 6.84241991843257 3240960 3290960 3265452 3267338 "Vitvi19g00252" "XP_002284800.1 CBS domain-containing protein CBSX5" 0 "VIT_19s0014g03090	LOC100267418" NA "E0CSN4" "Gene.Ontology..biological.process." "GO:0042149" "cellular response to glucose starvation"
504 "S_fresh" 19 3265960 "M_19_3265960" 6.84241991843257 3240960 3290960 3265452 3267338 "Vitvi19g00252" "XP_002284800.1 CBS domain-containing protein CBSX5" 0 "VIT_19s0014g03090	LOC100267418" NA "E0CSN4" "Gene.Ontology..biological.process." "GO:0006468" "protein phosphorylation"
505 "S_fresh" 19 3265960 "M_19_3265960" 6.84241991843257 3240960 3290960 3265452 3267338 "Vitvi19g00252" "XP_002284800.1 CBS domain-containing protein CBSX5" 0 "VIT_19s0014g03090	LOC100267418" NA "E0CSN4" "Gene.Ontology..biological.process." "GO:0050790" "regulation of catalytic activity"
506 "S_fresh" 19 3265960 "M_19_3265960" 6.84241991843257 3240960 3290960 3265452 3267338 "Vitvi19g00252" "XP_002284800.1 CBS domain-containing protein CBSX5" 0 "VIT_19s0014g03090	LOC100267418" NA "E0CSN4" "Gene.Ontology..cellular.component." "GO:0005737" "cytoplasm"
507 "S_fresh" 19 3265960 "M_19_3265960" 6.84241991843257 3240960 3290960 3265452 3267338 "Vitvi19g00252" "XP_002284800.1 CBS domain-containing protein CBSX5" 0 "VIT_19s0014g03090	LOC100267418" NA "E0CSN4" "Gene.Ontology..cellular.component." "GO:0031588" "nucleotide-activated protein kinase complex"
508 "S_fresh" 19 3265960 "M_19_3265960" 6.84241991843257 3240960 3290960 3265452 3267338 "Vitvi19g00252" "XP_002284800.1 CBS domain-containing protein CBSX5" 0 "VIT_19s0014g03090	LOC100267418" NA "E0CSN4" "Gene.Ontology..cellular.component." "GO:0005634" "nucleus"
509 "S_fresh" 19 3265960 "M_19_3265960" 6.84241991843257 3240960 3290960 3265452 3267338 "Vitvi19g00252" "XP_002284800.1 CBS domain-containing protein CBSX5" 0 "VIT_19s0014g03090	LOC100267418" NA "E0CSN4" "Gene.Ontology..molecular.function." "GO:0016208" "AMP binding"
510 "S_fresh" 19 3265960 "M_19_3265960" 6.84241991843257 3240960 3290960 3265452 3267338 "Vitvi19g00252" "XP_002284800.1 CBS domain-containing protein CBSX5" 0 "VIT_19s0014g03090	LOC100267418" NA "E0CSN4" "Gene.Ontology..molecular.function." "GO:0019901" "protein kinase binding"
511 "S_fresh" 19 3265960 "M_19_3265960" 6.84241991843257 3240960 3290960 3265452 3267338 "Vitvi19g00252" "XP_002284800.1 CBS domain-containing protein CBSX5" 0 "VIT_19s0014g03090	LOC100267418" NA "E0CSN4" "Gene.Ontology..molecular.function." "GO:0019887" "protein kinase regulator activity"
512 "S_fresh" 19 5737748 "M_19_5737748" 5.77338816984368 5712748 5762748 5727806 5735675 "Vitvi19g00424" NA 2073 "VIT_19s0014g05340	LOC104877577	TC66167" NA NA NA NA NA
513 "S_fresh" 19 5737748 "M_19_5737748" 5.77338816984368 5712748 5762748 5736473 5737761 "Vitvi19g00425" "XP_010644401.1 ankyrin repeat-containing protein At5g02620-like" 0 "VIT_19s0014g05350	LOC104877578" NA NA NA NA NA
514 "S_fresh" 19 7843732 "M_19_7843732" 6.91109093374584 7818732 7868732 7834504 7836816 "Vitvi19g00625" "XP_002276151.1 U-box domain-containing protein 14" 6916 "VIT_19s0090g01790	LOC100248730" NA "F6HER8" "Gene.Ontology..cellular.component." "GO:0005737" "cytoplasm"
515 "S_fresh" 19 7843732 "M_19_7843732" 6.91109093374584 7818732 7868732 7834504 7836816 "Vitvi19g00625" "XP_002276151.1 U-box domain-containing protein 14" 6916 "VIT_19s0090g01790	LOC100248730" NA "F6HER8" "Gene.Ontology..cellular.component." "GO:0005634" "nucleus"
516 "S_fresh" 19 7843732 "M_19_7843732" 6.91109093374584 7818732 7868732 7842956 7844371 "Vitvi19g00626" "RVW50255.1hypothetical protein CK203_116013" 0 "VIT_19s0090g01800	LOC100253827" NA "D7T886" "Gene.Ontology..cellular.component." "GO:0005737" "cytoplasm"
517 "S_fresh" 19 7843732 "M_19_7843732" 6.91109093374584 7818732 7868732 7842956 7844371 "Vitvi19g00626" "RVW50255.1hypothetical protein CK203_116013" 0 "VIT_19s0090g01800	LOC100253827" NA "D7T886" "Gene.Ontology..cellular.component." "GO:0005634" "nucleus"
518 "S_fresh" 19 7843732 "M_19_7843732" 6.91109093374584 7818732 7868732 7850815 7866076 "Vitvi19g00627" "XP_002273722.1 putative DUF21 domain-containing protein At3g13070	chloroplastic" 7083 "VIT_19s0090g01810	VIT_19s0090g01820	LOC100260506" NA "F6HER9" "Gene.Ontology..cellular.component." "GO:0016020" "membrane"
519 "S_fresh" 19 7843732 "M_19_7843732" 6.91109093374584 7818732 7868732 7850815 7866076 "Vitvi19g00627" "XP_002273722.1 putative DUF21 domain-containing protein At3g13070	chloroplastic" 7083 "VIT_19s0090g01810	VIT_19s0090g01820	LOC100260506" NA "F6HER9" "Gene.Ontology..molecular.function." "GO:0050660" "flavin adenine dinucleotide binding"
