# Supplementary material for: Dissecting the complex genetic basis of pre- and post-harvest traits in Vitis vinifera L. using genome-wide association studies
Source: Hortic Res. 2024 Jan 3;11(2):uhad283. doi: 10.1093/hr/uhad283 (PMC10939405; doi:10.1093/hr/uhad283)
Supplement: Web_Material_uhad283 [file web_material_uhad283.zip › SUPP_S10_GWAS_final_table.xlsx]

## Sheet: GWAS_final_table
	Table S10. GWAS results. Information about markers associated with traits is presented in the table, including their physical position (chromosome and exact base pair) and LOD score. Additionally, we provide annotation information on the closest gene,
	such as gene name, BLAST similar proteins, and gene ontologies of the protein products of these genes.
	Trait	Chr	Position	SNP	LOD	Region ini	Region fin	Gene ini	Gene fin	Gene	BLAST hits	dist (bp)	Gene ontologies
	S_fresh	1	22306525	M_01_22306525	5.37	22281525	22331525	22304288	22306564	Vitvi01g02270	-	0	-
		2	6686801	M_02_6686801	6.9	6661801	6711801	6682700	6682873	Vitvi02g01487	-	3928	-
		9	7065439	M_09_7065439	4.93	7040439	7090439	7066313	7072358	Vitvi09g00629	XP_002265016.1 adenine phosphoribosyltransferase 5	874	adenine salvage, AMP salvage, purine ribonucleoside salvage, cytoplasm, adenine phosphoribosyltransferase activity
		11	13989722	M_11_13989722	14.68	13939722	14039722	-	-	-	-	-	-
		13	8151231	M_13_8151231	5.29	8126231	8176231	8148964	8153524	Vitvi13g00739	-	0	-
		14	6659734	M_14_6659734	6.84	6634734	6684734	6654655	6665536	Vitvi14g00427	XP_002277583.1 pollen-specific protein SF21	0	-
			7345807	M_14_7345807	6.64	7320807	7370807	7337163	7389121	Vitvi14g00472	XP_002274609.1 probable inactive ATP-dependent zinc metalloprotease FTSHI 5, chloroplastic	0	cell redox homeostasis, chloroplast organization, protein import into chloroplast stroma,proteolysis, regulation of photorespiration, chloroplast inner membrane, chloroplast thylakoid, Ycf2/FtsHi complex, ATP binding, ATP hydrolysis activity, ATP-dependent peptidase activity, chloroplast protein-transporting ATPase activity, metalloendopeptidase activity
		15	16996087	M_15_16996087	5.07	16971087	17021087	16991674	16996074	Vitvi15g00913	XP_010661482.1 uncharacterized membrane protein At1g16860	13	membrane
		18	19681084	M_18_19681084	6.89	19656084	19706084	19682424	19685819	Vitvi18g01490	-	1340	-
			26994029	M_18_26994029	5.59	26969029	27019029	26991171	26994231	Vitvi18g03065	-	0	-
			27016113	M_18_27016113	7.77	26991113	27041113	27018029	27018546	Vitvi18g01900	-	1916	-
		19	3265960	M_19_3265960	6.84	3240960	3290960	3265452	3267338	Vitvi19g00252	XP_002284800.1 CBS domain-containing protein CBSX5	0	cellular response to glucose starvation, protein phosphorylation, regulation of catalytic activity, cytoplasm, nucleotide-activated protein kinase complex, nucleus, AMP binding, protein kinase binding, protein kinase regulator activity
			5737748	M_19_5737748	5.77	5712748	5762748	5736473	5737761	Vitvi19g00425	XP_010644401.1 ankyrin repeat-containing protein At5g02620-like	0	-
			7843732	M_19_7843732	6.91	7818732	7868732	7842956	7844371	Vitvi19g00626	RVW50255.1hypothetical protein CK203_116013	0	cytoplasm, nucleus
	S_dry	1	19586589	M_01_19586589	6.09	19561589	19611589	19584338	19585799	Vitvi01g01459	XP_002263365.1 GEM-like protein 5	790	-
		4	19371161	M_04_19371161	5.86	19346161	19396161	19354505	19373873	Vitvi04g01364	XP_010649104.1PREDICTED: uncharacterized protein LOC100260906	0	-
		18	26395984	M_18_26395984	12.61	26370984	26420984	26391565	26392582	Vitvi18g01868	XP_019071955.1 myb-related protein 308-like	3402	-
			26585996	M_18_26585996	6.16	26560996	26610996	26580060	26581774	Vitvi18g01875	XP_002272228.1 transcription factor TCP8	4222	nucleus, DNA-binding transcription factor activity, sequence-specific DNA binding
			27016067	M_18_27016067	14.96	26991067	27041067	27018029	27018546	Vitvi18g01900	-	1962	-
			27641922	M_18_27641922	7.93	27616922	27666922	27645019	27647663	Vitvi18g01937	XP_010665429.1 putative wall-associated receptor kinase-like 16	3097	-
		19	5737748	M_19_5737748	5.66	5712748	5762748	5736473	5737761	Vitvi19g00425	XP_010644401.1 ankyrin repeat-containing protein At5g02620-like	0	-
	B_height	3	3308146	M_03_3308146	5.62	3283146	3333146	3308692	3320395	Vitvi03g00299	RVW48272.1Salicylate carboxymethyltransferase	546	-
		5	986588	M_05_986588	7.48	961588	1011588	984657	1007813	Vitvi05g00106	XP_010649527.1 bromodomain and WD repeat-containing protein 3 isoform X1	0	cytoskeleton organization, regulation of cell shape, regulation of transcription by RNA polymerase II, nucleus
			2487910	M_05_2487910	13.15	2462910	2512910	2487510	2488673	Vitvi05g00235	NP_001268197.11-Cys peroxiredoxin	0	thioredoxin-dependent peroxiredoxin activity, cell redox homeostasis, cytosol, mitochondrion, thioredoxin-dependent peroxiredoxin activity
		8	11609006	M_08_11609006	6.88	11584006	11634006	11608451	11609203	Vitvi08g00929	RVW15889.1Aspartic proteinase CDR1	0	-
			20838429	M_08_20838429	5.34	20813429	20863429	20837623	20841031	Vitvi08g01794	RVW46980.1IQ domain-containing protein IQM6	0	-
		11	2440870	M_11_2440870	5.69	2415870	2465870	2439052	2442344	Vitvi11g00257	XP_010656256.1 protein IQ-DOMAIN 14	0	-
		14	28926364	M_14_28926364	6.59	28901364	28951364	28923196	28926504	Vitvi14g01907	XP_002277221.2 probable WRKY transcription factor 72 isoform X1	0	nucleus, DNA-binding transcription factor activity, sequence-specific DNA binding
	B_width	2	2926867	M_02_2926867	7.63	2901867	2951867	2886776	2931532	Vitvi02g00329	XP_010660765.1 lysine-specific demethylase 5B isoform X3	0	methylation, regulation of DNA-templated transcription, nucleus, DNA binding, metal ion binding, methyltransferase activity
		5	872428	M_05_872428	5.99	847428	897428	868859	873471	Vitvi05g00090	-	0	-
		6	4874960	M_06_4874960	7.67	4849960	4899960	4874372	4880988	Vitvi06g00389	XP_002284532.2 probable NOT transcription complex subunit VIP2 isoform X1	0	nuclear-transcribed mRNA poly(A) tail shortening, regulation of DNA-templated transcription, CCR4-NOT core complex, P-body
		7	4139218	M_07_4139218	7.39	4114218	4164218	4132329	4139353	Vitvi07g00394	XP_002275221.1 dnaJ protein ERDJ3B	0	protein refolding, cytoplasm, chaperone binding, unfolded protein binding
		8	17678111	M_08_17678111	8.22	17653111	17703111	17676410	17678357	Vitvi08g01496	-	0	-
			20850513	M_08_20850513	7.12	20825513	20875513	20848483	20853959	Vitvi08g02367	XP_002281508.3 40S ribosomal protein S28	0	maturation of SSU-rRNA, ribosomal small subunit assembly, translation, cytosolic small ribosomal subunit, structural constituent of ribosome
		11	4447151	M_11_4447151	19.1	4422151	4472151	4444763	4448289	Vitvi11g00454	XP_010656420.1 protein NRT1/ PTR FAMILY 6.2 isoform X2	0	oligopeptide transport, transmembrane transport, membrane, transmembrane transporter activity
		17	6092969	M_17_6092969	6.32	6067969	6117969	6090734	6093282	Vitvi17g00518	XP_002266530.2 protein NUCLEAR FUSION DEFECTIVE 4	0	-
		18	7568138	M_18_7568138	6.66	7543138	7593138	7566258	7569958	Vitvi18g00659	RVW56123.1Protein NPGR1	0	-
			25163895	M_18_25163895	5.49	25138895	25188895	25162572	25162781	Vitvi18g01775	CBI18290.3unnamed protein product, partial	1114	RNA binding
			26686497	M_18_26686497	6.33	26661497	26711497	26686202	26689010	Vitvi18g01881	-	0	-
	B_shape	1	9976460	M_01_9976460	6.72	9951460	10001460	9958225	10030522	Vitvi01g00836	XP_034685369.1 protein virilizer homolog	0	embryo development ending in seed dormancy, response to salt stress, nuclear speck, mRNA methyltransferase activity, RNA N6-methyladenosine methyltransferase complex
		4	14862225	M_04_14862225	6.33	14837225	14887225	14859361	14871185	Vitvi04g01015	-	0	-
		5	336776	M_05_336776	5.9	311776	361776	331674	336883	Vitvi05g00035	XP_002270782.1 acylpyruvase FAHD1, mitochondrial	0	mitochondrion, acetylpyruvate hydrolase activity
		8	10520542	M_08_10520542	6.18	10495542	10545542	10519601	10523796	Vitvi08g00843	XP_019077023.1 probable serine/threonine-protein kinase WNK5	0	intracellular signal transduction, photoperiodism, flowering, protein phosphorylation, cytoplasm, ATP binding, protein histidine kinase binding, protein serine/threonine kinase activity
		9	16162993	M_09_16162993	6.75	16137993	16187993	16161179	16164595	Vitvi09g01126	XP_002264393.2 photosynthetic NDH subunit of subcomplex B 1, chloroplastic	0	photosynthetic electron transport in photosystem I, chloroplast, NAD(P)H dehydrogenase complex (plastoquinone)
		10	16424430	M_10_16424430	5.14	16399430	16449430	16426963	16432120	Vitvi10g01968	-	2533	-
		14	2453773	M_14_2453773	9.12	2428773	2478773	2452756	2461383	Vitvi14g00215	XP_010659619.1PREDICTED: uncharacterized protein LOC100254594 isoform X2	0	nucleus, transcription corepressor activity
		16	16819874	M_16_16819874	11.59	16794874	16844874	16818864	16822044	Vitvi16g01838	XP_010662562.1 cucumisin	0	-
		18	12709493	M_18_12709493	5.98	12684493	12734493	12710589	12716432	Vitvi18g01148	XP_002279471.2 ABC transporter B family member 13 isoform X1	1096	-
	B_weight	15	485443	M_15_485443	7.72	460443	510443	465016	502021	Vitvi15g00014	XP_002275285.1 TATA-binding protein-associated factor BTAF1 isoform X2	0	nucleus, ATP binding, ATP hydrolysis activity, ATP-dependent activity, acting on DNA, ATP-dependent chromatin remodeler activity, DNA binding, TBP-class protein binding
	H_cluster	2	351130	M_02_351130	5.24	326130	376130	349796	356484	Vitvi02g00042	XP_019081532.1 protein SGT1 homolog isoform X1	0	chaperone binding
		4	20111668	M_04_20111668	7.14	20086668	20136668	20109346	20112709	Vitvi04g01437	XP_002269631.1 peptidyl-prolyl cis-trans isomerase Pin1	0	peptidyl-prolyl cis-trans isomerase activity, membrane, cytosol, nucleus
		8	18000198	M_08_18000198	5.67	17975198	18025198	17999555	18004028	Vitvi08g01523	XP_002283672.1 glucomannan 4-beta-mannosyltransferase 9	0	-
			21589248	M_08_21589248	7.48	21564248	21614248	21586857	21590446	Vitvi08g01881	XP_002277767.1 G-type lectin S-receptor-like serine/threonine-protein kinase SD3-1 isoform X1	0	protein phosphorylation, recognition of pollen, membrane, ATP binding, protein kinase activity
		11	2000210	M_11_2000210	5.1	1975210	2025210	1998468	2000661	Vitvi11g00204	RVW43889.1Pentatricopeptide repeat-containing protein	0	-
		17	489172	M_17_489172	5.51	464172	514172	491337	493421	Vitvi17g00052	XP_002280728.1 vacuolar protein 8	2165	-
		18	19715793	M_18_19715793	5.99	19690793	19740793	19724351	19725457	Vitvi18g01493	-	8558	-
	H_rachis	12	5570431	M_12_5570431	6.71	5545431	5595431	5568686	5571047	Vitvi12g00381	XP_002269739.2 5'-adenylylsulfate reductase 3, chloroplastic isoform X2	0	cysteine biosynthetic process, sulfate assimilation, phosphoadenylyl sulfate reduction by phosphoadenylyl-sulfate reductase (thioredoxin), phosphoadenylyl-sulfate reductase (thioredoxin) activity, catalytic activity
		16	1985967	M_16_1985967	7.13	1960967	2010967	1984817	1986052	Vitvi16g00127	-	0	-
	P_cluster	18	949485	M_18_949485	7.75	924485	974485	949048	961392	Vitvi18g00099	XP_002270499.1 pre-rRNA-processing protein TSR1 homolog isoform X2	0	endonucleolytic cleavage of tricistronic rRNA transcript (SSU-rRNA, 5.8S rRNA, LSU-rRNA), maturation of SSU-rRNA from tricistronic rRNA transcript (SSU-rRNA, 5.8S rRNA, LSU-rRNA), nucleolus, preribosome, small subunit precursor, GTP binding, GTPase activity, U3 snoRNA binding
			25170861	M_18_25170861	14.53	25145861	25195861	25162572	25162781	Vitvi18g01775	CBI18290.3unnamed protein product, partial	8080	RNA binding
	P_cluster_loss	2	3949944	M_02_3949944	6.87	3924944	3974944	3943909	3950772	Vitvi02g00420	XP_002282434.1 hydroxymethylglutaryl-CoA synthase	0	acetyl-CoA metabolic process, farnesyl diphosphate biosynthetic process, mevalonate pathway, sterol biosynthetic process, hydroxymethylglutaryl-CoA synthase activity,
		11	7552711	M_11_7552711	7.92	7527711	7577711	7548641	7554321	Vitvi11g00663	-	0	-
		18	27103699	M_18_27103699	11.59	27078699	27128699	27090552	27102800	Vitvi18g03067	-	899	-
	P_rachis	2	2666566	M_02_2666566	11.38	2641566	2691566	2666209	2683214	Vitvi02g00307	-	0	-
		4	17435135	M_04_17435135	9.96	17410135	17460135	17437440	17445220	Vitvi04g01187	-	2305	-
		9	7543821	M_09_7543821	6.72	7518821	7568821	7531387	7545793	Vitvi09g00653	XP_002263706.2PREDICTED: uncharacterized protein LOC100250971	0	catalytic activity
		15	12041437	M_15_12041437	7.75	12016437	12066437	12041338	12042616	Vitvi15g00557	RVW57747.1Phospholipase A(1) DAD1, chloroplastic	0	lipid metabolic process, phospholipase activity
		18	26395984	M_18_26395984	8.73	26370984	26420984	26391565	26392582	Vitvi18g01868	XP_019071955.1 myb-related protein 308-like	3402	-
		19	10748969	M_19_10748969	6.69	10723969	10773969	10747971	10749212	Vitvi19g00932	XP_002265645.1 scarecrow-like protein 18	0	meristem initiation, regulation of DNA-templated transcription, nucleus, DNA-binding transcription factor activity, sequence-specific DNA binding
