# Supplementary material for: Dissecting the complex genetic basis of pre- and post-harvest traits in Vitis vinifera L. using genome-wide association studies
Source: Hortic Res. 2024 Jan 3;11(2):uhad283. doi: 10.1093/hr/uhad283 (PMC10939405; doi:10.1093/hr/uhad283)
Supplement: Web_Material_uhad283 [file web_material_uhad283.zip › SUPP_S1_S2.xlsx]

## Sheet: Table S2 - Sample information
Supplementary table S2: Identification and year of acquisition of 68 samples from INIA’s germplasm repositorium. NAME correspond to the common name in Chile; PRIME NAME identification according the Vitis International Varieties Catalog; ID_PLATINA local ID, REGIS_NUMBER, repositorium registration number, ADQR_YEAR year of acquisition
NAME	PRIME NAME	ID_PLATINA	REGIS_NUMBER	ADQR_YEAR
AGOURANE	AGOURANE	LP3052	VVI3	2011
AL BURLA	AL BURLA	LP3055	VVI6	2011
ARNA GUIRNA	AREVIK SPITAK	LP3060	VVI11	2011
ASSYL KARA	ASYL KARA	LP3062	VVI13	2009
AUTUMN ROYAL	AUTUMN ROYAL SEEDLESS	LP3063	VVI14	NA
AUTUMN SEEDLESS	AUTUMN SEEDLESS	LP3064	VVI15	2013
BEAUTY SEEDLESS	BEAUTY SEEDLESS	LP3065	VVI16	2013
BLACK SEEDLESS	KISHMISH CHERNYI	LP3069	VVI20	2013
BLUSH SEEDLESS	BLUSH SEEDLESS	LP3072	VVI23	2013
BOGAZKERE	BOGAZKERE	LP3073	VVI24	2011
CALMERIA	CALMERIA	LP3078	VVI29	NA
CANNER SEEDLESS	CANNER SEEDLESS	LP3079	VVI30	2011
CENTENNIAL SEEDLESS	CENTENNIAL SEEDLESS	LP3084	VVI35	2013
CESAR	CESAR	LP3085	VVI36	2009
CHASSELAS MUSQUE	MUSCAT FLEUR D'ORANGER	LP3089	VVI40	2013
CHIRAI OBAK	CHIRAI OBAK	LP3090	VVI41	2009
CHOUCHILLON	CHOUCHILLON	LP3091	VVI42	2009
CRIMSON SEEDLESS	CRIMSON SEEDLESS	LP3096	VVI47	NA
CSABA GYOENGYE	CSABA GYOENGYE	LP3098	VVI49	NA
DELIZIA DI VAPRIO	DELIZIA DI VAPRIO	LP3101	VVI52	2013
DOWN SEEDLESS	DAWN SEEDLESS	LP3103	VVI54	2015
DUC DE MAGENTA	DUC DE MAGENTA	LP3104	VVI55	2011
EMPEROR	EMPEROR	LP3106	VVI57	2013
ESPADEIRO TINTO	ESPADEIRO TINTO	LP3108	VVI59	2009
EXOTICA	EXOTIC	LP3109	VVI60	2013
FUE FUKI	FUEFUKI	LP3116	VVI67	2013
GROSS COLMAN	DODRELYABI	LP3122	VVI73	2015
ILUSION INIA	ILUSION INIA	LP3125	VVI76	NA
ITALIA PIROVANO 65	ITALIA	LP3127	VVI78	2013
JULY MUSCAT	JULY MUSCAT	LP3130	VVI81	2013
KAPISTONI TETRI HERMAPHRODITE (COLL. KICHINEV)	KAPISTONI TETRI HERMAPHRODITE (3242)	LP3132	VVI83	2009
KORITHI ASPRO	KORITHI ASPRO	LP3134	VVI85	2011
KUTLAKSKII BELYI	KUTLAKSKII BELYI	LP3135	VVI86	2011
KYOHO	KYOHO (4N)	LP3136	VVI87	2013
LAMEIRO	GALEGO DOURADO	LP3140	VVI91	2009
MAGDALENA CELINA	CANELA	LP3146	VVI97	2013
MAYLEN	INIAGRAPE ONE	LP3155	VVI106	2005
MEDOUAR	MEDAWAR 2	LP3156	VVI107	2009
MEHDIK	MEHDIK (2082)	LP3157	VVI108	2009
MELISSA	MELISSA	LP3158	VVI109	NA
MONUKKA	BLACK MONUKKA	LP3160	VVI111	2013
MOSCATEL DE OEIRAS FAUX (COLL. BORDEAUX)	MOSCATEL OEIRAS (0Mtp745)	LP3163	VVI114	2011
MOSCATEL ROSADA	MOSCATEL ROSADO	LP3165	VVI116	2013
OLIVETTE NOIR	MADELEINE ROYALE	LP3168	VVI119	2013
ORBOIS	ARBOIS BLANC	LP3170	VVI121	2009
ORLOVI NOKTI	ORLOVI NOKTI BELI	LP3171	VVI122	2009
PATAGONIA	PATAGONIA	LP3175	VVI126	NA
PERVENETZ PRASKOVEISKY	PERVENETS KUIBYSHEVA (3440)	LP3179	VVI130	2009
PLANT DU MAROC E (COLL. MEKNES)	PLANT DU MAROC E	LP3315	VVI140	2009
PLETCHISTIK	PLECHISTIK	LP3316	VVI141	2009
PORTUGAIS BLEU	PORTUGIESER BLAU	LP3318	VVI143	NA
QUEEN	QUEEN	LP3321	VVI146	NA
RED GLOBE	RED GLOBE	LP3329	VVI154	2013
RED SEEDLESS		LP3330	VVI155	2013
RETAGLIADO BIANCO	RETAGLIADO BIANCO	LP3332	VVI157	2011
RIBIER	ALPHONSE LAVALLEE	LP3333	VVI158	2013
RUBY CABERNET	RUBY CABERNET	LP3337	VVI162	2013
SAN FRANCISCO	BLACK PRINCE	LP3339	VVI164	NA
SELECCIÓN 5	NA	NA	NA	2011
SULTANINE MONOCOCCO	SULTANINE MONOCOCCO	LP3345	VVI170	2009
SUPERIOR SEEDLESS	SUGRAONE	LP3347	VVI172	2013
TANDANYA FAUX	TANDANYA FAUX	LP3350	VVI175	2011
TSITSA KAPREI	TSITSA KAPREI	LP3360	VVI185	2009
TSOLIKOURI	TSOLIKOURI	LP3361	VVI186	2009
VARADI	BEITAMOUNI	LP3366	VVI191	2013
VARIETE D'OASIS BOU CHEMMA 46	BEZZOUL KELBA EL BIDHA GABES	LP3367	VVI192	2009
VOSKEAT	VOSKEAT	LP3372	VVI197	2009

## Sheet: Table S1 - families
Supplementary table S1: F1 families from the Table Grape Breeding Program used in this study.
Family id	Female parent	Male parent	Number of samples
111	Flame	Crimson	101
406	23	Crimson	124
411	23	Iniagrape-one	132
900	23	3V	66
902	Flame	18V	34
912	23	5LL	44
929	Italia	5	35
Total			536
