# Supplementary material for: Dissecting the complex genetic basis of pre- and post-harvest traits in Vitis vinifera L. using genome-wide association studies
Source: Hortic Res. 2024 Jan 3;11(2):uhad283. doi: 10.1093/hr/uhad283 (PMC10939405; doi:10.1093/hr/uhad283)
Supplement: Web_Material_uhad283 [file web_material_uhad283.zip › SUPP_S9_seed_fresh_929.xlsx]

## Sheet: S9
Taxa	family	S_fresh	rank	M_11_13989722
G_5.10.138	929	0.327576666666653	1	1
G_5.10.84	929	0.30732000000002	2	1
G_Kyoho	jardin	0.295336086956522	3	0
G_5.10.93	929	0.243855000000004	4	1
G_5.10.98	929	0.23353749999997	5	1
G_July.Muscat	jardin	0.231653636363638	6	1
G_5.10.99	929	0.225116666666644	7	1
G_Ribier	jardin	0.22005333333333	8	1
G_5.10.141	929	0.210076666666669	9	1
G_Queen	jardin	0.205553333333344	10	0
G_Emperor	jardin	0.204919583333333	11	1
G_5.7.103	111	0.202941111111113	12	0
G_5.5.58	111	0.197143333333329	13	0
G_5.10.168	929	0.194699999999983	14	1
G_5.10.69	929	0.193887999999972	15	1
G_Exotic	jardin	0.183668333333334	16	1
G_5.4.122	406	0.182779999999999	17	0
G_5.5.67	111	0.182757777777786	18	0
G_5.10.74	929	0.181579999999971	19	1
G_Calmeria	jardin	0.181198750000006	20	0
G_5.5.53	111	0.176506000000006	21	0
G_5.5.68	111	0.175837777777767	22	0
G_5.2.125	411	0.173641666666675	23	1
G_Gros.Colman	jardin	0.17273111111111	24	0
G_5.5.62	111	0.171058888888887	25	0
G_5.6.107	411	0.169674444444454	26	0
G_5.10.82	929	0.169034444444447	27	1
G_5.3.1	900	0.167355555555552	28	0
G_5.4.2	411	0.167254285714296	29	0
G_5.5.94	111	0.166938333333332	30	0
G_Italia	jardin	0.166300666666664	31	0
G_5.9.119	900	0.165439999999999	32	0
G_Red.Globe	jardin	0.162974814814812	33	1
G_5.3.79	912	0.162717777777787	34	0
G_5.2.122	411	0.162481999999994	35	0
G_5.5.85	111	0.162252222222226	36	0
G_Varadi	jardin	0.159424545454543	37	1
G_5.6.145	411	0.158477999999991	38	0
G_5.9.117	900	0.157670000000002	39	0
G_5.2.134	411	0.155760000000018	40	0
G_5.7.164	406	0.155476250000004	41	0
G_5.4.15	411	0.154706666666636	42	0
G_5.4.169	111	0.154627999999997	43	0
G_5.9.139	900	0.154413333333331	44	0
G_5.10.79	929	0.154317999999981	45	1
G_5.3.12	900	0.153955000000006	46	0
G_5.5.160	406	0.153195000000002	47	1
G_5.3.5	900	0.153191111111091	48	0
G_Variete.d.oasis.bou.chemma	jardin	0.152487826086956	49	0
G_5.10.92	929	0.152289999999986	50	1
